# Supplementary material for: SILAC-Based Characterization of Plasma-Derived Extracellular Vesicles in Patients Undergoing Partial Hepatectomy
Source: Int J Mol Sci. 2024 Oct 4;25(19):10685. doi: 10.3390/ijms251910685 (PMC11476990; doi:10.3390/ijms251910685)
Supplement: Supplementary file 1 [file ijms-25-10685-s001.zip]

Archive with 6 entries (6 files):
- Supl Table 1.pdf
- Suppl Data 1.xlsx
- Suppl Data 2.xlsx
- Suppl Data 3.xlsx
- Suppl Data 4.xlsx
- SUPPLEMENTAL MATERIAL IJMS_SI_Characterization of Extracellular Vesicles in Disease_Resch.pdf
