# Supplementary material for: SILAC-Based Characterization of Plasma-Derived Extracellular Vesicles in Patients Undergoing Partial Hepatectomy
Source: Int J Mol Sci. 2024 Oct 4;25(19):10685. doi: 10.3390/ijms251910685 (PMC11476990; doi:10.3390/ijms251910685)
Supplement: Supplementary file 1 [file ijms-25-10685-s001.zip › Suppl Data 2.xlsx]

## Sheet: Description
Supplementary Data 2-Qualitative analysis of EV proteomes
sheet name	Description
sheet 01a_Venn_outcome	Venn diagrams of overlapping and unique proteins in PHLF, noPHLf and ALPPS
	Identifications were filtered for 3 (LFQ-L, with mean +/- sd lg2 ) or 2 (SILAC, with mean +/- sem silac-ratios) values
	LFQ-L proteins appear in filled color (PHLF-red, noPHLF-green, ALPPS-yellow) and SILAC in font colors
sheet 01b_Enrichments_outcome	Source data for Enrichr-Msig-tables and Metascape PPI-Network module-analysis
sheet 01c_Keywords	Uniprot Keywords categorization "Localization", "function" of PHLF or noPHLF+ALPPS only proteins (merging PRE, POD1+POD5)
sheet 02a_Venn PHLF	Venn diagrams for PHLF after filtering for 2 valid values for each timepoint (PRE-POD1-POD5)
sheet 02b_Venn_noPHLF	Venn diagrams for noPHLF after filtering for 2 valid values for each timepoint (PRE-POD1-POD5)
sheet 02c_Venn_ALPPS	Venn diagrams for ALPPS after filtering for 2 valid values for each timepoint (PRE-POD1-POD5)
sheet 03_TOP5_only	Only proteins with highest abundance (Top5)

## Sheet: 01a_Venn_outcome
						Unique proteins in PHLF (LFQ-L) with abundance levels							Unique proteins in noPHLF (LFQ-L) with abundance levels						Unique proteins in ALPPS (LFQ-L) with abundance levels										Unique proteins in PHLF (SILAC) with mean (lg2) L/H						Unique proteins in noPHLF (SILAC) with mean (lg2) L/H						Unique proteins in noPHLF (SILAC) with mean (lg2) L/H
LFQ-L: filter3 valid values						mean (lg2) PHLF	stddev PHLF	Protein ID	Protein names				mean (lg2) noPHLF	stddev noPHLF	Protein ID	Protein names	Gene name		mean (lg2) ALPPS	stddev ALPPS	Protein ID	Protein names	Gene name						mean (lg2) PHLF	stddev PHLF	Protein ID	Protein name	Gene name		mean (lg2) noPHLF	stddev noPHLF	Protein ID	Protein name	Gene name		mean (lg2) ALPPS	stddev ALPPS	Protein ID	Protein name	Gene name
	1725	1608	1347			33.2467	0.398168	Q6Y7W6	PERQ amino acid-rich with GYF domain-containing protein 2	GIGYF2	GRB10-interacting GYF protein 2; Key component of the 4EHP-GYF2 complex, a multiprotein complex that acts as a repressor of translation initiation. In 4EHP-GYF2 the complex, acts as a factor that bridges EIF4E2 to ZFP36/TTP, linking translation repression with mRNA decay (By similarity). May act cooperatively with GRB10 to regulate tyrosine kinase receptor signaling, including IGF1 and insulin re…		32.9585	1.65706	Q4LE39	AT-rich interactive domain-containing protein 4B	ARID4B		31.0985	1.43169	Q9NZJ7	Mitochondrial carrier homolog 1	MTCH1						0.04673	0.998361	A5YKK6	CCR4-NOT transcription complex subunit 1	CNOT1		-0.477151	1.24284	A6NDG6	Phosphoglycolate phosphatase	PGP		0	1	P62308	Small nuclear ribonucleoprotein G	SNRPG
	PHLF	noPHLF	ALPPS	Count		32.2874	0.332286	Q14320	Protein FAM50A	FAM50A			32.418	1.85209	Q7Z4G4	tRNA (guanine(10)-N2)-methyltransferase homolog	TRMT11		30.9299	0.620436	P27482	Calmodulin-like protein 3	CALML3						0	1	O00408	cGMP-dependent 3,5-cyclic phosphodiesterase	PDE2A		0.141836	1.39992	O00764	Pyridoxal kinase	PDXK		0.39306	0.876502	O00139	Kinesin-like protein KIF2A	KIF2A
	+			225		30.9733	2.32389	Q9BVV6	Protein TALPID3	KIAA0586			32.2313	1.35374	Q9BUQ8	Probable ATP-dependent RNA helicase DDX23	DDX23		30.6066	1.77722	Q13451	Peptidyl-prolyl cis-trans isomerase FKBP5;Peptidyl-prolyl cis-trans isomerase FKBP5, N-terminally processed	FKBP5						0.251061	0.61874	O00499	Myc box-dependent-interacting protein 1	BIN1		-0.501709	0.709524	O43676	NADH dehydrogenase [ubiquinone] 1 beta subcomplex subunit 3	NDUFB3		-0.721924	0.548621	O00743	Serine/threonine-protein phosphatase 6 catalytic subunit	PPP6C
		+		88		30.4681	0.687832	Q14839	Chromodomain-helicase-DNA-binding protein 4	CHD4			30.9348	0.383658	Q14145	Kelch-like ECH-associated protein 1	KEAP1		30.2502	0.982645	P15121	Aldose reductase	AKR1B1						0	1	O00592	Podocalyxin	PODXL		0.609705	0.862253	O60341	Lysine-specific histone demethylase 1A	KDM1A		-0.0531644	0.997878	O15382	Branched-chain-amino-acid aminotransferase, mitochondrial	BCAT2
			+	70		30.4518	2.46409	P06454	Prothymosin alpha;Prothymosin alpha, N-terminally processed;Thymosin alpha-1	PTMA			30.6646	0.551089	Q96FV9	THO complex subunit 1	THOC1		29.9145	0.915922	P26927	Hepatocyte growth factor-like protein;Hepatocyte growth factor-like protein alpha chain;Hepatocyte growth factor-like protein beta chain;Putative macrophage stimulating 1-like protein	MST1						0	0.412259	O00625	Pirin	PIR		0.725848	0.749481	O75306	NADH dehydrogenase [ubiquinone] iron-sulfur protein 2, mitochondrial	NDUFS2		-0.706961	0.999794	O15498	Synaptobrevin homolog YKT6	YKT6
	+	+	+	949		30.3219	0.700109	Q9H223	EH domain-containing protein 4	EHD4			29.8535	0.00478917	Q0VDF9	Heat shock 70 kDa protein 14	HSPA14		29.6395	0.642908	Q9BTZ2	Dehydrogenase/reductase SDR family member 4	DHRS4						0.0895207	0.993971	O00762	Ubiquitin-conjugating enzyme E2 C	UBE2C		0.546646	0.979548	O75477	Erlin-1	ERLIN1		-0.434107	0.846952	O43866	CD5 antigen-like	CD5L
	+	+		220		30.0264	0.267558	Q8WU90	Zinc finger CCCH domain-containing protein 15	ZC3H15	Protects DRG1 from proteolytic degradation-->DRG1 is a highly conserved GTP-binding protein involved in the regulation of cell proliferation, translation, and microtubules		29.6203	0.386122	Q4VNC1	Probable cation-transporting ATPase 13A4	ATP13A4		29.4885	0.806283	P55083	Microfibril-associated glycoprotein 4	MFAP4						0.230411	0.963958	O14521	Succinate dehydrogenase [ubiquinone] cytochrome b small subunit, mitochondrial	SDHD		-0.208918	0.966711	O75976	Carboxypeptidase D	CPD		0	1	O60547	GDP-mannose 4,6 dehydratase	GMDS
	+		+	55		30.0103	0.486725	Q8WZ42	Titin	TTN			29.4293	0.317488	Q9NRZ9	Lymphoid-specific helicase	HELLS		29.2268	0.823784	P49908	Selenoprotein P	SEPP1						-0.127482	0.180287	O14548	Cytochrome c oxidase subunit 7A-related protein, mitochondrial	COX7A2L		-0.0240478	1.11685	O94973	AP-2 complex subunit alpha-2	AP2A2		-0.706413	1.41076	O75368	SH3 domain-binding glutamic acid-rich-like protein	SH3BGRL
		+	+	40		29.9781	0.315596	Q96BW5	Phosphotriesterase-related protein	PTER			29.2421	0.679084	P07203	Glutathione peroxidase 1	GPX1		28.9479	0.847378	Q9H257	Caspase recruitment domain-containing protein 9	CARD9						0	1	O14907	Tax1-binding protein 3	TAX1BP3		0.588188	1.14371	O95299	NADH dehydrogenase [ubiquinone] 1 alpha subcomplex subunit 10, mitochondrial	NDUFA10		0	1	O75663	TIP41-like protein	TIPRL
filtered out				978		29.8883	0.694108	Q9Y399	28S ribosomal protein S2, mitochondrial	MRPS2			29.103	0.379053	P24941	Cyclin-dependent kinase 2	CDK2		28.8963	0.691968	Q8WW12	PEST proteolytic signal-containing nuclear protein	PCNP						0.225533	0.71867	O14964	Hepatocyte growth factor-regulated tyrosine kinase substrate	HGS		-0.0436391	0.0617151	O95456	Proteasome assembly chaperone 1	PSMG1		-0.513966	0.416894	O75794	Cell division cycle protein 123 homolog	CDC123
						29.8849	1.76964	Q15435	Protein phosphatase 1 regulatory subunit 7	PPP1R7			29.0788	0.566716	Q9P2N7	Kelch-like protein 13	KLHL13		28.8816	0.650884	Q7Z6Z7	E3 ubiquitin-protein ligase HUWE1	HUWE1						-0.31163	0.440712	O15027	Protein transport protein Sec16A	SEC16A		0	1	O95573	Long-chain-fatty-acid--CoA ligase 3	ACSL3		0.563402	1.1684	O75882	Attractin	ATRN
SILAC-filter 2						29.6911	0.203669	Q9NUQ6	SPATS2-like protein	SPATS2L			29.0331	0.717379	P40123	Adenylyl cyclase-associated protein 2	CAP2		28.714	1.58311	O60493	Sorting nexin-3	SNX3						0	1	O43347	RNA-binding protein Musashi homolog 1	MSI1		-0.301813	0.426828	O96005	Cleft lip and palate transmembrane protein 1	CLPTM1		-0.0255826	0.0361792	O94808	Glutamine--fructose-6-phosphate aminotransferase [isomerizing] 2	GFPT2
						29.6197	0.33011	Q15477	Helicase SKI2W	SKIV2L			28.5203	0.996212	P48739	Phosphatidylinositol transfer protein beta isoform	PITPNB		28.7119	2.51238	P18754	Regulator of chromosome condensation	RCC1						-0.455643	0.990061	O43719	HIV Tat-specific factor 1	HTATSF1		0.612135	0.86569	P02792	Ferritin light chain	FTL		0	1	O95182	NADH dehydrogenase [ubiquinone] 1 alpha subcomplex subunit 7	NDUFA7
	PHLF	noPHLF	ALPPS	Count		29.5889	0.393769	P19440	Gamma-glutamyltranspeptidase 1;Gamma-glutamyltranspeptidase 1 heavy chain;Gamma-glutamyltranspeptidase 1 light chain;Putative gamma-glutamyltranspeptidase 3;Putative gamma-glutamyltranspeptidase 3 heavy chain;Putative gamma-glutamyltranspeptidase 3 light chain;Inactive gamma-glutamyltranspeptidase 2	GGT1			28.476	1.21565	P08571	Monocyte differentiation antigen CD14;Monocyte differentiation antigen CD14, urinary form;Monocyte differentiation antigen CD14, membrane-bound form	CD14		28.6836	0.886029	P98179	RNA-binding protein 3	RBM3						0	1	O43805	Sjoegren syndrome nuclear autoantigen 1	SSNA1		0	1	P03905	NADH-ubiquinone oxidoreductase chain 4	MT-ND4		-0.177704	0.251312	P00450	Ceruloplasmin	CP
	+			258		29.5153	0.775851	Q14116	Interleukin-18	IL18	A proinflammatory cytokine primarily involved in polarized T- helper 1 (Th1) cell and natural killer (NK) cell immune responses		28.3521	0.242969	Q00341	Vigilin	HDLBP		28.5416	1.58997	Q9UMY4	Sorting nexin-12	SNX12						0.407099	1.08063	O43913	Origin recognition complex subunit 5	ORC5		0.683597	1.03218	P05166	Propionyl-CoA carboxylase beta chain, mitochondrial	PCCB		0.594049	1.13763	P00748	Coagulation factor XII	F12
		+		117		29.515	1.02157	Q8NBX0	Saccharopine dehydrogenase-like oxidoreductase	SCCPDH			28.2669	0.310886	Q15582	Transforming growth factor-beta-induced protein ig-h3	TGFBI		28.4653	1.0431	Q71UM5	40S ribosomal protein S27-like	RPS27L						-0.672671	0.951301	O43920	NADH dehydrogenase [ubiquinone] iron-sulfur protein 5	NDUFS5		0.0791431	1.40978	P05546	Heparin cofactor 2	SERPIND1		0	1	P02654	Apolipoprotein C-I	APOC1
			+	76		29.4203	0.30974	O95793	Double-stranded RNA-binding protein Staufen homolog 1	STAU1			28.1785	2.13455	Q9HAV4	Exportin-5	XPO5		28.3765	0.316981	P29350	Tyrosine-protein phosphatase non-receptor type 6	PTPN6						-0.588102	1.1438	O60613	15 kDa selenoprotein	SELENOF		0	1	P09543	2,3-cyclic-nucleotide 3-phosphodiesterase	CNP		-0.0161428	1.34654	P02790	Hemopexin	HPX
	+	+	+	1054		29.416	0.739199	P00813	Adenosine deaminase	ADA			28.1243	1.66523	Q8WXX5	DnaJ homolog subfamily C member 9	DNAJC9		28.3608	1.26188	P00966	Argininosuccinate synthase	ASS1						0	1	O60684	Importin subunit alpha-7	KPNA6		0.279597	0.981696	P0DN79	Cystathionine beta-synthase	CBS		0	1	P06681	Complement C2	C2
	+	+		298		29.1546	0.681948	Q08554	Desmocollin-1	DSC1			27.963	3.92472	Q9NZL9	Methionine adenosyltransferase 2 subunit beta	MAT2B		28.3247	0.659193	Q15070	Mitochondrial inner membrane protein OXA1L	OXA1L						-0.357092	0.899293	O75165	DnaJ homolog subfamily C member 13	DNAJC13		0	1	P11233	Ras-related protein Ral-A	RALA		0.0799551	0.995194	P06727	Apolipoprotein A-IV	APOA4
		+	+	59		29.1383	0.839414	P61077	Ubiquitin-conjugating enzyme E2 D3;Ubiquitin-conjugating enzyme E2 D2	UBE2D3			27.8438	1.25676	P10155	60 kDa SS-A/Ro ribonucleoprotein	TROVE2		28.3186	1.37011	P05106	Integrin beta-3	ITGB3						0.278707	0.33449	O75323	Protein NipSnap homolog 2	GBAS		0	1	P11234	Ras-related protein Ral-B	RALB		-0.0641798	0.117748	P09661	U2 small nuclear ribonucleoprotein A	SNRPA1
	+		+	52		29.0034	0.348641	Q03001	Dystonin	DST			27.7545	0.969018	Q8NB90	Spermatogenesis-associated protein 5	SPATA5		28.2805	0.27865	P31151	Protein S100-A7	S100A7						-0.253245	0.812702	O75475	PC4 and SFRS1-interacting protein	PSIP1		0.417756	1.56649	P13473	Lysosome-associated membrane glycoprotein 2	LAMP2		0.285585	0.93094	P13995	Bifunctional methylenetetrahydrofolate dehydrogenase/cyclohydrolase, mitochondrial	MTHFD2
filtered out				656		28.9747	0.337146	P55056	Apolipoprotein C-IV	APOC4			27.6543	0.528216	P23919	Thymidylate kinase	DTYMK		28.2146	0.473426	P40616	ADP-ribosylation factor-like protein 1	ARL1						-0.0605798	0.0856727	O75506	Heat shock factor-binding protein 1	HSBP1		0	1	P16278	Beta-galactosidase	GLB1		-0.24078	1.06322	P15954	Cytochrome c oxidase subunit 7C, mitochondrial	COX7C
						28.9736	0.543461	Q4G0P3	Hydrocephalus-inducing protein homolog	HYDIN			27.6345	0.453059	P11310	Medium-chain specific acyl-CoA dehydrogenase, mitochondrial	ACADM		28.1946	0.531481	O95714	E3 ubiquitin-protein ligase HERC2	HERC2						0.0984282	0.613406	O75530	Polycomb protein EED	EED		0	1	P16401	Histone H1.5	HIST1H1B		-0.0938533	0.132729	P29350	Tyrosine-protein phosphatase non-receptor type 6	PTPN6
						28.9416	0.59784	O15020	Spectrin beta chain, non-erythrocytic 2	SPTBN2			27.6058	0.232394	P60903	Protein S100-A10	S100A10		28.1805	0.326121	P30049	ATP synthase subunit delta, mitochondrial	ATP5D						-0.231509	1.16132	O75717	WD repeat and HMG-box DNA-binding protein 1	WDHD1		0	1	P18583	Protein SON	SON		-0.0701884	0.0992614	P29622	Kallistatin	SERPINA4
						28.9316	1.07803	Q02413	Desmoglein-1	DSG1			27.5158	0.267057	Q12904	Aminoacyl tRNA synthase complex-interacting multifunctional protein 1;Endothelial monocyte-activating polypeptide 2	AIMP1		28.0571	0.396946	P15954	Cytochrome c oxidase subunit 7C, mitochondrial	COX7C						0	1	O75822	Eukaryotic translation initiation factor 3 subunit J	EIF3J		-0.303063	0.428596	P19623	Spermidine synthase	SRM		-0.511322	1.07828	P30049	ATP synthase subunit delta, mitochondrial	ATP5D
						28.8856	0.466485	P62273	40S ribosomal protein S29	RPS29			27.5064	0.980233	O43252	Bifunctional 3-phosphoadenosine 5-phosphosulfate synthase 1;Sulfate adenylyltransferase;Adenylyl-sulfate kinase	PAPSS1		28.0519	0.453666	Q01085	Nucleolysin TIAR	TIAL1						-0.291545	1.16654	O94832	Unconventional myosin-Id	MYO1D		0	1	P21291	Cysteine and glycine-rich protein 1	CSRP1		0.446897	0.632008	P30876	DNA-directed RNA polymerase II subunit RPB2	POLR2B
						28.8323	1.78064	Q9H0A0	N-acetyltransferase 10	NAT10			27.3484	0.731049	Q969Q0	60S ribosomal protein L36a-like	RPL36AL		27.9997	0.23956	O15382	Branched-chain-amino-acid aminotransferase, mitochondrial	BCAT2						0	1	O94874	E3 UFM1-protein ligase 1	UFL1		0	1	P23258	Tubulin gamma-1 chain	TUBG1		-0.330862	0.46791	P32929	Cystathionine gamma-lyase	CTH
						28.8124	0.218382	Q9UHQ9	NADH-cytochrome b5 reductase 1	CYB5R1			27.3334	0.197313	Q1KMD3	Heterogeneous nuclear ribonucleoprotein U-like protein 2	HNRNPUL2		27.9351	0.639959	P61106	Ras-related protein Rab-14	RAB14						-0.678531	0.959588	O95163	Elongator complex protein 1	IKBKAP		-0.560634	0.792856	P24928	DNA-directed RNA polymerase II subunit RPB1	POLR2A		0	1	P33316	Deoxyuridine 5-triphosphate nucleotidohydrolase, mitochondrial	DUT
						28.6824	0.687265	P53384	Cytosolic Fe-S cluster assembly factor NUBP1	NUBP1			27.3237	0.501052	Q07157	Tight junction protein ZO-1	TJP1		27.914	0.459937	P09661	U2 small nuclear ribonucleoprotein A	SNRPA1						-0.0883285	1.40869	O95232	Luc7-like protein 3	LUC7L3		0.442475	1.09519	P26440	Isovaleryl-CoA dehydrogenase, mitochondrial	IVD		0.242072	0.124007	P33993	DNA replication licensing factor MCM7	MCM7
						28.6705	0.135868	O00499	Myc box-dependent-interacting protein 1	BIN1			27.2958	0.576231	P48163	NADP-dependent malic enzyme	ME1		27.7151	0.733838	Q9NTZ6	RNA-binding protein 12	RBM12						-0.0124017	1.03533	O95747	Serine/threonine-protein kinase OSR1	OXSR1		0.426818	0.85249	P27361	Mitogen-activated protein kinase 3	MAPK3		-0.0837809	1.15432	P34896	Serine hydroxymethyltransferase, cytosolic	SHMT1
						28.5758	0.500121	Q99829	Copine-1	CPNE1			27.1595	0.456506	A0AVT1	Ubiquitin-like modifier-activating enzyme 6	UBA6		27.62	0.611046	Q13153	Serine/threonine-protein kinase PAK 1	PAK1						-0.454819	1.08871	O95777	U6 snRNA-associated Sm-like protein LSm8	LSM8		0	1	P28340	DNA polymerase delta catalytic subunit	POLD1		-0.255549	1.0278	P40616	ADP-ribosylation factor-like protein 1	ARL1
						28.5698	0.243509	Q5SY16	Polynucleotide 5-hydroxyl-kinase NOL9	NOL9			27.1248	0.812143	Q9UBS4	DnaJ homolog subfamily B member 11	DNAJB11		27.5456	0.717027	Q96GQ7	Probable ATP-dependent RNA helicase DDX27	DDX27						-0.365292	0.801158	O95793	Double-stranded RNA-binding protein Staufen homolog 1	STAU1		0	1	P30536	Translocator protein	TSPO		0	1	P40763	Signal transducer and activator of transcription 3	STAT3
						28.5558	1.12921	Q96CM8	Acyl-CoA synthetase family member 2, mitochondrial	ACSF2			27.0153	0.356674	Q9Y376	Calcium-binding protein 39	CAB39		27.5395	0.43677	P62314	Small nuclear ribonucleoprotein Sm D1	SNRPD1						0.67973	0.961284	P00738	Haptoglobin	HP		-0.670459	1.04927	P31153	S-adenosylmethionine synthase isoform type-2	MAT2A		0.472633	0	P46926	Glucosamine-6-phosphate isomerase 1	GNPDA1
						28.3887	0.468083	Q16630	Cleavage and polyadenylation specificity factor subunit 6	CPSF6			26.978	1.43504	Q14554	Protein disulfide-isomerase A5	PDIA5		27.4626	0.876355	O60573	Eukaryotic translation initiation factor 4E type 2	EIF4E2						0	1	P00747	Plasminogen	PLG		0	1	P35250	Replication factor C subunit 2	RFC2		0.0500694	0.0708088	P48681	Nestin	NES
						28.3628	0.632319	Q08J23	tRNA (cytosine(34)-C(5))-methyltransferase	NSUN2			26.9758	0.54062	P22891	Vitamin K-dependent protein Z	PROZ		27.3771	0.327819	Q96AC1	Fermitin family homolog 2	FERMT2						-0.411587	0.914802	P02652	Apolipoprotein A-II	APOA2		0.00417243	0.00590071	P37108	Signal recognition particle 14 kDa protein	SRP14		0.162246	1.17119	P54619	5-AMP-activated protein kinase subunit gamma-1	PRKAG1
						28.3588	0.660291	Q9Y3C8	Ubiquitin-fold modifier-conjugating enzyme 1	UFC1			26.9361	0.675591	Q13555	Calcium/calmodulin-dependent protein kinase type II subunit gamma	CAMK2G		27.3708	0.397739	Q15363	Transmembrane emp24 domain-containing protein 2	TMED2						0	1	P02763	Alpha-1-acid glycoprotein 1	ORM1		0.463717	0.855107	P37235	Hippocalcin-like protein 1	HPCAL1		0.206304	0.131331	P61960	Ubiquitin-fold modifier 1	UFM1
						28.3445	0.562812	Q5T750	Skin-specific protein 32	XP32			26.899	0.665612	P30043	Flavin reductase (NADPH)	BLVRB		27.3409	0.176852	Q53EL6	Programmed cell death protein 4	PDCD4						0.542992	0.940846	P05160	Coagulation factor XIII B chain	F13B		0.672409	0.950931	P49902	Cytosolic purine 5-nucleotidase	NT5C2		0	1	Q02818	Nucleobindin-1	NUCB1
						28.2598	1.18432	O00408	cGMP-dependent 3,5-cyclic phosphodiesterase	PDE2A			26.8417	1.10301	P37235	Hippocalcin-like protein 1;Neuron-specific calcium-binding protein hippocalcin	HPCAL1		27.3201	0.249182	A6NCE7	Microtubule-associated proteins 1A/1B light chain 3 beta 2;Microtubule-associated proteins 1A/1B light chain 3B	MAP1LC3B2						-0.0971185	0.995109	P05161	Ubiquitin-like protein ISG15	ISG15		0.700578	0.990766	P49959	Double-strand break repair protein MRE11A	MRE11A		-0.0778506	0.794012	Q08722	Leukocyte surface antigen CD47	CD47
						28.2464	0.345658	O75348	V-type proton ATPase subunit G 1	ATP6V1G1			26.788	0.600392	P30520	Adenylosuccinate synthetase isozyme 2	ADSS		27.2991	0.712119	P13995	Bifunctional methylenetetrahydrofolate dehydrogenase/cyclohydrolase, mitochondrial;NAD-dependent methylenetetrahydrofolate dehydrogenase;Methenyltetrahydrofolate cyclohydrolase	MTHFD2						-0.345356	0.600782	P07311	Acylphosphatase-1	ACYP1		0	1	P51617	Interleukin-1 receptor-associated kinase 1	IRAK1		-0.196616	1.16003	Q13153	Serine/threonine-protein kinase PAK 1	PAK1
						28.2226	0.391027	Q13642	Four and a half LIM domains protein 1	FHL1			26.7581	0.247485	Q9Y305	Acyl-coenzyme A thioesterase 9, mitochondrial	ACOT9		27.2488	0.611112	Q9BZK7	F-box-like/WD repeat-containing protein TBL1XR1	TBL1XR1						0.684006	0.96733	P08397	Porphobilinogen deaminase	HMBS		-0.314911	1.34531	P52565	Rho GDP-dissociation inhibitor 1	ARHGDIA		0.760306	0.11655	Q13586	Stromal interaction molecule 1	STIM1
						28.21	0.813746	P01040	Cystatin-A;Cystatin-A, N-terminally processed	CSTA			26.743	0.149478	Q15102	Platelet-activating factor acetylhydrolase IB subunit gamma	PAFAH1B3		27.1818	0.138794	Q7Z4V5	Hepatoma-derived growth factor-related protein 2	HDGFRP2						0	1	P09001	39S ribosomal protein L3, mitochondrial	MRPL3		0.582276	1.14974	P53701	Cytochrome c-type heme lyase	HCCS		0	1	Q15257	Serine/threonine-protein phosphatase 2A activator	PPP2R4
						28.1901	0.113552	Q9GZZ1	N-alpha-acetyltransferase 50	NAA50			26.7207	0.301365	Q9BX40	Protein LSM14 homolog B	LSM14B		27.0854	0.515821	Q6ZRP7	Sulfhydryl oxidase 2	QSOX2						0	1	P09601	Heme oxygenase 1	HMOX1		-0.362158	0.670028	P54725	UV excision repair protein RAD23 homolog A	RAD23A		0.630766	1.47029	Q15813	Tubulin-specific chaperone E	TBCE
						28.1852	3.19701	P02794	Ferritin heavy chain;Ferritin heavy chain, N-terminally processed	FTH1			26.7168	1.30866	Q14692	Ribosome biogenesis protein BMS1 homolog	BMS1		26.849	0.474879	P34896	Serine hydroxymethyltransferase, cytosolic	SHMT1						-0.0905066	0.127996	P10253	Lysosomal alpha-glucosidase	GAA		-0.0122737	0.357845	P60903	Protein S100-A10	S100A10		0	1	Q3SY69	Mitochondrial 10-formyltetrahydrofolate dehydrogenase	ALDH1L2
						28.1265	0.530606	Q5JQF8	Polyadenylate-binding protein 1-like 2	PABPC1L2A			26.6987	0.417522	Q8TAQ2	SWI/SNF complex subunit SMARCC2	SMARCC2		26.8215	0.183725	Q9NQ88	Fructose-2,6-bisphosphatase TIGAR	TIGAR						-0.411705	0.995327	P10619	Lysosomal protective protein	CTSA		-0.160739	0.22732	P61086	Ubiquitin-conjugating enzyme E2 K	UBE2K		-0.0848405	0.994587	Q53EL6	Programmed cell death protein 4	PDCD4
						28.0863	0.402425	Q9H0S4	Probable ATP-dependent RNA helicase DDX47	DDX47			26.6656	0.52931	Q8N5K1	CDGSH iron-sulfur domain-containing protein 2	CISD2		26.7449	0.186836	O76031	ATP-dependent Clp protease ATP-binding subunit clpX-like, mitochondrial	CLPX						0	1	P10636	Microtubule-associated protein tau	MAPT		-0.711142	1.32706	P61619	Protein transport protein Sec61 subunit alpha isoform 1	SEC61A1		-0.1694	0.216168	Q5H9R7	Serine/threonine-protein phosphatase 6 regulatory subunit 3	PPP6R3
						28.0803	0.192115	P62191	26S protease regulatory subunit 4	PSMC1			26.6568	0.349527	Q9Y3L5	Ras-related protein Rap-2c;Ras-related protein Rap-2b;Ras-related protein Rap-2a	RAP2C		26.7273	0.719214	Q4VCS5	Angiomotin	AMOT						0.34277	0.907614	P12830	Cadherin-1	CDH1		0.845751	1.25233	P62070	Ras-related protein R-Ras2	RRAS2		-0.397195	0.873701	Q69YN4	Protein virilizer homolog	KIAA1429
						28.0159	0.427771	Q9Y6M9	NADH dehydrogenase [ubiquinone] 1 beta subcomplex subunit 9	NDUFB9			26.5682	1.23924	P26440	Isovaleryl-CoA dehydrogenase, mitochondrial	IVD		26.7044	0.572341	Q96CN7	Isochorismatase domain-containing protein 1	ISOC1						-0.0440669	0.06232	P13807	Glycogen [starch] synthase, muscle	GYS1		0.20836	0.202438	P63098	Calcineurin subunit B type 1	PPP3R1		-0.216436	0.964227	Q86Y56	Dynein assembly factor 5, axonemal	DNAAF5
						27.9259	0.330998	P30519	Heme oxygenase 2	HMOX2			26.5217	0.30979	O75477	Erlin-1	ERLIN1		26.6165	0.878876	Q06210	Glutamine--fructose-6-phosphate aminotransferase [isomerizing] 1	GFPT1						0.556408	0.964109	P14543	Nidogen-1	NID1		-0.617319	1.11258	P98175	RNA-binding protein 10	RBM10		0	1	Q8N183	Mimitin, mitochondrial	NDUFAF2
						27.9091	0.292259	P14543	Nidogen-1	NID1			26.5217	0.30979	O94905	Erlin-2	ERLIN2		26.5888	0.531832	P54619	5-AMP-activated protein kinase subunit gamma-1	PRKAG1						-0.609364	0.861771	P15104	Glutamine synthetase	GLUL		-0.695975	0.984257	Q12974	Protein tyrosine phosphatase type IVA 2	PTP4A2		0.855851	0.202177	Q8N8S7	Protein enabled homolog	ENAH
						27.8547	0.356182	Q92890	Ubiquitin fusion degradation protein 1 homolog	UFD1L			26.4678	0.731241	Q07866	Kinesin light chain 1	KLC1		26.5799	0.542757	P00387	NADH-cytochrome b5 reductase 3;NADH-cytochrome b5 reductase 3 membrane-bound form;NADH-cytochrome b5 reductase 3 soluble form	CYB5R3						0.542312	1.12895	P15144	Aminopeptidase N	ANPEP		0.127025	0.17964	Q13085	Acetyl-CoA carboxylase 1	ACACA		0.194434	0.746679	Q8N999	Uncharacterized protein C12orf29	C12orf29
						27.8429	0.515752	O94760	N(G),N(G)-dimethylarginine dimethylaminohydrolase 1	DDAH1			26.3768	0.347111	O43491	Band 4.1-like protein 2	EPB41L2		26.5039	0.869888	Q08722	Leukocyte surface antigen CD47	CD47						0.734267	1.33925	P16219	Short-chain specific acyl-CoA dehydrogenase, mitochondrial	ACADS		0.691741	0.97827	Q13619	Cullin-4A	CUL4A		0.671782	1.04758	Q8NEJ9	Neuroguidin	NGDN
						27.7526	0.22027	Q9UJZ1	Stomatin-like protein 2, mitochondrial	STOML2			26.3768	0.347111	Q9Y2J2	Band 4.1-like protein 3;Band 4.1-like protein 3, N-terminally processed	EPB41L3		26.497	0.368423	O00203	AP-3 complex subunit beta-1	AP3B1						-0.0523741	0.160369	P17612	cAMP-dependent protein kinase catalytic subunit alpha	PRKACA		0	1	Q14156	Protein EFR3 homolog A	EFR3A		0.326067	0.461128	Q969Z0	Protein TBRG4	TBRG4
						27.7146	0.373206	O95292	Vesicle-associated membrane protein-associated protein B/C	VAPB			26.3415	0.600975	Q969T9	WW domain-binding protein 2	WBP2		26.3542	0.577011	Q6ZUT6	Uncharacterized protein C15orf52	C15orf52						-0.737728	0.779737	P19404	NADH dehydrogenase [ubiquinone] flavoprotein 2, mitochondrial	NDUFV2		0	1	Q14517	Protocadherin Fat 1	FAT1		0.14174	0.288272	Q96AC1	Fermitin family homolog 2	FERMT2
						27.7052	0.386868	P12830	Cadherin-1;E-Cad/CTF1;E-Cad/CTF2;E-Cad/CTF3	CDH1			26.1621	0.0339367	P50995	Annexin A11	ANXA11		26.2981	2.02941	P29144	Tripeptidyl-peptidase 2	TPP2						-0.167737	0.978671	P19784	Casein kinase II subunit alpha	CSNK2A2		0.456659	0.825119	Q14692	Ribosome biogenesis protein BMS1 homolog	BMS1		-0.233264	0.343363	Q96CN7	Isochorismatase domain-containing protein 1	ISOC1
						27.6776	0.663979	Q9BQ67	Glutamate-rich WD repeat-containing protein 1	GRWD1			26.1618	1.95606	P50213	Isocitrate dehydrogenase [NAD] subunit alpha, mitochondrial	IDH3A		26.2631	0.304391	P17301	Integrin alpha-2	ITGA2						-0.894218	0.116483	P20073	Annexin A7	ANXA7		-0.305229	0.709187	Q15021	Condensin complex subunit 1	NCAPD2		-0.889407	0.775095	Q96HR9	Receptor expression-enhancing protein 6	REEP6
						27.6661	0.594529	Q9BQ52	Zinc phosphodiesterase ELAC protein 2	ELAC2			26.1413	0.517093	O14745	Na(+)/H(+) exchange regulatory cofactor NHE-RF1	SLC9A3R1		25.9884	1.20742	P42566	Epidermal growth factor receptor substrate 15	EPS15						-0.327893	1.09086	P20340	Ras-related protein Rab-6A	RAB6A		0	1	Q15404	Ras suppressor protein 1	RSU1		-0.045959	0.0649958	Q96L91	E1A-binding protein p400	EP400
						27.6366	0.538216	O75436	Vacuolar protein sorting-associated protein 26A	VPS26A			26.1118	0.784109	Q9NTJ3	Structural maintenance of chromosomes protein 4	SMC4		25.7145	1.02884	Q86Y56	Dynein assembly factor 5, axonemal	DNAAF5						0.161254	1.24241	P21266	Glutathione S-transferase Mu 3	GSTM3		0.569118	0.804854	Q15437	Protein transport protein Sec23B	SEC23B		0.139677	0.197533	Q96LI5	CCR4-NOT transcription complex subunit 6-like	CNOT6L
						27.615	0.394275	Q9NR22	Protein arginine N-methyltransferase 8	PRMT8			26.0821	0.433064	O75976	Carboxypeptidase D	CPD		25.6219	0.771303	Q8N999	Uncharacterized protein C12orf29	C12orf29						0	1	P21589	5-nucleotidase	NT5E		-0.230611	1.3761	Q15942	Zyxin	ZYX		0.357644	0.898964	Q96SY0	von Willebrand factor A domain-containing protein 9	VWA9
						27.6084	0.416093	Q13740	CD166 antigen	ALCAM			25.9008	0.322346	Q96RS6	NudC domain-containing protein 1	NUDCD1		25.5975	0.123158	Q9BYC9	39S ribosomal protein L20, mitochondrial	MRPL20						0	1	P22061	Protein-L-isoaspartate(D-aspartate) O-methyltransferase	PCMT1		-0.0209828	0.263339	Q1KMD3	Heterogeneous nuclear ribonucleoprotein U-like protein 2	HNRNPUL2		0	1	Q99426	Tubulin-folding cofactor B	TBCB
						27.5857	0.870124	Q9NRW1	Ras-related protein Rab-6B	RAB6B			25.8893	0.689298	Q9H4A4	Aminopeptidase B	RNPEP		25.3987	0.219203	O75607	Nucleoplasmin-3	NPM3						0	1	P22415	Upstream stimulatory factor 1	USF1		0	1	Q32P28	Prolyl 3-hydroxylase 1	LEPRE1		0.699523	0.989275	Q9BQ04	RNA-binding protein 4B	RBM4B
						27.571	0.857788	P20340	Ras-related protein Rab-6A	RAB6A			25.8853	1.99127	Q9UKV3	Apoptotic chromatin condensation inducer in the nucleus	ACIN1		25.1271	0.171237	Q5VYK3	Proteasome-associated protein ECM29 homolog	ECM29						-0.491398	0.853404	P22570	NADPH:adrenodoxin oxidoreductase, mitochondrial	FDXR		-0.565259	0.799398	Q3B726	DNA-directed RNA polymerase I subunit RPA43	TWISTNB		0.405304	1.29104	Q9BRX2	Protein pelota homolog	PELO
						27.556	0.531245	P19784	Casein kinase II subunit alpha	CSNK2A2			25.8371	1.17462	Q32P41	tRNA (guanine(37)-N1)-methyltransferase	TRMT5		25.0253	0.864114	P04818	Thymidylate synthase	TYMS						-0.458691	1.25666	P22676	Calretinin	CALB2		-0.287999	0.51234	Q53GS9	U4/U6.U5 tri-snRNP-associated protein 2	USP39		0	1	Q9BVK6	Transmembrane emp24 domain-containing protein 9	TMED9
						27.554	0.268632	Q8NI22	Multiple coagulation factor deficiency protein 2	MCFD2			25.815	1.20934	Q13363	C-terminal-binding protein 1	CTBP1		24.9094	0.644957	Q9UBD5	Origin recognition complex subunit 3	ORC3						-0.0523741	0.160369	P22694	cAMP-dependent protein kinase catalytic subunit beta	PRKACB		0.774195	1.23127	Q5T8P6	RNA-binding protein 26	RBM26		0.699523	0.989275	Q9BWF3	RNA-binding protein 4	RBM4
						27.5446	0.163319	P22570	NADPH:adrenodoxin oxidoreductase, mitochondrial	FDXR			25.7758	0.398695	Q9BY44	Eukaryotic translation initiation factor 2A;Eukaryotic translation initiation factor 2A, N-terminally processed	EIF2A		24.8826	0.928667	Q16222	UDP-N-acetylhexosamine pyrophosphorylase;UDP-N-acetylgalactosamine pyrophosphorylase;UDP-N-acetylglucosamine pyrophosphorylase	UAP1						0	1	P23142	Fibulin-1	FBLN1		-0.567724	1.16421	Q5T9A4	ATPase family AAA domain-containing protein 3B	ATAD3B		0	1	Q9H2W6	39S ribosomal protein L46, mitochondrial	MRPL46
						27.4967	0.869826	O43172	U4/U6 small nuclear ribonucleoprotein Prp4	PRPF4			25.7596	0.443314	Q8NBQ5	Estradiol 17-beta-dehydrogenase 11	HSD17B11		24.5117	1.27059	Q13616	Cullin-1	CUL1						-0.647142	0.915198	P24666	Low molecular weight phosphotyrosine protein phosphatase	ACP1		0.112482	0.159073	Q5VW32	BRO1 domain-containing protein BROX	BROX		0	1	Q9H8H0	Nucleolar protein 11	NOL11
						27.4659	0.257327	P10253	Lysosomal alpha-glucosidase;76 kDa lysosomal alpha-glucosidase;70 kDa lysosomal alpha-glucosidase	GAA			25.7442	0.951476	Q14919	Dr1-associated corepressor	DRAP1		24.2235	1.06756	Q96SY0	von Willebrand factor A domain-containing protein 9	VWA9						-0.152519	1.39767	P26885	Peptidyl-prolyl cis-trans isomerase FKBP2	FKBP2		0	1	Q6PEZ8	Podocan-like protein 1	PODNL1		0	1	Q9H910	Hematological and neurological expressed 1-like protein	HN1L
						27.4649	0.217917	O75475	PC4 and SFRS1-interacting protein	PSIP1			25.7282	0.604354	O95782	AP-2 complex subunit alpha-1	AP2A1		24.1622	0.812024	Q14677	Clathrin interactor 1	CLINT1						-0.613941	0.745315	P27487	Dipeptidyl peptidase 4	DPP4		-0.0489853	0.0692757	Q6XQN6	Nicotinate phosphoribosyltransferase	NAPRT		-0.371544	0.903294	Q9NQ88	Fructose-2,6-bisphosphatase TIGAR	TIGAR
						27.4629	0.162276	P59998	Actin-related protein 2/3 complex subunit 4	ARPC4			25.6778	0.52535	O94973	AP-2 complex subunit alpha-2	AP2A2		24.1293	0.499392	P08559	Pyruvate dehydrogenase E1 component subunit alpha, somatic form, mitochondrial	PDHA1						-0.69586	0.984095	P28288	ATP-binding cassette sub-family D member 3	ABCD3		0.466289	1.08178	Q71RC2	La-related protein 4	LARP4		0.554816	0.784629	Q9NZ01	Very-long-chain enoyl-CoA reductase	TECR
						27.4212	0.47325	Q14151	Scaffold attachment factor B2	SAFB2			25.609	0.973062	Q9BT73	Proteasome assembly chaperone 3	PSMG3		23.7993	0.260135	Q69YN4	Protein virilizer homolog	KIAA1429						0.335715	0.772679	P29317	Ephrin type-A receptor 2	EPHA2		0	1	Q7Z7H5	Transmembrane emp24 domain-containing protein 4	TMED4		-0.404801	0.86845	Q9NZJ7	Mitochondrial carrier homolog 1	MTCH1
						27.4212	0.47325	Q15424	Scaffold attachment factor B1	SAFB			25.5912	0.186581	Q96GG9	DCN1-like protein 1	DCUN1D1		23.3959	0.150164	Q8WVB6	Chromosome transmission fidelity protein 18 homolog	CHTF18						0.242417	0.954909	P30154	Serine/threonine-protein phosphatase 2A 65 kDa regulatory subunit A beta isoform	PPP2R1B		-0.472653	0.668432	Q8IX12	Cell division cycle and apoptosis regulator protein 1	CCAR1		0.561834	0.930284	Q9UBD5	Origin recognition complex subunit 3	ORC3
						27.4138	0.245665	P35244	Replication protein A 14 kDa subunit	RPA3			25.5391	0.18204	Q96DV4	39S ribosomal protein L38, mitochondrial	MRPL38												-0.0825029	1.14912	P30519	Heme oxygenase 2	HMOX2		0.701433	0.991976	Q8NBF2	NHL repeat-containing protein 2	NHLRC2		0.916202	0.850988	Q9UBQ5	Eukaryotic translation initiation factor 3 subunit K	EIF3K
						27.4063	0.202829	O15305	Phosphomannomutase 2	PMM2			25.4975	1.73341	Q9BTY2	Plasma alpha-L-fucosidase	FUCA2												0.231248	1.1234	P31323	cAMP-dependent protein kinase type II-beta regulatory subunit	PRKAR2B		-0.707033	0.999896	Q8TCS8	Polyribonucleotide nucleotidyltransferase 1, mitochondrial	PNPT1		-0.0535062	0.0572235	Q9UEW8	STE20/SPS1-related proline-alanine-rich protein kinase	STK39
						27.3887	0.668205	Q9H4M9	EH domain-containing protein 1	EHD1			25.4386	0.490016	Q8WW33	Gametocyte-specific factor 1	GTSF1												0.436693	0.617577	P31327	Carbamoyl-phosphate synthase [ammonia], mitochondrial	CPS1		0.541981	0.942637	Q8TEX9	Importin-4	IPO4		-0.283571	1.35616	Q9UJU6	Drebrin-like protein	DBNL
						27.3798	0.423242	O43242	26S proteasome non-ATPase regulatory subunit 3	PSMD3			25.4351	1.24969	Q71RC2	La-related protein 4	LARP4												0	1	P31483	Nucleolysin TIA-1 isoform p40	TIA1		0	0.441313	Q8WTT2	Nucleolar complex protein 3 homolog	NOC3L		0	1	Q9Y2V2	Calcium-regulated heat stable protein 1	CARHSP1
						27.3684	0.167795	Q13576	Ras GTPase-activating-like protein IQGAP2	IQGAP2			25.4169	0.528794	Q9UK59	Lariat debranching enzyme	DBR1												-0.237718	0.743296	P35244	Replication protein A 14 kDa subunit	RPA3		-0.631208	1.09688	Q8WU76	Sec1 family domain-containing protein 2	SCFD2		0	1	Q9Y3C1	Nucleolar protein 16	NOP16
						27.3429	0.422828	P08637	Low affinity immunoglobulin gamma Fc region receptor III-A	FCGR3A			25.228	0.240481	Q9HAB8	Phosphopantothenate--cysteine ligase	PPCS												0.202731	0.286705	P35249	Replication factor C subunit 4	RFC4		0	1	Q8WVC0	RNA polymerase-associated protein LEO1	LEO1		0.422458	0.597446	Q9Y5L4	Mitochondrial import inner membrane translocase subunit Tim13	TIMM13
						27.3387	0.641893	Q9NSE4	Isoleucine--tRNA ligase, mitochondrial	IARS2			25.1885	0.234317	Q9NQ29	Putative RNA-binding protein Luc7-like 1	LUC7L												0	1	P35573	Glycogen debranching enzyme	AGL		-0.0878322	0.172461	Q8WX92	Negative elongation factor B	NELFB
						27.3018	0.280206	Q05682	Caldesmon	CALD1			25.1267	0.0504892	Q53GS9	U4/U6.U5 tri-snRNP-associated protein 2	USP39												0	1	P36507	Dual specificity mitogen-activated protein kinase kinase 2	MAP2K2		0	1	Q969M3	Protein YIPF5	YIPF5
						27.2826	0.16836	P54709	Sodium/potassium-transporting ATPase subunit beta-3	ATP1B3			24.9735	0.371806	Q14165	Malectin	MLEC												0	1	P36955	Pigment epithelium-derived factor	SERPINF1		-0.132434	0.242822	Q969Q0	60S ribosomal protein L36a-like	RPL36AL
						27.2653	0.837634	P42765	3-ketoacyl-CoA thiolase, mitochondrial	ACAA2			24.9238	0.0542752	P52732	Kinesin-like protein KIF11	KIF11												0	1	P39060	Collagen alpha-1(XVIII) chain	COL18A1		0	1	Q96A33	Coiled-coil domain-containing protein 47	CCDC47
						27.2599	0.354571	Q86VI3	Ras GTPase-activating-like protein IQGAP3	IQGAP3			24.8762	0.47457	Q15126	Phosphomevalonate kinase	PMVK												-0.525193	0.94908	P46087	Probable 28S rRNA (cytosine(4447)-C(5))-methyltransferase	NOP2		0	1.01514	Q96C19	EF-hand domain-containing protein D2	EFHD2
						27.2519	0.570889	O00422	Histone deacetylase complex subunit SAP18	SAP18			24.7859	0.861625	Q9H9J2	39S ribosomal protein L44, mitochondrial	MRPL44												0.368384	1.31476	P46379	Large proline-rich protein BAG6	BAG6		-0.31666	0.447825	Q96CS3	FAS-associated factor 2	FAF2
						27.2424	0.730505	Q9Y5J1	U3 small nucleolar RNA-associated protein 18 homolog	UTP18			24.7365	0.159708	Q86U86	Protein polybromo-1	PBRM1												0.0540918	0.0776283	P49590	Probable histidine--tRNA ligase, mitochondrial	HARS2		0	1	Q96E11	Ribosome-recycling factor, mitochondrial	MRRF
						27.2245	0.532696	O96019	Actin-like protein 6A	ACTL6A			24.205	0.245071	Q8WX92	Negative elongation factor B	NELFB												0.0210575	1.24467	P49903	Selenide, water dikinase 1	SEPHS1		-0.403773	1.29381	Q96ER9	Coiled-coil domain-containing protein 51	CCDC51
						27.2238	0.605859	Q9NUU7	ATP-dependent RNA helicase DDX19A;ATP-dependent RNA helicase DDX19B	DDX19A			24.1545	0.429776	Q7L576	Cytoplasmic FMR1-interacting protein 1	CYFIP1												-0.151992	1.12222	P50552	Vasodilator-stimulated phosphoprotein	VASP		0.336984	1.16509	Q96FV9	THO complex subunit 1	THOC1
						27.1716	0.431968	Q13011	Delta(3,5)-Delta(2,4)-dienoyl-CoA isomerase, mitochondrial	ECH1			24.1545	0.429776	Q96F07	Cytoplasmic FMR1-interacting protein 2	CYFIP2												0.567796	0.996611	P50851	Lipopolysaccharide-responsive and beige-like anchor protein	LRBA		0	1	Q96PZ0	Pseudouridylate synthase 7 homolog	PUS7
						27.1625	0.242032	O95757	Heat shock 70 kDa protein 4L	HSPA4L			23.7945	0.312402	Q8TEX9	Importin-4	IPO4												0	1	P50895	Basal cell adhesion molecule	BCAM		0.528642	0.747612	Q96Q11	CCA tRNA nucleotidyltransferase 1, mitochondrial	TRNT1
						27.1344	0.337281	P53041	Serine/threonine-protein phosphatase 5	PPP5C			23.6154	2.98029	P27361	Mitogen-activated protein kinase 3	MAPK3												0	1	P50897	Palmitoyl-protein thioesterase 1	PPT1		0.520878	0.736633	Q9BQ61	Uncharacterized protein C19orf43	C19orf43
						27.1148	0.943956	Q9BYT8	Neurolysin, mitochondrial	NLN																			-0.280605	0.949514	P51003	Poly(A) polymerase alpha	PAPOLA		-0.608638	0.851827	Q9BT73	Proteasome assembly chaperone 3	PSMG3
						27.1003	1.68228	P27487	Dipeptidyl peptidase 4;Dipeptidyl peptidase 4 membrane form;Dipeptidyl peptidase 4 soluble form	DPP4																			-0.0611712	0.99719	P51809	Vesicle-associated membrane protein 7	VAMP7		0	1	Q9BV79	Trans-2-enoyl-CoA reductase, mitochondrial	MECR
						27.0706	0.704865	Q9BQP7	Mitochondrial genome maintenance exonuclease 1	MGME1																			0.255523	1.36727	P51991	Heterogeneous nuclear ribonucleoprotein A3	HNRNPA3		0	0.625318	Q9H2G2	STE20-like serine/threonine-protein kinase	SLK
						27.0656	0.234586	Q9H0L4	Cleavage stimulation factor subunit 2 tau variant	CSTF2T																			-0.604141	1.41338	P52789	Hexokinase-2	HK2		0	1	Q9H3P7	Golgi resident protein GCP60	ACBD3
						27.0125	0.528402	Q9NQG5	Regulation of nuclear pre-mRNA domain-containing protein 1B	RPRD1B																			-0.159226	0.982953	P53384	Cytosolic Fe-S cluster assembly factor NUBP1	NUBP1		-0.263949	0.465134	Q9HAV4	Exportin-5	XPO5
						27.0002	0.266023	P00568	Adenylate kinase isoenzyme 1	AK1																			0.0448106	0.998744	P55061	Bax inhibitor 1	TMBIM6		0	1	Q9NQX3	Gephyrin	GPHN
						26.9974	0.392725	O76021	Ribosomal L1 domain-containing protein 1	RSL1D1																			0.459441	0.826662	P55157	Microsomal triglyceride transfer protein large subunit	MTTP		-0.508035	1.04928	Q9NRG9	Aladin	AAAS
						26.9825	0.520656	Q96QD8	Sodium-coupled neutral amino acid transporter 2	SLC38A2																			0	1	P57740	Nuclear pore complex protein Nup107	NUP107		-0.329681	1.13569	Q9NTJ3	Structural maintenance of chromosomes protein 4	SMC4
						26.9759	0.29692	P51648	Fatty aldehyde dehydrogenase	ALDH3A2																			0.602564	0.852154	P58107	Epiplakin	EPPK1		-0.434182	1.05677	Q9NVI1	Fanconi anemia group I protein	FANCI
						26.9556	0.17841	Q14694	Ubiquitin carboxyl-terminal hydrolase 10	USP10																			-0.00751227	0.121559	P59998	Actin-related protein 2/3 complex subunit 4	ARPC4		0	1	Q9NWH9	SAFB-like transcription modulator	SLTM
						26.955	0.371117	Q9UKD2	mRNA turnover protein 4 homolog	MRTO4																			-0.395141	0.875097	P61077	Ubiquitin-conjugating enzyme E2 D3	UBE2D3		0.636436	0.900056	Q9NXC5	WD repeat-containing protein mio	MIOS
						26.9482	0.155888	Q16555	Dihydropyrimidinase-related protein 2	DPYSL2																			0.2479	1.10305	P62330	ADP-ribosylation factor 6	ARF6		0	1	Q9NZM1	Myoferlin	MYOF
						26.9242	0.6212	Q96G03	Phosphoglucomutase-2	PGM2																			0	1	P62753	40S ribosomal protein S6	RPS6		-0.0788856	0.995322	Q9P016	Thymocyte nuclear protein 1	THYN1
						26.9009	0.373924	O95816	BAG family molecular chaperone regulator 2	BAG2																			-0.369131	0.891971	P62875	DNA-directed RNA polymerases I, II, and III subunit RPABC5	POLR2L		-0.360741	0.342154	Q9P2T1	GMP reductase 2	GMPR2
						26.8813	0.349011	O15145	Actin-related protein 2/3 complex subunit 3	ARPC3																			0.208751	0.295219	P78316	Nucleolar protein 14	NOP14		0.661971	1.06	Q9UBQ0	Vacuolar protein sorting-associated protein 29	VPS29
						26.873	0.302882	Q9UKY7	Protein CDV3 homolog	CDV3																			0.275954	0.390259	P83916	Chromobox protein homolog 1	CBX1		0.274036	0.387545	Q9UDY4	DnaJ homolog subfamily B member 4	DNAJB4
						26.8634	0.13552	P07858	Cathepsin B;Cathepsin B light chain;Cathepsin B heavy chain	CTSB																			0	1	Q00169	Phosphatidylinositol transfer protein alpha isoform	PITPNA		0	1	Q9UHD2	Serine/threonine-protein kinase TBK1	TBK1
						26.8502	3.47039	Q14764	Major vault protein	MVP																			-0.123098	0.174086	Q01581	Hydroxymethylglutaryl-CoA synthase, cytoplasmic	HMGCS1		0.346246	0.905633	Q9UK59	Lariat debranching enzyme	DBR1
						26.8458	0.603464	Q8N1F7	Nuclear pore complex protein Nup93	NUP93																			-0.342917	0.484958	Q02218	2-oxoglutarate dehydrogenase, mitochondrial	OGDH		-0.645166	0.912403	Q9UKN8	General transcription factor 3C polypeptide 4	GTF3C4
						26.8256	0.31207	Q969G3	SWI/SNF-related matrix-associated actin-dependent regulator of chromatin subfamily E member 1	SMARCE1																			0	1	Q04446	1,4-alpha-glucan-branching enzyme	GBE1		0.30564	0.935653	Q9UKV3	Apoptotic chromatin condensation inducer in the nucleus	ACIN1
						26.8216	0.406649	A6NKT7	RanBP2-like and GRIP domain-containing protein 3;RanBP2-like and GRIP domain-containing protein 4	RGPD3																			0.438097	1.27128	Q12765	Secernin-1	SCRN1		-0.335501	1.22105	Q9Y285	Phenylalanine--tRNA ligase alpha subunit	FARSA
						26.8104	0.390786	P07108	Acyl-CoA-binding protein	DBI																			-0.646269	0.913963	Q12797	Aspartyl/asparaginyl beta-hydroxylase	ASPH		0.186553	1.18714	Q9Y2J2	Band 4.1-like protein 3	EPB41L3
						26.7935	0.255702	Q9BYJ9	YTH domain-containing family protein 1	YTHDF1																			0.702124	0.992954	Q12929	Epidermal growth factor receptor kinase substrate 8	EPS8		0.53571	0.992	Q9Y305	Acyl-coenzyme A thioesterase 9, mitochondrial	ACOT9
						26.7786	0.366223	P62875	DNA-directed RNA polymerases I, II, and III subunit RPABC5	POLR2L																			0.463068	1.02344	Q13011	Delta(3,5)-Delta(2,4)-dienoyl-CoA isomerase, mitochondrial	ECH1		0	1	Q9Y3D7	Mitochondrial import inner membrane translocase subunit TIM16	PAM16
						26.7658	0.468951	P40222	Alpha-taxilin	TXLNA																			0	1	Q13042	Cell division cycle protein 16 homolog	CDC16		0.17359	1.16157	Q9Y3L5	Ras-related protein Rap-2c	RAP2C
						26.7443	0.464279	O00762	Ubiquitin-conjugating enzyme E2 C	UBE2C																			0	1	Q13098	COP9 signalosome complex subunit 1	GPS1		0	1	Q9Y5J7	Mitochondrial import inner membrane translocase subunit Tim9	TIMM9
						26.7365	0.675386	Q13526	Peptidyl-prolyl cis-trans isomerase NIMA-interacting 1	PIN1																			-0.623689	1.10545	Q13185	Chromobox protein homolog 3	CBX3		0.562903	1.16888	Q9Y5X1	Sorting nexin-9	SNX9
						26.7213	0.285876	P42224	Signal transducer and activator of transcription 1-alpha/beta	STAT1																			0	1	Q13510	Acid ceramidase	ASAH1		-0.468283	0.819187	Q9Y696	Chloride intracellular channel protein 4	CLIC4
						26.7163	0.821913	O14964	Hepatocyte growth factor-regulated tyrosine kinase substrate	HGS																			-0.2623	0.946994	Q13526	Peptidyl-prolyl cis-trans isomerase NIMA-interacting 1	PIN1		0	1	Q9Y697	Cysteine desulfurase, mitochondrial	NFS1
						26.7085	0.413928	Q96KP4	Cytosolic non-specific dipeptidase	CNDP2																			0.3199	0.920052	Q13576	Ras GTPase-activating-like protein IQGAP2	IQGAP2
						26.6838	0.602706	Q9Y5K5	Ubiquitin carboxyl-terminal hydrolase isozyme L5	UCHL5																			-0.178831	1.14764	Q13740	CD166 antigen	ALCAM
						26.6828	0.59025	P62330	ADP-ribosylation factor 6	ARF6																			-0.50086	0.93668	Q14116	Interleukin-18	IL18
						26.6772	0.308922	P62854	40S ribosomal protein S26;Putative 40S ribosomal protein S26-like 1	RPS26																			-0.216574	0.883273	Q14320	Protein FAM50A	FAM50A
						26.6138	0.725608	Q9Y2T2	AP-3 complex subunit mu-1	AP3M1																			0	1	Q14671	Pumilio homolog 1	PUM1
						26.592	0.37032	Q9Y2S7	Polymerase delta-interacting protein 2	POLDIP2																			-0.295843	0.939842	Q14839	Chromodomain-helicase-DNA-binding protein 4	CHD4
						26.5803	0.310816	O00567	Nucleolar protein 56	NOP56																			-0.239121	0.417587	Q14914	Prostaglandin reductase 1	PTGR1
						26.5774	0.343932	P07311	Acylphosphatase-1	ACYP1																			0.0630554	0.141732	Q14966	Zinc finger protein 638	ZNF638
						26.5543	0.447983	Q6IAA8	Ragulator complex protein LAMTOR1	LAMTOR1																			0	1	Q15003	Condensin complex subunit 2	NCAPH
						26.5471	0.194961	O43592	Exportin-T	XPOT																			0	1	Q15056	Eukaryotic translation initiation factor 4H	EIF4H
						26.5435	0.502209	Q16527	Cysteine and glycine-rich protein 2	CSRP2																			-0.39536	0.215351	Q15286	Ras-related protein Rab-35	RAB35
						26.5432	0.944135	O95777	U6 snRNA-associated Sm-like protein LSm8	LSM8																			0.705068	0.997117	Q15287	RNA-binding protein with serine-rich domain 1	RNPS1
						26.5112	0.346637	Q16822	Phosphoenolpyruvate carboxykinase [GTP], mitochondrial	PCK2																			-0.3496	0.920448	Q15428	Splicing factor 3A subunit 2	SF3A2
						26.4728	0.465855	Q9NY33	Dipeptidyl peptidase 3	DPP3																			0.0538528	0.997823	Q15477	Helicase SKI2W	SKIV2L
						26.4313	0.238879	Q8IWX8	Calcium homeostasis endoplasmic reticulum protein	CHERP																			-0.0288617	0.0408166	Q15645	Pachytene checkpoint protein 2 homolog	TRIP13
						26.4143	1.41541	O43719	HIV Tat-specific factor 1	HTATSF1																			-0.908593	1.08604	Q15785	Mitochondrial import receptor subunit TOM34	TOMM34
						26.4094	0.555726	Q8N392	Rho GTPase-activating protein 18	ARHGAP18																			0.0555923	0.997938	Q15833	Syntaxin-binding protein 2	STXBP2
						26.4086	0.204333	P29317	Ephrin type-A receptor 2	EPHA2																			0.0333281	0.999167	Q16527	Cysteine and glycine-rich protein 2	CSRP2
						26.4031	0.247904	P35270	Sepiapterin reductase	SPR																			-0.125125	1.14563	Q16555	Dihydropyrimidinase-related protein 2	DPYSL2
						26.3897	0.115123	Q9Y3B7	39S ribosomal protein L11, mitochondrial	MRPL11																			-0.109831	0.490289	Q4VC31	Coiled-coil domain-containing protein 58	CCDC58
						26.3566	0.207847	Q99719	Septin-5	SEPTIN5																			-0.460682	1.25521	Q4VNC1	Probable cation-transporting ATPase 13A4	ATP13A4
						26.3369	0.388255	Q96J01	THO complex subunit 3	THOC3																			0	1	Q53GG5	PDZ and LIM domain protein 3	PDLIM3
						26.3222	0.133714	P21281	V-type proton ATPase subunit B, brain isoform	ATP6V1B2																			-0.00456184	1.4142	Q5JRA6	Melanoma inhibitory activity protein 3	MIA3
						26.3132	0.395637	Q9ULA0	Aspartyl aminopeptidase	DNPEP																			0.0634045	1.22193	Q5JTV8	Torsin-1A-interacting protein 1	TOR1AIP1
						26.2426	0.328257	Q02978	Mitochondrial 2-oxoglutarate/malate carrier protein	SLC25A11																			0	1	Q5SRE5	Nucleoporin NUP188 homolog	NUP188
						26.231	0.527123	O95747	Serine/threonine-protein kinase OSR1	OXSR1																			-0.464197	0.822667	Q5SY16	Polynucleotide 5-hydroxyl-kinase NOL9	NOL9
						26.2157	0.783604	P50552	Vasodilator-stimulated phosphoprotein	VASP																			-0.395541	0.559379	Q5VZF2	Muscleblind-like protein 2	MBNL2
						26.2057	0.129003	Q9BQC6	Ribosomal protein 63, mitochondrial	MRPL57																			-0.267761	1.21157	Q6NVY1	3-hydroxyisobutyryl-CoA hydrolase, mitochondrial	HIBCH
						26.2008	0.571489	A5YKK6	CCR4-NOT transcription complex subunit 1	CNOT1																			-0.0391108	0.0748083	Q6PJT7	Zinc finger CCCH domain-containing protein 14	ZC3H14
						26.1849	0.335343	Q6UB35	Monofunctional C1-tetrahydrofolate synthase, mitochondrial	MTHFD1L																			0.558939	0.790459	Q6UX04	Peptidyl-prolyl cis-trans isomerase CWC27 homolog	CWC27
						26.1735	0.448133	P19525	Interferon-induced, double-stranded RNA-activated protein kinase	EIF2AK2																			0	1	Q6UXN9	WD repeat-containing protein 82	WDR82
						26.1555	0.482353	Q92538	Golgi-specific brefeldin A-resistance guanine nucleotide exchange factor 1	GBF1																			-0.116449	0.989892	Q6YN16	Hydroxysteroid dehydrogenase-like protein 2	HSDL2
						26.131	0.486175	P22059	Oxysterol-binding protein 1	OSBP																			-0.201445	1.06768	Q6ZMU5	Tripartite motif-containing protein 72	TRIM72
						26.1297	0.398056	Q9NZP8	Complement C1r subcomponent-like protein	C1RL																			-0.214207	0.376078	Q7Z3B4	Nucleoporin p54	NUP54
						26.118	0.364396	Q53H82	Beta-lactamase-like protein 2	LACTB2																			0	1	Q7Z417	Nuclear fragile X mental retardation-interacting protein 2	NUFIP2
						26.1067	0.698634	Q9UFW8	CGG triplet repeat-binding protein 1	CGGBP1																			-0.69605	0.984364	Q7Z460	CLIP-associating protein 1	CLASP1
						26.0745	0.277148	P17612	cAMP-dependent protein kinase catalytic subunit alpha	PRKACA																			0	1	Q7Z4H3	HD domain-containing protein 2	HDDC2
						26.0745	0.277148	P22694	cAMP-dependent protein kinase catalytic subunit beta	PRKACB																			0.3199	0.920052	Q86VI3	Ras GTPase-activating-like protein IQGAP3	IQGAP3
						26.0584	0.352467	P51003	Poly(A) polymerase alpha	PAPOLA																			0	1	Q8IV20	Laccase domain-containing protein 1	LACC1
						26.0423	1.87497	O15294	UDP-N-acetylglucosamine--peptide N-acetylglucosaminyltransferase 110 kDa subunit	OGT																			0.143428	1.10332	Q8IWX8	Calcium homeostasis endoplasmic reticulum protein	CHERP
						26.0311	0.479054	Q9UGV2	Protein NDRG3	NDRG3																			0	1	Q8N1G2	Cap-specific mRNA (nucleoside-2-O-)-methyltransferase 1	CMTR1
						26.0148	0.829757	Q8TCA0	Leucine-rich repeat-containing protein 20	LRRC20																			0.101702	0.143828	Q8N283	Ankyrin repeat domain-containing protein 35	ANKRD35
						26.0131	1.03889	Q9HD42	Charged multivesicular body protein 1a	CHMP1A																			0.221801	1.09255	Q8N660	Neuroblastoma breakpoint family member 15	NBPF15
						26.0009	0.551199	Q9BVG4	Protein PBDC1	PBDC1																			0.428433	0.851274	Q8NBX0	Saccharopine dehydrogenase-like oxidoreductase	SCCPDH
						25.9953	0.656563	O00330	Pyruvate dehydrogenase protein X component, mitochondrial	PDHX																			0.614825	0.81497	Q8NFW8	N-acylneuraminate cytidylyltransferase	CMAS
						25.9417	0.151523	P21266	Glutathione S-transferase Mu 3	GSTM3																			0.149316	0.985967	Q8TCA0	Leucine-rich repeat-containing protein 20	LRRC20
						25.8945	0.579261	Q92572	AP-3 complex subunit sigma-1	AP3S1																			0.00101809	0.153991	Q8WU90	Zinc finger CCCH domain-containing protein 15	ZC3H15
						25.8842	0.539903	Q9H4L4	Sentrin-specific protease 3	SENP3																			-0.0111675	0.0157932	Q8WVK2	U4/U6.U5 small nuclear ribonucleoprotein 27 kDa protein	SNRNP27
						25.8762	0.266009	Q6YHK3	CD109 antigen	CD109																			-0.5245	0.741754	Q8WW22	DnaJ homolog subfamily A member 4	DNAJA4
						25.8747	0.254566	O75844	CAAX prenyl protease 1 homolog	ZMPSTE24																			0.256159	0.795411	Q92542	Nicastrin	NCSTN
						25.8703	0.551496	Q6PJT7	Zinc finger CCCH domain-containing protein 14	ZC3H14																			-0.323916	0.927418	Q92572	AP-3 complex subunit sigma-1	AP3S1
						25.8593	0.196633	Q9BRK5	45 kDa calcium-binding protein	SDF4																			0.217341	0.307366	Q92783	Signal transducing adapter molecule 1	STAM
						25.8484	0.414796	Q5JTV8	Torsin-1A-interacting protein 1	TOR1AIP1																			-0.318504	0.920778	Q92890	Ubiquitin fusion degradation protein 1 homolog	UFD1L
						25.8236	0.531441	Q9NWV4	UPF0587 protein C1orf123	C1orf123																			0.0796114	0.995766	Q92974	Rho guanine nucleotide exchange factor 2	ARHGEF2
						25.8087	1.35575	Q9NR56	Muscleblind-like protein 1	MBNL1																			0.00285932	1.1547	Q93008	Probable ubiquitin carboxyl-terminal hydrolase FAF-X	USP9X
						25.7402	1.03693	P11171	Protein 4.1	EPB41																			-0.453461	0.83255	Q969G3	SWI/SNF-related matrix-associated actin-dependent regulator of chromatin subfamily E member 1	SMARCE1
						25.732	0.266822	O43148	mRNA cap guanine-N7 methyltransferase	RNMT																			0	1	Q96AA3	Protein RFT1 homolog	RFT1
						25.722	0.534385	Q9BRT2	Ubiquinol-cytochrome-c reductase complex assembly factor 2	UQCC2																			0	1	Q96BP3	Peptidylprolyl isomerase domain and WD repeat-containing protein 1	PPWD1
						25.7029	0.621658	Q92542	Nicastrin	NCSTN																			0.377801	0.534291	Q96BW5	Phosphotriesterase-related protein	PTER
						25.6512	0.82988	Q9UKF6	Cleavage and polyadenylation specificity factor subunit 3	CPSF3																			0	1	Q96CM8	Acyl-CoA synthetase family member 2, mitochondrial	ACSF2
						25.6427	1.17846	Q9H6Z4	Ran-binding protein 3	RANBP3																			0	1	Q96D46	60S ribosomal export protein NMD3	NMD3
						25.6329	0.292919	P19367	Hexokinase-1	HK1																			0	1	Q96EE3	Nucleoporin SEH1	SEH1L
						25.6075	1.04792	Q13907	Isopentenyl-diphosphate Delta-isomerase 1	IDI1																			0.298471	0.876933	Q96FQ6	Protein S100-A16	S100A16
						25.585	0.448079	Q7Z3B4	Nucleoporin p54	NUP54																			0.0851012	1.40908	Q96HJ9	UPF0562 protein C7orf55	C7orf55
						25.5541	0.40903	Q9NPI6	mRNA-decapping enzyme 1A	DCP1A																			-0.590158	0.83461	Q96HR8	H/ACA ribonucleoprotein complex non-core subunit NAF1	NAF1
						25.5378	1.15243	O60216	Double-strand-break repair protein rad21 homolog	RAD21																			-0.645636	0.114752	Q96IU4	Alpha/beta hydrolase domain-containing protein 14B	ABHD14B
						25.4806	0.0501803	Q8N4C8	Misshapen-like kinase 1	MINK1																			-0.41831	0.875608	Q96IZ0	PRKC apoptosis WT1 regulator protein	PAWR
						25.4806	0.0501803	Q9UKE5	TRAF2 and NCK-interacting protein kinase	TNIK																			-0.124836	0.299877	Q96J01	THO complex subunit 3	THOC3
						25.4482	0.50488	Q92974	Rho guanine nucleotide exchange factor 2	ARHGEF2																			0.325637	1.15714	Q96QD8	Sodium-coupled neutral amino acid transporter 2	SLC38A2
						25.4356	0.377427	O14936	Peripheral plasma membrane protein CASK	CASK																			0	1	Q96T76	MMS19 nucleotide excision repair protein homolog	MMS19
						25.4193	0.373819	Q9NQR4	Omega-amidase NIT2	NIT2																			0	1	Q96TC7	Regulator of microtubule dynamics protein 3	RMDN3
						25.4025	0.464539	P55061	Bax inhibitor 1	TMBIM6																			0	1	Q99700	Ataxin-2	ATXN2
						25.3329	0.748266	Q13557	Calcium/calmodulin-dependent protein kinase type II subunit delta	CAMK2D																			0.109159	0.252977	Q99719	Septin-5	SEPTIN5
						25.3294	1.80092	Q96IZ0	PRKC apoptosis WT1 regulator protein	PAWR																			0.137742	0.454152	Q99829	Copine-1	CPNE1
						25.3238	0.0889839	Q96FQ6	Protein S100-A16	S100A16																			-0.205267	1.11484	Q9BQ67	Glutamate-rich WD repeat-containing protein 1	GRWD1
						25.3112	0.592419	P53992	Protein transport protein Sec24C	SEC24C																			0.55823	0.969831	Q9BQC6	Ribosomal protein 63, mitochondrial	MRPL57
						25.3049	2.1685	O14521	Succinate dehydrogenase [ubiquinone] cytochrome b small subunit, mitochondrial	SDHD																			0.288694	1.13652	Q9BRT2	Ubiquinol-cytochrome-c reductase complex assembly factor 2	UQCC2
						25.2907	0.440386	P10619	Lysosomal protective protein;Lysosomal protective protein 32 kDa chain;Lysosomal protective protein 20 kDa chain	CTSA																			-0.389825	1.11718	Q9BTE3	Mini-chromosome maintenance complex-binding protein	MCMBP
						25.2791	0.121576	O75530	Polycomb protein EED	EED																			-0.465251	0.657964	Q9BUL8	Programmed cell death protein 10	PDCD10
						25.2601	0.258501	P51809	Vesicle-associated membrane protein 7	VAMP7																			0.134826	0.190673	Q9BVI4	Nucleolar complex protein 4 homolog	NOC4L
						25.2561	0.532702	P05161	Ubiquitin-like protein ISG15	ISG15																			0	1	Q9BXW7	Cat eye syndrome critical region protein 5	CECR5
						25.2335	0.419743	Q93008	Probable ubiquitin carboxyl-terminal hydrolase FAF-X;Probable ubiquitin carboxyl-terminal hydrolase FAF-Y	USP9X																			-0.111759	0.657317	Q9BYD1	39S ribosomal protein L13, mitochondrial	MRPL13
						25.233	1.01453	Q99986	Serine/threonine-protein kinase VRK1	VRK1																			0	1	Q9BYD6	39S ribosomal protein L1, mitochondrial	MRPL1
						25.2051	0.575723	O14530	Thioredoxin domain-containing protein 9	TXNDC9																			0.114675	0.990088	Q9BYJ9	YTH domain-containing family protein 1	YTHDF1
						25.1932	0.288592	Q9BWP8	Collectin-11	COLEC11																			0.0423703	1.15366	Q9BYT8	Neurolysin, mitochondrial	NLN
						25.1382	0.0740375	Q86XP3	ATP-dependent RNA helicase DDX42	DDX42																			0.627346	1.03669	Q9H0A0	N-acetyltransferase 10	NAT10
						25.1315	0.538006	Q9H583	HEAT repeat-containing protein 1;HEAT repeat-containing protein 1, N-terminally processed	HEATR1																			-0.14846	0.985197	Q9H0S4	Probable ATP-dependent RNA helicase DDX47	DDX47
						25.0535	0.87553	Q9BYD1	39S ribosomal protein L13, mitochondrial	MRPL13																			0	1	Q9H1K1	Iron-sulfur cluster assembly enzyme ISCU, mitochondrial	ISCU
						25.0112	0.255821	O43913	Origin recognition complex subunit 5	ORC5																			0.323042	0.591958	Q9H2F9	Coiled-coil domain-containing protein 68	CCDC68
						24.9822	0.267499	Q9Y608	Leucine-rich repeat flightless-interacting protein 2	LRRFIP2																			0.194737	1.19579	Q9H4L4	Sentrin-specific protease 3	SENP3
						24.9689	1.31748	Q8WYA6	Beta-catenin-like protein 1	CTNNBL1																			0	1	Q9HB07	UPF0160 protein MYG1, mitochondrial	C12orf10
						24.9676	0.62971	Q9NP79	Vacuolar protein sorting-associated protein VTA1 homolog	VTA1																			-0.187263	1.16837	Q9HC35	Echinoderm microtubule-associated protein-like 4	EML4
						24.9636	0.801079	P08473	Neprilysin	MME																			0.0151507	1.17393	Q9NP79	Vacuolar protein sorting-associated protein VTA1 homolog	VTA1
						24.7909	1.53435	O94832	Unconventional myosin-Id	MYO1D																			-0.413597	0.852388	Q9NPI6	mRNA-decapping enzyme 1A	DCP1A
						24.7223	1.00285	Q9NVE7	Pantothenate kinase 4	PANK4																			-0.636367	1.09091	Q9NPJ6	Mediator of RNA polymerase II transcription subunit 4	MED4
						24.7071	0.672726	Q96EK6	Glucosamine 6-phosphate N-acetyltransferase	GNPNAT1																			-0.189892	1.09766	Q9NQG5	Regulation of nuclear pre-mRNA domain-containing protein 1B	RPRD1B
						24.6495	0.988323	Q15428	Splicing factor 3A subunit 2	SF3A2																			0.230249	1.31263	Q9NQW7	Xaa-Pro aminopeptidase 1	XPNPEP1
						24.3187	0.669519	O75521	Enoyl-CoA delta isomerase 2, mitochondrial	ECI2																			-0.295749	0.914014	Q9NR22	Protein arginine N-methyltransferase 8	PRMT8
						24.2912	0.321456	Q99575	Ribonucleases P/MRP protein subunit POP1	POP1																			-0.0955565	0.993894	Q9NR56	Muscleblind-like protein 1	MBNL1
						24.2521	0.321123	Q5QJE6	Deoxynucleotidyltransferase terminal-interacting protein 2	DNTTIP2																			-0.1694	0.980682	Q9NRW1	Ras-related protein Rab-6B	RAB6B
						24.2287	0.795668	P51659	Peroxisomal multifunctional enzyme type 2;(3R)-hydroxyacyl-CoA dehydrogenase;Enoyl-CoA hydratase 2	HSD17B4																			0	1	Q9NU22	Midasin	MDN1
						24.1478	0.401253	Q96RQ1	Endoplasmic reticulum-Golgi intermediate compartment protein 2	ERGIC2																			-0.434446	0.676273	Q9NUQ6	SPATS2-like protein	SPATS2L
						23.7948	1.11745	O75165	DnaJ homolog subfamily C member 13	DNAJC13																			0	1	Q9NVD7	Alpha-parvin	PARVA
						23.3166	0.872589	Q14126	Desmoglein-2	DSG2																			0.704754	0.996673	Q9NVT9	Armadillo repeat-containing protein 1	ARMC1
						23.3032	1.16241	Q14914	Prostaglandin reductase 1	PTGR1																			-0.426715	0.820639	Q9NWV4	UPF0587 protein C1orf123	C1orf123
						23.1712	0.470012	Q8NFW8	N-acylneuraminate cytidylyltransferase	CMAS																			0.116317	0.164498	Q9NX20	39S ribosomal protein L16, mitochondrial	MRPL16
						23.0855	0.59921	Q8N660	Neuroblastoma breakpoint family member 15	NBPF15																			0	1	Q9NX40	OCIA domain-containing protein 1	OCIAD1
						22.8485	0.96372	Q00765	Receptor expression-enhancing protein 5	REEP5																			-0.660142	0.933581	Q9NY12	H/ACA ribonucleoprotein complex subunit 1	GAR1
																													0	1	Q9NYL9	Tropomodulin-3	TMOD3
																													0	1	Q9NZI7	Upstream-binding protein 1	UBP1
																													0.698062	0.987208	Q9P2K3	REST corepressor 3	RCOR3
																													-0.307993	0.435568	Q9UBL3	Set1/Ash2 histone methyltransferase complex subunit ASH2	ASH2L
																													0	1	Q9UGI8	Testin	TES
																													0.0917365	0.172305	Q9UHQ9	NADH-cytochrome b5 reductase 1	CYB5R1
																													0	1	Q9UHR4	Brain-specific angiogenesis inhibitor 1-associated protein 2-like protein 1	BAIAP2L1
																													0.443939	0.910541	Q9UIA9	Exportin-7	XPO7
																													0	1	Q9UJY4	ADP-ribosylation factor-binding protein GGA2	GGA2
																													-0.706878	0.999676	Q9UK41	Vacuolar protein sorting-associated protein 28 homolog	VPS28
																													0.698062	0.987208	Q9UKL0	REST corepressor 1	RCOR1
																													-0.218604	1.09603	Q9UKY7	Protein CDV3 homolog	CDV3
																													-0.0852603	0.286183	Q9ULA0	Aspartyl aminopeptidase	DNPEP
																													0	1	Q9ULW3	Activator of basal transcription 1	ABT1
																													0	1	Q9ULX6	A-kinase anchor protein 8-like	AKAP8L
																													-0.0827627	1.40936	Q9UM54	Unconventional myosin-VI	MYO6
																													0	1	Q9UNN5	FAS-associated factor 1	FAF1
																													-0.390956	1.02233	Q9UQB8	Brain-specific angiogenesis inhibitor 1-associated protein 2	BAIAP2
																													-0.214142	0.219347	Q9Y2R9	28S ribosomal protein S7, mitochondrial	MRPS7
																													0.426086	0.994721	Q9Y2S7	Polymerase delta-interacting protein 2	POLDIP2
																													0.343762	0.917844	Q9Y2T2	AP-3 complex subunit mu-1	AP3M1
																													0	1	Q9Y371	Endophilin-B1	SH3GLB1
																													-0.263624	0.470762	Q9Y3B8	Oligoribonuclease, mitochondrial	REXO2
																													0.372279	0.909264	Q9Y3C8	Ubiquitin-fold modifier-conjugating enzyme 1	UFC1
																													-0.211845	0.0698501	Q9Y3E5	Peptidyl-tRNA hydrolase 2, mitochondrial	PTRH2
																													-0.700686	0.990919	Q9Y3T9	Nucleolar complex protein 2 homolog	NOC2L
																													0.453605	0.641495	Q9Y4B6	Protein VPRBP	VPRBP
																													0.60534	1.12567	Q9Y4Z0	U6 snRNA-associated Sm-like protein LSm4	LSM4
																													0	1	Q9Y520	Protein PRRC2C	PRRC2C
																													0.0486489	0.998223	Q9Y5J1	U3 small nucleolar RNA-associated protein 18 homolog	UTP18
																													0.231802	0.327818	Q9Y5X3	Sorting nexin-5	SNX5
																													-0.235377	0.332874	Q9Y5Z4	Heme-binding protein 2	HEBP2
																													0	1	Q9Y6D9	Mitotic spindle assembly checkpoint protein MAD1	MAD1L1

## Sheet: 01b_Enrichments_outcome
										Term-Msig-PHLF only (LFQL+Silac, 383 proteins)	P-value	(-Log10)	Adjusted P-value	Overlap	Odds Ratio	Combined Score	Genes																							Metascore input list LFQ-L only				GO_MCODE_Top3
										Fatty Acid Metabolism	1.15018e-05	4.93923	0.000540584	13/158	4.71829	53.6611	IDI1;HSDL2;ACAA2;HMGCS1;CCDC58;ECI2;ECH1;HSD17B4;SDHD;ALDH3A2;GLUL;ACADS;HIBCH																							PHLF-225	noPHLF-88	ALPPS-70			Top1/3			Top2/3
										Myc Targets V1	3.32061e-05	4.47878	0.000780343	14/200	3.96355	40.8752	NOP56;HDDC2;HNRNPA3;RFC4;CBX3;RPS6;RSL1D1;XPOT;PSMD3;EIF3J;EIF4H;RNPS1;AP3S1;ACP1																							GIGYF2	ARID4B	MTCH1			Pathway	Description	log p	Pathway	Description
										Myc Targets V2	0.000115993	3.93557	0.00181723	1958-07-01	7.14237	64.7239	NOP56;CBX3;GRWD1;MRTO4;NOP2;NOC4L;HK2																							FAM50A	TRMT11	CALML3		ALPPS	GO:0035999	tetrahydrofolate interconversion	-6.4	WP5220	Metabolic reprogramming in pancreatic cancer
										mTORC1 Signaling	0.00170342	2.76868	0.0160121	11/200	3.0396	19.3778	GGA2;IDI1;FKBP2;TES;HMGCS1;GBE1;HMBS;UBE2D3;FDXR;UCHL5;HK2																							KIAA0586	DDX23	FKBP5		ALPPS_MCODE_ALL	GO:0035999	tetrahydrofolate interconversion	-9	GO:0046653	tetrahydrofolate metabolic process
										Oxidative Phosphorylation	0.00170342	2.76868	0.0160121	11/200	3.0396	19.3778	PDHX;ATP6V1G1;COX7A2L;ACAA2;ECH1;OGDH;SDHD;NDUFV2;SLC25A11;ISCU;MRPL11																							CHD4	KEAP1	AKR1B1		ALPPS_SUB1_MCODE_1	GO:0035999	tetrahydrofolate interconversion	-9.7	GO:0046653	tetrahydrofolate metabolic process
										Protein Secretion	0.00247516	2.6064	0.0193887	1996-07-01	4.08487	24.5151	VAMP7;SCRN1;DST;GBF1;PPT1;AP3S1;STAM																							PTMA	THOC1	MST1		ALPPS_SUB1_MCODE_2	R-HSA-216083	Integrin cell surface interactions	-7.7	hsa04512	ECM-receptor interaction
										Hypoxia	0.00534037	2.27243	0.0313746	10/200	2.74122	14.3433	GYS1;TES;CSRP2;XPNPEP1;GBE1;GAA;HMOX1;PGM2;HK2;HK1																							EHD4	HSPA14	DHRS4		PHLF	R-HSA-8953854	Metabolism of RNA	-20.4	R-HSA-72203	Processing of Capped Intron-Containing Pre-mRNA
										p53 Pathway	0.00534037	2.27243	0.0313746	10/200	2.74122	14.3433	HSPA4L;AK1;FDXR;DNTTIP2;HMOX1;TAX1BP3;BAIAP2;ADA;ISCU;EPHA2																							ZC3H15	ATP13A4	MFAP4		PHLF_MCODE_ALL	R-HSA-8868773	rRNA processing in the nucleus and cytosol	-9.3	R-HSA-72312	rRNA processing
										UV Response Up	0.0112918	1.94724	0.0550672	8/158	2.76864	12.4137	CYB5R1;PDLIM3;RFC4;SPR;PPT1;HMOX1;TMBIM6;PRKACA																							TTN	HELLS	SEPP1		PHLF_SUB1_MCODE_1	R-HSA-194315	Signaling by Rho GTPases	-4.8	R-HSA-9716542	Signaling by Rho GTPases, Miro GTPases and RHOBTB3
										Cholesterol Homeostasis	0.0137481	1.86176	0.0550672	1974-05-01	3.74741	16.0646	IDI1;ATXN2;ALCAM;HMGCS1;ECH1																							PTER	GPX1	CARD9		PHLF_SUB1_MCODE_2	R-HSA-8868773	rRNA processing in the nucleus and cytosol	-8.6	R-HSA-6790901	rRNA modification in the nucleus and cytosol
										Pperoxisome	0.0149718	1.82473	0.0550672	6/104	3.16987	13.3185	IDI1;ABCD3;MVP;ECI2;ECH1;HSD17B4																							MRPS2	CDK2	PCNP		PHLF_SUB1_MCODE_3	GO:0006412	translation	-9.9	GO:0043043	peptide biosynthetic process
										Adipogenesis	0.0152314	1.81726	0.0550672	9/200	2.44749	10.2413	ORM1;ACAA2;REEP5;GBE1;ECH1;RMDN3;ATP1B3;ACADS;HIBCH																							PPP1R7	KLHL13	HUWE1		PHLF_SUB1_MCODE_4	GO:0006886	intracellular protein transport	-4.6	GO:0033365	protein localization to organelle
										Xenobiotic Metabolism	0.0152314	1.81726	0.0550672	9/200	2.44749	10.2413	ECH1;HMOX1;FBLN1;TMBIM6;PLG;PTGR1;ACP1;EPHA2;CNDP2																							SPATS2L	CAP2	SNX3		_FINAL	R-HSA-8953854	Metabolism of RNA	-15.3	R-HSA-6798695	Neutrophil degranulation
																																								SKIV2L	PITPNB	RCC1		_FINAL_MCODE_ALL	WP3888	VEGFA VEGFR2 signaling	-8.6	GO:0035999	tetrahydrofolate interconversion
																																								GGT1	CD14	RBM3		_FINAL_SUB1_MCODE_1	WP4148	Splicing factor NOVA regulated synaptic proteins	-9.1	R-HSA-9022692	Regulation of MECP2 expression and activity
																																								IL18	HDLBP	SNX12		_FINAL_SUB1_MCODE_2	WP3888	VEGFA VEGFR2 signaling	-8.9	R-HSA-9012999	RHO GTPase cycle
										Term-Msig-LFQ+Sil-182 noPHLF only	P-value	(-Log10)	Adjusted P-value	Overlap	Odds Ratio	Combined Score	Genes																							SCCPDH	TGFBI	RPS27L		_FINAL_SUB1_MCODE_3	GO:0035654	clathrin-coated vesicle cargo loading, AP-3-mediated	-8.6	GO:0035652	clathrin-coated vesicle cargo loading
										DNA Repair	7.06281e-05	4.15102	0.00296638	8/150	6.37073	60.892	SEC61A1;RALA;POLR2A;RFC2;GMPR2;POLD1;NELFB;AAAS																							STAU1	XPO5	PTPN6		_FINAL_SUB1_MCODE_4	R-HSA-8953854	Metabolism of RNA	-4.4	R-HSA-72203	Processing of Capped Intron-Containing Pre-mRNA
										PI3K/AKT/mTOR Signaling	0.000399383	3.39861	0.00705821	6/105	6.79029	53.138	TBK1;RALB;CAB39;ARHGDIA;CDK2;ACACA																							ADA	DNAJC9	ASS1		_FINAL_SUB1_MCODE_5	GO:0035999	tetrahydrofolate interconversion	-10.7	R-HSA-196757	Metabolism of folate and pterines
										mTORC1 Signaling	0.000504158	3.29743	0.00705821	8/200	4.69971	35.6831	SLC9A3R1;TBK1;PITPNB;ME1;PSMG1;ACSL3;TUBG1;ACACA																							DSC1	MAT2B	OXA1L		noPHLF	GO:0032933	SREBP signaling pathway	-6.3	GO:0071501	cellular response to sterol depletion
										Apical Junction	0.010103	1.99555	0.0707208	6/200	3.44845	15.8454	TJP1;EPB41L2;ZYX;RSU1;TGFBI;TUBG1																							UBE2D3	TROVE2	ITGB3		noPHLF_MCODE_ALL	GO:0016071	mRNA metabolic process	-4.9	GO:0008380	RNA splicing
										E2F Targets	0.010103	1.99555	0.0707208	6/200	3.44845	15.8454	HELLS;RFC2;POLD1;NCAPD2;TUBG1;SMC4																							DST	SPATA5	S100A7		noPHLF_SUB1_MCODE_2	GO:0008380	RNA splicing	-5	GO:0006397	mRNA processing
										Oxidative Phosphorylation	0.010103	1.99555	0.0707208	6/200	3.44845	15.8454	TIMM9;NDUFB3;NDUFS2;HCCS;ACADM;IDH3A																							APOC4	DTYMK	ARL1
										Fatty Acid Metabolism	0.0148868	1.8272	0.0747866	5/158	3.63077	15.2757	ME1;HCCS;ACADM;HSD17B11;S100A10																							HYDIN	ACADM	HERC2
										Myc Targets V2	0.0158592	1.79972	0.0747866	1958-03-01	6.02224	24.9562	FARSA;IPO4;SRM																							SPTBN2	S100A10	ATP5D
										Apoptosis	0.0160257	1.79518	0.0747866	5/161	3.56041	14.7172	PPP3R1;GPX1;CDK2;TSPO;CD14																							DSG1	AIMP1	COX7C
																																								RPS29	PAPSS1	TIAL1
																																								NAT10	RPL36AL	BCAT2
																																								CYB5R1	HNRNPUL2	RAB14
																																								NUBP1	TJP1	SNRPA1
																																								BIN1	ME1	RBM12
																																								CPNE1	UBA6	PAK1
										Term-Msig-LFQ+Sil-125 ALPPS only	P-value	(-Log10)	Adjusted P-value	Overlap	Odds Ratio	Combined Score	Genes																							NOL9	DNAJB11	DDX27
										Myc Targets V1	3.76365e-05	4.42439	0.00143019	8/200	7.00962	71.4107	DUT;NOP16;MCM7;SNRPD1;SNRPG;CUL1;SNRPA1;TYMS																							ACSF2	CAB39	SNRPD1
										Coagulation	0.00023169	3.63509	0.00440211	6/138	7.54125	63.1211	ITGB3;ITGA2;F12;MST1;APOC1;C2																							CPSF6	PDIA5	EIF4E2
										Oxidative Phosphorylation	0.00162453	2.78927	0.0205774	6/200	5.11505	32.8516	OXA1L;NDUFA7;CYB5R3;PDHA1;TIMM13;COX7C																							NSUN2	PROZ	FERMT2
										Protein Secretion	0.00310166	2.50841	0.0294658	1996-04-01	7.10852	41.0575	RAB14;TMED2;AP3B1;YKT6																							UFC1	CAMK2G	TMED2
										Complement	0.00848342	2.07143	0.0537283	5/200	4.20513	20.057	KIF2A;APOC1;APOA4;CP;C2																							XP32	BLVRB	PDCD4
										E2F Targets	0.00848342	2.07143	0.0537283	5/200	4.20513	20.057	DUT;MCM7;MTHFD2;SHMT1;TBRG4																							PDE2A	HPCAL1	MAP1LC3B2
										Androgen Response	0.0248488	1.6047	0.116982	3/100	5.01386	18.5259	STK39;UAP1;FKBP5																							ATP6V1G1	ADSS	MTHFD2
										Estrogen Response Late	0.0369418	1.43248	0.116982	4/200	3.31911	10.9478	PDCD4;PTPN6;ASS1;FKBP5																							FHL1	ACOT9	TBL1XR1
										Interferon Gamma Response	0.0369418	1.43248	0.116982	4/200	3.31911	10.9478	MTHFD2;STAT3;ISOC1;PTPN6																							CSTA	PAFAH1B3	HDGFRP2
										mTORC1 Signaling	0.0369418	1.43248	0.116982	4/200	3.31911	10.9478	UFM1;MTHFD2;CTH;YKT6																							NAA50	LSM14B	QSOX2
										Epithelial Mesenchymal Transition	0.0369418	1.43248	0.116982	4/200	3.31911	10.9478	MCM7;ITGB3;ITGA2;FERMT2																							FTH1	BMS1	SHMT1
										Glycolysis	0.0369418	1.43248	0.116982	4/200	3.31911	10.9478	GNPDA1;KIF2A;CTH;GFPT1																							PABPC1L2A	SMARCC2	TIGAR
																																								DDX47	CISD2	CLPX
																																								PSMC1	RAP2C	AMOT
																																								NDUFB9	IVD	ISOC1
																																								HMOX2	ERLIN1	GFPT1
																																								NID1	ERLIN2	PRKAG1
																																								UFD1L	KLC1	CYB5R3
																																								DDAH1	EPB41L2	CD47
																																								STOML2	EPB41L3	AP3B1
																																								VAPB	WBP2	C15orf52
																																								CDH1	ANXA11	TPP2
																																								GRWD1	IDH3A	ITGA2
																																								ELAC2	SLC9A3R1	EPS15
																																								VPS26A	SMC4	DNAAF5
																																								PRMT8	CPD	C12orf29
																																								ALCAM	NUDCD1	MRPL20
																																								RAB6B	RNPEP	NPM3
																																								RAB6A	ACIN1	ECM29
																																								CSNK2A2	TRMT5	TYMS
																																								MCFD2	CTBP1	ORC3
																																								FDXR	EIF2A	UAP1
																																								PRPF4	HSD17B11	CUL1
																																								GAA	DRAP1	VWA9
																																								PSIP1	AP2A1	CLINT1
																																								ARPC4	AP2A2	PDHA1
																																								SAFB2	PSMG3	KIAA1429
																																								SAFB	DCUN1D1	CHTF18
																																								RPA3	MRPL38
																																								PMM2	FUCA2
																																								EHD1	GTSF1
																																								PSMD3	LARP4
																																								IQGAP2	DBR1
																																								FCGR3A	PPCS
																																								IARS2	LUC7L
																																								CALD1	USP39
																																								ATP1B3	MLEC
																																								ACAA2	KIF11
																																								IQGAP3	PMVK
																																								SAP18	MRPL44
																																								UTP18	PBRM1
																																								ACTL6A	NELFB
																																								DDX19A	CYFIP1
																																								ECH1	CYFIP2
																																								HSPA4L	IPO4
																																								PPP5C	MAPK3
																																								NLN
																																								DPP4
																																								MGME1
																																								CSTF2T
																																								RPRD1B
																																								AK1
																																								RSL1D1
																																								SLC38A2
																																								ALDH3A2
																																								USP10
																																								MRTO4
																																								DPYSL2
																																								PGM2
																																								BAG2
																																								ARPC3
																																								CDV3
																																								CTSB
																																								MVP
																																								NUP93
																																								SMARCE1
																																								RGPD3
																																								DBI
																																								YTHDF1
																																								POLR2L
																																								TXLNA
																																								UBE2C
																																								PIN1
																																								STAT1
																																								HGS
																																								CNDP2
																																								UCHL5
																																								ARF6
																																								RPS26
																																								AP3M1
																																								POLDIP2
																																								NOP56
																																								ACYP1
																																								LAMTOR1
																																								XPOT
																																								CSRP2
																																								LSM8
																																								PCK2
																																								DPP3
																																								CHERP
																																								HTATSF1
																																								ARHGAP18
																																								EPHA2
																																								SPR
																																								MRPL11
																																								2005-09-01
																																								THOC3
																																								ATP6V1B2
																																								DNPEP
																																								SLC25A11
																																								OXSR1
																																								VASP
																																								MRPL57
																																								CNOT1
																																								MTHFD1L
																																								EIF2AK2
																																								GBF1
																																								OSBP
																																								C1RL
																																								LACTB2
																																								CGGBP1
																																								PRKACA
																																								PRKACB
																																								PAPOLA
																																								OGT
																																								NDRG3
																																								LRRC20
																																								CHMP1A
																																								PBDC1
																																								PDHX
																																								GSTM3
																																								AP3S1
																																								SENP3
																																								CD109
																																								ZMPSTE24
																																								ZC3H14
																																								SDF4
																																								TOR1AIP1
																																								C1orf123
																																								MBNL1
																																								EPB41
																																								RNMT
																																								UQCC2
																																								NCSTN
																																								CPSF3
																																								RANBP3
																																								HK1
																																								IDI1
																																								NUP54
																																								DCP1A
																																								RAD21
																																								MINK1
																																								TNIK
																																								ARHGEF2
																																								CASK
																																								NIT2
																																								TMBIM6
																																								CAMK2D
																																								PAWR
																																								S100A16
																																								SEC24C
																																								SDHD
																																								CTSA
																																								EED
																																								VAMP7
																																								ISG15
																																								USP9X
																																								VRK1
																																								TXNDC9
																																								COLEC11
																																								DDX42
																																								HEATR1
																																								MRPL13
																																								ORC5
																																								LRRFIP2
																																								CTNNBL1
																																								VTA1
																																								MME
																																								MYO1D
																																								PANK4
																																								GNPNAT1
																																								SF3A2
																																								ECI2
																																								POP1
																																								DNTTIP2
																																								HSD17B4
																																								ERGIC2
																																								DNAJC13
																																								DSG2
																																								PTGR1
																																								CMAS
																																								NBPF15
																																								REEP5
[truncated: 4 more columns]

## Sheet: 01c_Localization_Function
	Localization of "only" proteins					Uniprot-Keyword "Localization" _225 PHLF only (PRE+POD1+POD5)							Uniprot-Keyword "Localization" _198 noPHLF + ALPPS only (PRE+POD1+POD5)									Function of "only" proteins					Uniprot, KEGG, Reactome Keywords "Function" _225 PHLF only (PRE+POD1+POD5)									Uniprot-Keyword "Function" _198 noPHLF + ALPPS only (PRE+POD1+POD5)
	proteins in category	PHLF	noPHLF+ALPPS			Localization	Protein ID	Protein names	Gene name	mean (lg2) PHLF			Localization	Protein ID	Protein names	Gene name	mean (lg2) noPHLF	mean (lg2) ALPPS	median (lg2) noPHLF+ALPPS			proteins in category	PHLF	noPHLF+ALPPS			Function	Protein ID	Protein names	Gene name	mean (lg2) PHLF	sd PHLF	valid values			Function	Protein ID	Protein names	Gene name	mean (lg2) noPHLF	sd noPHLF	valid values noPHLF	mean (lg2) ALPPS	sd ALPPS	valid values ALPPS	median (lg2) noPHLF + ALPPS	valid values noPHLF+ALPPS
	Golgi Apperatus	7	9			Nucleus	Q14320	Protein FAM50A	FAM50A	32.4144			Nucleus	O43670	BUB3-interacting and GLEBS motif-containing protein ZNF207	ZNF207	26.3712	26.5148	26.443			Hydrolases	37	19			Hydrolases	P07858	Cathepsin B;Cathepsin B light chain;Cathepsin B heavy chain	CTSB	26.8634	0.13552	4			Hydrolases	Q9BTY2	Plasma alpha-L-fucosidase	FUCA2	25.4975	1.73341	5	NaN	NaN	0	25.4975	5
	ER, Endosome	15	18			Nucleus	P06454	Prothymosin alpha;Prothymosin alpha, N-terminally processed;Thymosin alpha-1	PTMA	31.7382			Nucleus	O60832	H/ACA ribonucleoprotein complex subunit 4	DKC1	25.8611	26.8225	26.3418			Proteases	15	7			Hydrolases	P19440	Gamma-glutamyltranspeptidase 1;Gamma-glutamyltranspeptidase 1 heavy chain;Gamma-glutamyltranspeptidase 1 light chain;Putative gamma-glutamyltranspeptidase 3;Putative gamma-glutamyltranspeptidase 3 heavy chain;Putative gamma-glutamyltranspeptidase 3 light chain;Inactive gamma-glutamyltranspeptidase 2	GGT1	29.5889	0.393769	3			Hydrolases	Q9Y305	Acyl-coenzyme A thioesterase 9, mitochondrial	ACOT9	26.7581	0.247485	5	26.0798	NaN	1	26.4189	6
	Mitochondria	20	25			Nucleus	Q14839	Chromodomain-helicase-DNA-binding protein 4	CHD4	30.5019			Nucleus	O75525	KH domain-containing, RNA-binding, signal transduction-associated protein 3	KHDRBS3	29.0028	28.6334	28.8181			Kinases	15	10			Hydrolases	P42765	3-ketoacyl-CoA thiolase, mitochondrial	ACAA2	27.2653	0.837634	7			Hydrolases	P13995	Bifunctional methylenetetrahydrofolate dehydrogenase/cyclohydrolase, mitochondrial;NAD-dependent methylenetetrahydrofolate dehydrogenase;Methenyltetrahydrofolate cyclohydrolase	MTHFD2	NaN	NaN	0	27.2991	0.712119	6	27.2991	6
	Peroxisomes	4	2			Nucleus	Q8WZ42	Titin	TTN	30.1239			Nucleus	O75607	Nucleoplasmin-3	NPM3	NaN	25.3513	25.3513			Signal	19	23			Hydrolases	Q9NRW1	Ras-related protein Rab-6B	RAB6B	27.5857	0.870124	4			Hydrolases	P28072	Proteasome subunit beta type-6	PSMB6	26.9573	0.244977	3	28.2727	0.972177	4	27.615	7
	Lysosome	5	0			Nucleus	Q8WU90	Zinc finger CCCH domain-containing protein 15	ZC3H15	30.1143			Nucleus	O75934	Pre-mRNA-splicing factor SPF27	BCAS2	26.7941	26.3473	26.5707			Transport	36	20			Hydrolases	O75844	CAAX prenyl protease 1 homolog	ZMPSTE24	25.8747	0.254566	6			Hydrolases	Q99436	Proteasome subunit beta type-7	PSMB7	24.9459	0.333751	4	24.796	0.927149	3	24.871	7
	Nucleus	85	71			Nucleus	Q15435	Protein phosphatase 1 regulatory subunit 7	PPP1R7	29.7312			Nucleus	O95714	E3 ubiquitin-protein ligase HERC2	HERC2	NaN	28.3429	28.3429			Lipidmetabolism	10	13			Hydrolases	O00408	cGMP-dependent 3,5-cyclic phosphodiesterase	PDE2A	28.2598	1.18432	3			Hydrolases	O75976	Carboxypeptidase D	CPD	26.0821	0.433064	3	NaN	NaN	0	26.0821	3
	Cell Membrane	25	20			Nucleus	Q9NUQ6	SPATS2-like protein	SPATS2L	29.6989			Nucleus	P04818	Thymidylate synthase	TYMS	NaN	25.3588	25.3588			Cell Death*	37	32			Hydrolases	O94760	N(G),N(G)-dimethylarginine dimethylaminohydrolase 1	DDAH1	27.8429	0.515752	3			Hydrolases	P26927	Hepatocyte growth factor-like protein;Hepatocyte growth factor-like protein alpha chain;Hepatocyte growth factor-like protein beta chain;Putative macrophage stimulating 1-like protein	MST1	29.6742	NaN	1	29.9145	0.915922	3	29.7944	4
	secreted	10	15			Nucleus	Q15477	Helicase SKI2W	SKIV2L	29.6477			Nucleus	P07948	Tyrosine-protein kinase Lyn	LYN	26.5539	26.2923	26.4231			Auto(mito)phagy	9	10			Hydrolases	P00813	Adenosine deaminase	ADA	29.416	0.739199	5			Hydrolases	P29144	Tripeptidyl-peptidase 2	TPP2	25.9579	0.493991	2	26.2981	2.02941	3	26.128	5
	Extracellular Vesicles	72	43			Nucleus	Q03001	Dystonin	DST	29.0185			Nucleus	P08621	U1 small nuclear ribonucleoprotein 70 kDa	SNRNP70	28.0575	27.2774	27.6674			Senescence	4	3			Hydrolases	P07311	Acylphosphatase-1	ACYP1	26.5774	0.343932	4			Hydrolases	P29350	Tyrosine-protein phosphatase non-receptor type 6	PTPN6	27.8875	NaN	1	28.3765	0.316981	3	28.132	4
						Nucleus	Q9H0A0	N-acetyltransferase 10	NAT10	28.7197			Nucleus	P09661	U2 small nuclear ribonucleoprotein A	SNRPA1	NaN	28.0838	28.0838			Cell Death*: Apoptosis+Necroptosis+Ferroposis					Hydrolases	P08473	Neprilysin	MME	24.9636	0.801079	3			Hydrolases	P41091	Eukaryotic translation initiation factor 2 subunit 3;Putative eukaryotic translation initiation factor 2 subunit 3-like protein	EIF2S3	28.2628	0.28539	3	27.5732	0.576545	4	27.918	7
						Nucleus	O00499	Myc box-dependent-interacting protein 1	BIN1	28.676			Nucleus	P12931	Proto-oncogene tyrosine-protein kinase Src	SRC	26.5539	26.2923	26.4231								Hydrolases	P10253	Lysosomal alpha-glucosidase;76 kDa lysosomal alpha-glucosidase;70 kDa lysosomal alpha-glucosidase	GAA	27.4659	0.257327	3			Hydrolases	Q14520	Hyaluronan-binding protein 2;Hyaluronan-binding protein 2 50 kDa heavy chain;Hyaluronan-binding protein 2 50 kDa heavy chain alternate form;Hyaluronan-binding protein 2 27 kDa light chain;Hyaluronan-binding protein 2 27 kDa light chain alternate form	HABP2	28.1843	0.803586	5	28.3633	1.23267	8	28.2738	13
						Nucleus	Q5SY16	Polynucleotide 5-hydroxyl-kinase NOL9	NOL9	28.6169			Nucleus	P18754	Regulator of chromosome condensation	RCC1	NaN	27.3489	27.3489								Hydrolases	P10619	Lysosomal protective protein;Lysosomal protective protein 32 kDa chain;Lysosomal protective protein 20 kDa chain	CTSA	25.2907	0.440386	3			Hydrolases	Q15102	Platelet-activating factor acetylhydrolase IB subunit gamma	PAFAH1B3	26.743	0.149478	3	NaN	NaN	0	26.743	3
						Nucleus	Q08J23	tRNA (cytosine(34)-C(5))-methyltransferase	NSUN2	28.5447			Nucleus	P20839	Inosine-5-monophosphate dehydrogenase 1	IMPDH1	27.3481	27.6124	27.4802								Hydrolases	P27487	Dipeptidyl peptidase 4;Dipeptidyl peptidase 4 membrane form;Dipeptidyl peptidase 4 soluble form	DPP4	27.1003	1.68228	4			Hydrolases	Q53GS9	U4/U6.U5 tri-snRNP-associated protein 2	USP39	25.1267	0.0504892	3	NaN	NaN	0	25.1267	3
						Nucleus	Q16630	Cleavage and polyadenylation specificity factor subunit 6	CPSF6	28.238			Nucleus	P24941	Cyclin-dependent kinase 2	CDK2	28.8689	NaN	28.8689								Hydrolases	P53041	Serine/threonine-protein phosphatase 5	PPP5C	27.1344	0.337281	7			Hydrolases	Q8NB90	Spermatogenesis-associated protein 5	SPATA5	27.7545	0.969018	3	27.4465	NaN	1	27.6005	4
						Nucleus	Q13642	Four and a half LIM domains protein 1	FHL1	28.1631			Nucleus	P27361	Mitogen-activated protein kinase 3	MAPK3	22.1588	NaN	22.1588								Hydrolases	P62330	ADP-ribosylation factor 6	ARF6	26.6828	0.59025	4			Hydrolases	Q8WUD1	Ras-related protein Rab-2B	RAB2B	27.9724	1.04291	3	28.548	0.442213	5	28.2602	8
						Nucleus	P62191	26S protease regulatory subunit 4	PSMC1	28.1288			Nucleus	P28072	Proteasome subunit beta type-6	PSMB6	27.0542	28.2392	27.6467								Hydrolases	Q14694	Ubiquitin carboxyl-terminal hydrolase 10	USP10	26.9556	0.17841	3			Hydrolases	Q96GQ7	Probable ATP-dependent RNA helicase DDX27	DDX27	NaN	NaN	0	27.5456	0.717027	4	27.5456	4
						Nucleus	Q9H0S4	Probable ATP-dependent RNA helicase DDX47	DDX47	28.0898			Nucleus	P29144	Tripeptidyl-peptidase 2	TPP2	NaN	25.395	25.395								Hydrolases	Q14839	Chromodomain-helicase-DNA-binding protein 4	CHD4	30.4681	0.687832	4			Hydrolases	Q9BUQ8	Probable ATP-dependent RNA helicase DDX23	DDX23	32.2313	1.35374	5	31.8783	NaN	1	32.0548	6
						Nucleus	Q9BQ52	Zinc phosphodiesterase ELAC protein 2	ELAC2	27.8017			Nucleus	P29350	Tyrosine-protein phosphatase non-receptor type 6	PTPN6	NaN	28.5004	28.5004								Hydrolases	Q15477	Helicase SKI2W	SKIV2L	29.6197	0.33011	3			Hydrolases	Q9H4A4	Aminopeptidase B	RNPEP	25.8893	0.689298	4	26.5563	0.432382	2	26.2228	6
						Nucleus	Q92890	Ubiquitin fusion degradation protein 1 homolog	UFD1L	27.6768			Nucleus	P49419	Alpha-aminoadipic semialdehyde dehydrogenase	ALDH7A1	27.7265	27.4241	27.5753								Hydrolases	Q53H82	Beta-lactamase-like protein 2	LACTB2	26.118	0.364396	3			Hydrolases	Q9H9J2	39S ribosomal protein L44, mitochondrial	MRPL44	24.7859	0.861625	3	NaN	NaN	0	24.7859	3
						Nucleus	P35244	Replication protein A 14 kDa subunit	RPA3	27.5128			Nucleus	P50995	Annexin A11	ANXA11	26.1587	NaN	26.1587								Hydrolases	Q86XP3	ATP-dependent RNA helicase DDX42	DDX42	25.1382	0.0740375	3			Hydrolases	Q9NQ88	Fructose-2,6-bisphosphatase TIGAR	TIGAR	NaN	NaN	0	26.8215	0.183725	4	26.8215	4
						Nucleus	Q14151	Scaffold attachment factor B2	SAFB2	27.4729			Nucleus	P62304	Small nuclear ribonucleoprotein E	SNRPE	27.3898	26.7387	27.0642								Hydrolases	Q93008	Probable ubiquitin carboxyl-terminal hydrolase FAF-X;Probable ubiquitin carboxyl-terminal hydrolase FAF-Y	USP9X	25.2335	0.419743	4			Hydrolases	Q9NRZ9	Lymphoid-specific helicase	HELLS	29.4293	0.317488	3	29.0903	NaN	1	29.2598	4
						Nucleus	Q15424	Scaffold attachment factor B1	SAFB	27.4729			Nucleus	P62314	Small nuclear ribonucleoprotein Sm D1	SNRPD1	NaN	27.5271	27.5271								Hydrolases	Q96BW5	Phosphotriesterase-related protein	PTER	29.9781	0.315596	3			Hydrolases	Q9UK59	Lariat debranching enzyme	DBR1	25.4169	0.528794	3	NaN	NaN	0	25.4169	3
						Nucleus	O75475	PC4 and SFRS1-interacting protein	PSIP1	27.4124			Nucleus	P84550	SKI family transcriptional corepressor 1	SKOR1	29.5764	29.5528	29.5646								Hydrolases	Q96KP4	Cytosolic non-specific dipeptidase	CNDP2	26.7085	0.413928	4			Hydrolases	Q9Y3L5	Ras-related protein Rap-2c;Ras-related protein Rap-2b;Ras-related protein Rap-2a	RAP2C	26.6568	0.349527	3	NaN	NaN	0	26.6568	3
						Nucleus	Q9BQ67	Glutamate-rich WD repeat-containing protein 1	GRWD1	27.3668			Nucleus	P98179	RNA-binding protein 3	RBM3	NaN	28.415	28.415								Hydrolases	Q9BQ52	Zinc phosphodiesterase ELAC protein 2	ELAC2	27.6661	0.594529	3			Proteases	Q99436	Proteasome subunit beta type-7	PSMB7	24.9459	0.333751	4	24.796	0.927149	3	24.871	7
						Nucleus	Q9Y5J1	U3 small nucleolar RNA-associated protein 18 homolog	UTP18	27.3292			Nucleus	Q00341	Vigilin	HDLBP	28.3311	NaN	28.3311								Hydrolases	Q9BQP7	Mitochondrial genome maintenance exonuclease 1	MGME1	27.0706	0.704865	4			Proteases	O75976	Carboxypeptidase D	CPD	26.0821	0.433064	3	NaN	NaN	0	26.0821	3
						Nucleus	O43172	U4/U6 small nuclear ribonucleoprotein Prp4	PRPF4	27.3201			Nucleus	Q01085	Nucleolysin TIAR	TIAL1	NaN	27.8271	27.8271								Hydrolases	Q9BYT8	Neurolysin, mitochondrial	NLN	27.1148	0.943956	4			Proteases	P26927	Hepatocyte growth factor-like protein;Hepatocyte growth factor-like protein alpha chain;Hepatocyte growth factor-like protein beta chain;Putative macrophage stimulating 1-like protein	MST1	29.6742	NaN	1	29.9145	0.915922	3	29.7944	4
						Nucleus	P53041	Serine/threonine-protein phosphatase 5	PPP5C	27.2368			Nucleus	Q12904	Aminoacyl tRNA synthase complex-interacting multifunctional protein 1;Endothelial monocyte-activating polypeptide 2	AIMP1	27.6043	NaN	27.6043								Hydrolases	Q9H0S4	Probable ATP-dependent RNA helicase DDX47	DDX47	28.0863	0.402425	4			Proteases	P29144	Tripeptidyl-peptidase 2	TPP2	25.9579	0.493991	2	26.2981	2.02941	3	26.128	5
						Nucleus	Q9NQG5	Regulation of nuclear pre-mRNA domain-containing protein 1B	RPRD1B	27.1984			Nucleus	Q13045	Protein flightless-1 homolog	FLII	24.4559	24.783	24.6195								Hydrolases	Q9H4L4	Sentrin-specific protease 3	SENP3	25.8842	0.539903	3			Proteases	Q14520	Hyaluronan-binding protein 2;Hyaluronan-binding protein 2 50 kDa heavy chain;Hyaluronan-binding protein 2 50 kDa heavy chain alternate form;Hyaluronan-binding protein 2 27 kDa light chain;Hyaluronan-binding protein 2 27 kDa light chain alternate form	HABP2	28.1843	0.803586	5	28.3633	1.23267	8	28.2738	13
						Nucleus	O96019	Actin-like protein 6A	ACTL6A	27.1291			Nucleus	Q13126	S-methyl-5-thioadenosine phosphorylase	MTAP	28.9987	28.9807	28.9897								Hydrolases	Q9NPI6	mRNA-decapping enzyme 1A	DCP1A	25.5541	0.40903	3			Proteases	Q9H4A4	Aminopeptidase B	RNPEP	25.8893	0.689298	4	26.5563	0.432382	2	26.2228	6
						Nucleus	O95757	Heat shock 70 kDa protein 4L	HSPA4L	27.1286			Nucleus	Q13257	Mitotic spindle assembly checkpoint protein MAD2A	MAD2L1	25.503	26.9419	26.2225								Hydrolases	Q9NQR4	Omega-amidase NIT2	NIT2	25.4193	0.373819	3			Kinase	P27361	Mitogen-activated protein kinase 3	MAPK3	23.6154	2.98029	3	NaN	NaN	0	23.6154	3
						Nucleus	O00422	Histone deacetylase complex subunit SAP18	SAP18	27.1237			Nucleus	Q13363	C-terminal-binding protein 1	CTBP1	26.2932	NaN	26.2932								Hydrolases	Q9NUU7	ATP-dependent RNA helicase DDX19A;ATP-dependent RNA helicase DDX19B	DDX19A	27.2238	0.605859	3			Kinase	P12931	Proto-oncogene tyrosine-protein kinase Src	SRC	26.2676	0.609374	3	26.0391	0.664798	8	26.1534	11
						Nucleus	O76021	Ribosomal L1 domain-containing protein 1	RSL1D1	27.0538			Nucleus	Q13451	Peptidyl-prolyl cis-trans isomerase FKBP5;Peptidyl-prolyl cis-trans isomerase FKBP5, N-terminally processed	FKBP5	NaN	30.6945	30.6945								Hydrolases	Q9NVE7	Pantothenate kinase 4	PANK4	24.7223	1.00285	3			Kinase	Q13153	Serine/threonine-protein kinase PAK 1	PAK1	27.9612	NaN	1	27.62	0.611046	3	27.7906	4
						Nucleus	Q14694	Ubiquitin carboxyl-terminal hydrolase 10	USP10	27.0531			Nucleus	Q14145	Kelch-like ECH-associated protein 1	KEAP1	30.9368	NaN	30.9368								Hydrolases	Q9NY33	Dipeptidyl peptidase 3	DPP3	26.4728	0.465855	7			Kinase	P24941	Cyclin-dependent kinase 2	CDK2	29.103	0.379053	5	29.2935	0.0891638	2	29.1983	7
						Nucleus	Q9NUU7	ATP-dependent RNA helicase DDX19A;ATP-dependent RNA helicase DDX19B	DDX19A	26.9819			Nucleus	Q14692	Ribosome biogenesis protein BMS1 homolog	BMS1	26.9438	NaN	26.9438								Hydrolases	Q9NZP8	Complement C1r subcomponent-like protein	C1RL	26.1297	0.398056	3			Kinase	Q13555	Calcium/calmodulin-dependent protein kinase type II subunit gamma	CAMK2G	26.9361	0.675591	4	26.1818	NaN	1	26.5589	5
						Nucleus	Q9H0L4	Cleavage stimulation factor subunit 2 tau variant	CSTF2T	26.9802			Nucleus	Q14919	Dr1-associated corepressor	DRAP1	25.4861	NaN	25.4861								Hydrolases	Q9UKF6	Cleavage and polyadenylation specificity factor subunit 3	CPSF3	25.6512	0.82988	6			Kinase	O43252	Bifunctional 3-phosphoadenosine 5-phosphosulfate synthase 1;Sulfate adenylyltransferase;Adenylyl-sulfate kinase	PAPSS1	27.5064	0.980233	4	27.4101	NaN	1	27.4582	5
						Nucleus	Q9UKD2	mRNA turnover protein 4 homolog	MRTO4	26.9397			Nucleus	Q1KMD3	Heterogeneous nuclear ribonucleoprotein U-like protein 2	HNRNPUL2	27.4289	NaN	27.4289								Hydrolases	Q9ULA0	Aspartyl aminopeptidase	DNPEP	26.3132	0.395637	4			Kinase	P07947	Tyrosine-protein kinase Yes	YES1	26.2676	0.609374	3	26.0364	0.665992	8	26.152	11
						Nucleus	Q8N1F7	Nuclear pore complex protein Nup93	NUP93	26.9281			Nucleus	Q32P41	tRNA (guanine(37)-N1)-methyltransferase	TRMT5	25.4711	NaN	25.4711								Hydrolases	Q9Y5K5	Ubiquitin carboxyl-terminal hydrolase isozyme L5	UCHL5	26.6838	0.602706	5			Kinase	P07948	Tyrosine-protein kinase Lyn	LYN	26.2676	0.609374	3	26.0321	0.66811	8	26.1499	11
						Nucleus	Q13526	Peptidyl-prolyl cis-trans isomerase NIMA-interacting 1	PIN1	26.8219			Nucleus	Q4LE39	AT-rich interactive domain-containing protein 4B	ARID4B	33.7429	NaN	33.7429								Proteases	P07858	Cathepsin B;Cathepsin B light chain;Cathepsin B heavy chain	CTSB	26.8634	0.13552	4			Kinase	P23919	Thymidylate kinase	DTYMK	27.6543	0.528216	6	28.1514	0.660996	2	27.9029	8
						Nucleus	P42224	Signal transducer and activator of transcription 1-alpha/beta	STAT1	26.796			Nucleus	Q53EL6	Programmed cell death protein 4	PDCD4	NaN	27.2426	27.2426								Proteases	P19440	Gamma-glutamyltranspeptidase 1;Gamma-glutamyltranspeptidase 1 heavy chain;Gamma-glutamyltranspeptidase 1 light chain;Putative gamma-glutamyltranspeptidase 3;Putative gamma-glutamyltranspeptidase 3 heavy chain;Putative gamma-glutamyltranspeptidase 3 light chain;Inactive gamma-glutamyltranspeptidase 2	GGT1	29.5889	0.393769	3			Kinase	Q15126	Phosphomevalonate kinase	PMVK	24.8762	0.47457	3	24.221	NaN	1	24.5486	4
						Nucleus	Q9Y5K5	Ubiquitin carboxyl-terminal hydrolase isozyme L5	UCHL5	26.7737			Nucleus	Q53GS9	U4/U6.U5 tri-snRNP-associated protein 2	USP39	25.1087	NaN	25.1087								Proteases	O75844	CAAX prenyl protease 1 homolog	ZMPSTE24	25.8747	0.254566	6			Signal	Q9BTY2	Plasma alpha-L-fucosidase	FUCA2	25.4975	1.73341	5	NaN	NaN	0	25.4975	5
						Nucleus	Q9Y2S7	Polymerase delta-interacting protein 2	POLDIP2	26.7214			Nucleus	Q5VYK3	Proteasome-associated protein ECM29 homolog	ECM29	NaN	25.2132	25.2132								Proteases	P08473	Neprilysin	MME	24.9636	0.801079	3			Signal	P05090	Apolipoprotein D	APOD	30.4277	0.85381	3	30.6811	0.401326	4	30.5544	7
						Nucleus	Q969G3	SWI/SNF-related matrix-associated actin-dependent regulator of chromatin subfamily E member 1	SMARCE1	26.7096			Nucleus	Q69YN4	Protein virilizer homolog	KIAA1429	NaN	23.7953	23.7953								Proteases	P10619	Lysosomal protective protein;Lysosomal protective protein 32 kDa chain;Lysosomal protective protein 20 kDa chain	CTSA	25.2907	0.440386	3			Signal	P08571	Monocyte differentiation antigen CD14;Monocyte differentiation antigen CD14, urinary form;Monocyte differentiation antigen CD14, membrane-bound form	CD14	28.476	1.21565	4	NaN	NaN	0	28.476	4
						Nucleus	Q16527	Cysteine and glycine-rich protein 2	CSRP2	26.702			Nucleus	Q6PD62	RNA polymerase-associated protein CTR9 homolog	CTR9	25.9982	26.2082	26.1032								Proteases	P27487	Dipeptidyl peptidase 4;Dipeptidyl peptidase 4 membrane form;Dipeptidyl peptidase 4 soluble form	DPP4	27.1003	1.68228	4			Signal	P17301	Integrin alpha-2	ITGA2	29.1036	NaN	1	26.2631	0.304391	3	27.6834	4
						Nucleus	P62875	DNA-directed RNA polymerases I, II, and III subunit RPABC5	POLR2L	26.5975			Nucleus	Q6ZRP7	Sulfhydryl oxidase 2	QSOX2	NaN	27.0717	27.0717								Proteases	Q14694	Ubiquitin carboxyl-terminal hydrolase 10	USP10	26.9556	0.17841	3			Signal	P05106	Integrin beta-3	ITGB3	NaN	NaN	0	28.3186	1.37011	3	28.3186	3
						Nucleus	O43592	Exportin-T	XPOT	26.5303			Nucleus	Q7Z4V5	Hepatoma-derived growth factor-related protein 2	HDGFRP2	NaN	27.2584	27.2584								Proteases	Q93008	Probable ubiquitin carboxyl-terminal hydrolase FAF-X;Probable ubiquitin carboxyl-terminal hydrolase FAF-Y	USP9X	25.2335	0.419743	4			Signal	P24821	Tenascin	TNC	29.0024	0.891042	5	27.2172	1.34841	4	28.1098	9
						Nucleus	O00567	Nucleolar protein 56	NOP56	26.4992			Nucleus	Q7Z6Z7	E3 ubiquitin-protein ligase HUWE1	HUWE1	NaN	28.6066	28.6066								Proteases	Q96KP4	Cytosolic non-specific dipeptidase	CNDP2	26.7085	0.413928	4			Signal	O75976	Carboxypeptidase D	CPD	26.0821	0.433064	3	NaN	NaN	0	26.0821	3
						Nucleus	A5YKK6	CCR4-NOT transcription complex subunit 1	CNOT1	26.3843			Nucleus	Q86U86	Protein polybromo-1	PBRM1	24.7892	NaN	24.7892								Proteases	Q9BYT8	Neurolysin, mitochondrial	NLN	27.1148	0.943956	4			Signal	P22891	Vitamin K-dependent protein Z	PROZ	26.9758	0.54062	3	NaN	NaN	0	26.9758	3
						Nucleus	Q96J01	THO complex subunit 3	THOC3	26.3843			Nucleus	Q8TAQ2	SWI/SNF complex subunit SMARCC2	SMARCC2	26.6919	NaN	26.6919								Proteases	Q9H4L4	Sentrin-specific protease 3	SENP3	25.8842	0.539903	3			Signal	P26927	Hepatocyte growth factor-like protein;Hepatocyte growth factor-like protein alpha chain;Hepatocyte growth factor-like protein beta chain;Putative macrophage stimulating 1-like protein	MST1	29.6742	NaN	1	29.9145	0.915922	3	29.7944	4
						Nucleus	P19525	Interferon-induced, double-stranded RNA-activated protein kinase	EIF2AK2	26.2695			Nucleus	Q8TEX9	Importin-4	IPO4	23.7604	NaN	23.7604								Proteases	Q9NY33	Dipeptidyl peptidase 3	DPP3	26.4728	0.465855	7			Signal	P43307	Translocon-associated protein subunit alpha	SSR1	28.1516	0.441696	7	27.8638	0.420464	5	28.0077	12
						Nucleus	O95777	U6 snRNA-associated Sm-like protein LSm8	LSM8	26.2272			Nucleus	Q8WVB6	Chromosome transmission fidelity protein 18 homolog	CHTF18	NaN	23.3392	23.3392								Proteases	Q9NZP8	Complement C1r subcomponent-like protein	C1RL	26.1297	0.398056	3			Signal	P49908	Selenoprotein P	SEPP1	28.7288	NaN	1	29.2268	0.823784	3	28.9778	4
						Nucleus	P51003	Poly(A) polymerase alpha	PAPOLA	26.1758			Nucleus	Q8WW12	PEST proteolytic signal-containing nuclear protein	PCNP	NaN	28.5645	28.5645								Proteases	Q9ULA0	Aspartyl aminopeptidase	DNPEP	26.3132	0.395637	4			Signal	P55083	Microfibril-associated glycoprotein 4	MFAP4	29.3859	NaN	1	29.4885	0.806283	6	29.4372	7
						Nucleus	P17612	cAMP-dependent protein kinase catalytic subunit alpha	PRKACA	26.0869			Nucleus	Q8WX92	Negative elongation factor B	NELFB	24.2706	NaN	24.2706								Proteases	Q9Y5K5	Ubiquitin carboxyl-terminal hydrolase isozyme L5	UCHL5	26.6838	0.602706	5			Signal	Q08722	Leukocyte surface antigen CD47	CD47	27.5963	NaN	1	26.5039	0.869888	4	27.0501	5
						Nucleus	P22694	cAMP-dependent protein kinase catalytic subunit beta	PRKACB	26.0869			Nucleus	Q96AC1	Fermitin family homolog 2	FERMT2	NaN	27.4084	27.4084								Proteases	P28072	Proteasome subunit beta type-6	PSMB6	28.4853	0.258328	2			Signal	Q08830	Fibrinogen-like protein 1	FGL1	29.7184	0.584925	6	30.5353	2.07268	8	30.1268	14
						Nucleus	Q96IZ0	PRKC apoptosis WT1 regulator protein	PAWR	26.0489			Nucleus	Q96FV9	THO complex subunit 1	THOC1	30.9579	NaN	30.9579								Kinase	P19784	Casein kinase II subunit alpha	CSNK2A2	27.556	0.531245	3			Signal	Q14165	Malectin	MLEC	24.9735	0.371806	3	24.6921	0.121902	2	24.8328	5
						Nucleus	Q9H4L4	Sentrin-specific protease 3	SENP3	26.0133			Nucleus	Q96GG9	DCN1-like protein 1	DCUN1D1	25.5504	NaN	25.5504								Kinase	P17612	cAMP-dependent protein kinase catalytic subunit alpha	PRKACA	26.0745	0.277148	4			Signal	Q14520	Hyaluronan-binding protein 2;Hyaluronan-binding protein 2 50 kDa heavy chain;Hyaluronan-binding protein 2 50 kDa heavy chain alternate form;Hyaluronan-binding protein 2 27 kDa light chain;Hyaluronan-binding protein 2 27 kDa light chain alternate form	HABP2	28.1843	0.803586	5	28.3633	1.23267	8	28.2738	13
						Nucleus	O43719	HIV Tat-specific factor 1	HTATSF1	26.0067			Nucleus	Q96GQ7	Probable ATP-dependent RNA helicase DDX27	DDX27	NaN	27.6629	27.6629								Kinase	P22694	cAMP-dependent protein kinase catalytic subunit beta	PRKACB	26.0745	0.277148	4			Signal	Q14554	Protein disulfide-isomerase A5	PDIA5	26.978	1.43504	5	26.2675	0.464237	2	26.6227	7
						Nucleus	Q9HD42	Charged multivesicular body protein 1a	CHMP1A	25.948			Nucleus	Q96JM3	Chromosome alignment-maintaining phosphoprotein 1	CHAMP1	24.9186	25.2163	25.0674								Kinase	Q8N4C8	Misshapen-like kinase 1	MINK1	25.4806	0.0501803	3			Signal	Q15363	Transmembrane emp24 domain-containing protein 2	TMED2	27.096	0.212881	2	27.3708	0.397739	6	27.2334	8
						Nucleus	Q9NR56	Muscleblind-like protein 1	MBNL1	25.9109			Nucleus	Q96RS6	NudC domain-containing protein 1	NUDCD1	25.901	NaN	25.901								Kinase	Q9UKE5	TRAF2 and NCK-interacting protein kinase	TNIK	25.4806	0.0501803	3			Signal	Q15582	Transforming growth factor-beta-induced protein ig-h3	TGFBI	28.2669	0.310886	5	28.7115	0.656486	2	28.4892	7
						Nucleus	Q9UFW8	CGG triplet repeat-binding protein 1	CGGBP1	25.91			Nucleus	Q99436	Proteasome subunit beta type-7	PSMB7	24.9548	24.7629	24.8588								Kinase	Q13557	Calcium/calmodulin-dependent protein kinase type II subunit delta	CAMK2D	25.3329	0.748266	3			Signal	Q6ZRP7	Sulfhydryl oxidase 2	QSOX2	25.7822	NaN	1	27.0854	0.515821	3	26.4338	4
						Nucleus	O75844	CAAX prenyl protease 1 homolog	ZMPSTE24	25.8484			Nucleus	Q9BTZ2	Dehydrogenase/reductase SDR family member 4	DHRS4	NaN	29.8479	29.8479								Kinase	P19525	Interferon-induced, double-stranded RNA-activated protein kinase	EIF2AK2	26.1735	0.448133	3			Signal	Q8NBQ5	Estradiol 17-beta-dehydrogenase 11	HSD17B11	25.7596	0.443314	5	26.541	0.794063	2	26.1503	7
						Nucleus	Q9UKF6	Cleavage and polyadenylation specificity factor subunit 3	CPSF3	25.8453			Nucleus	Q9BUQ8	Probable ATP-dependent RNA helicase DDX23	DDX23	32.1767	NaN	32.1767								Kinase	O14936	Peripheral plasma membrane protein CASK	CASK	25.4356	0.377427	3			Signal	Q9BTZ2	Dehydrogenase/reductase SDR family member 4	DHRS4	NaN	NaN	0	29.6395	0.642908	4	29.6395	4
						Nucleus	O60216	Double-strand-break repair protein rad21 homolog	RAD21	25.7558			Nucleus	Q9BZK7	F-box-like/WD repeat-containing protein TBL1XR1	TBL1XR1	NaN	27.0899	27.0899								Kinase	O95747	Serine/threonine-protein kinase OSR1	OXSR1	26.231	0.527123	6			Signal	Q9UBS4	DnaJ homolog subfamily B member 11	DNAJB11	27.1248	0.812143	3	NaN	NaN	0	27.1248	3
						Nucleus	Q9NPI6	mRNA-decapping enzyme 1A	DCP1A	25.7392			Nucleus	Q9HAV4	Exportin-5	XPO5	28.4337	NaN	28.4337								Kinase	P00568	Adenylate kinase isoenzyme 1	AK1	27.0002	0.266023	5			Transport	P05090	Apolipoprotein D	APOD	30.4277	0.85381	3	30.6811	0.401326	4	30.5544	7
						Nucleus	Q5JTV8	Torsin-1A-interacting protein 1	TOR1AIP1	25.724			Nucleus	Q9NRZ9	Lymphoid-specific helicase	HELLS	29.2605	NaN	29.2605								Kinase	P19367	Hexokinase-1	HK1	25.6329	0.292919	3			Transport	Q9HAV4	Exportin-5	XPO5	28.1785	2.13455	3	NaN	NaN	0	28.1785	3
						Nucleus	O43148	mRNA cap guanine-N7 methyltransferase	RNMT	25.6931			Nucleus	Q9NTJ3	Structural maintenance of chromosomes protein 4	SMC4	25.7998	NaN	25.7998								Kinase	P29317	Ephrin type-A receptor 2	EPHA2	26.4086	0.204333	6			Transport	O00203	AP-3 complex subunit beta-1	AP3B1	26.8214	NaN	1	26.497	0.368423	7	26.6592	8
						Nucleus	Q9H6Z4	Ran-binding protein 3	RANBP3	25.6351			Nucleus	Q9NTZ6	RNA-binding protein 12	RBM12	NaN	27.9414	27.9414								Kinase	Q5SY16	Polynucleotide 5-hydroxyl-kinase NOL9	NOL9	28.5698	0.243509	3			Transport	O43491	Band 4.1-like protein 2	EPB41L2	26.3768	0.347111	3	26.9785	NaN	1	26.6776	4
						Nucleus	Q6PJT7	Zinc finger CCCH domain-containing protein 14	ZC3H14	25.5989			Nucleus	Q9UBD5	Origin recognition complex subunit 3	ORC3	NaN	25.2178	25.2178								Kinase	Q8WZ42	Titin	TTN	30.0103	0.486725	6			Transport	O60493	Sorting nexin-3	SNX3	27.4224	NaN	1	28.714	1.58311	3	28.0682	4
						Nucleus	Q7Z3B4	Nucleoporin p54	NUP54	25.5818			Nucleus	Q9UK59	Lariat debranching enzyme	DBR1	25.3534	NaN	25.3534								Kinase	Q99986	Serine/threonine-protein kinase VRK1	VRK1	25.233	1.01453	4			Transport	O75380	NADH dehydrogenase [ubiquinone] iron-sulfur protein 6, mitochondrial	NDUFS6	24.0899	0.32646	4	24.7829	0.985187	5	24.4364	9
						Nucleus	Q9UKE5	TRAF2 and NCK-interacting protein kinase	TNIK	25.4873			Nucleus	Q9UKV3	Apoptotic chromatin condensation inducer in the nucleus	ACIN1	25.6722	NaN	25.6722								Signal	P07858	Cathepsin B;Cathepsin B light chain;Cathepsin B heavy chain	CTSB	26.8634	0.13552	4			Transport	O94973	AP-2 complex subunit alpha-2	AP2A2	25.6778	0.52535	5	NaN	NaN	0	25.6778	5
						Nucleus	P11171	Protein 4.1	EPB41	25.3673			Nucleus	Q9UMS4	Pre-mRNA-processing factor 19	PRPF19	28.9294	28.5744	28.7519								Signal	Q6YHK3	CD109 antigen	CD109	25.8761	0.266009	3			Transport	O95782	AP-2 complex subunit alpha-1	AP2A1	25.7282	0.604354	5	NaN	NaN	0	25.7282	5
						Nucleus	O14936	Peripheral plasma membrane protein CASK	CASK	25.3569			Nucleus	Q9Y2X3	Nucleolar protein 58	NOP58	26.5776	26.9922	26.7849								Signal	P19440	Gamma-glutamyltranspeptidase 1;Gamma-glutamyltranspeptidase 1 heavy chain;Gamma-glutamyltranspeptidase 1 light chain;Putative gamma-glutamyltranspeptidase 3;Putative gamma-glutamyltranspeptidase 3 heavy chain;Putative gamma-glutamyltranspeptidase 3 light chain;Inactive gamma-glutamyltranspeptidase 2	GGT1	29.5889	0.393769	3			Transport	P30049	ATP synthase subunit delta, mitochondrial	ATP5D	28.2896	NaN	1	28.1805	0.326121	5	28.2351	6
						Nucleus	Q96FQ6	Protein S100-A16	S100A16	25.3213			Golgi	O00203	AP-3 complex subunit beta-1	AP3B1	NaN	26.6407	26.6407								Signal	P14543	Nidogen-1	NID1	27.9091	0.292259	5			Transport	P42566	Epidermal growth factor receptor substrate 15	EPS15	26.1593	NaN	1	25.9884	1.20742	3	26.0739	4
						Nucleus	O75530	Polycomb protein EED	EED	25.2877			Golgi	P07948	Tyrosine-protein kinase Lyn	LYN	26.5539	26.2923	26.4231								Signal	P12830	Cadherin-1;E-Cad/CTF1;E-Cad/CTF2;E-Cad/CTF3	CDH1	27.7052	0.386868	3			Transport	P48739	Phosphatidylinositol transfer protein beta isoform	PITPNB	28.5203	0.996212	3	26.191	NaN	1	27.3556	4
						Nucleus	Q14764	Major vault protein	MVP	25.2191			Golgi	P40616	ADP-ribosylation factor-like protein 1	ARL1	NaN	28.3124	28.3124								Signal	Q02413	Desmoglein-1	DSG1	28.9316	1.07803	5			Transport	P61106	Ras-related protein Rab-14	RAB14	26.7087	NaN	1	27.9351	0.639959	5	27.3219	6
						Nucleus	Q99986	Serine/threonine-protein kinase VRK1	VRK1	25.1623			Golgi	P48739	Phosphatidylinositol transfer protein beta isoform	PITPNB	28.1754	NaN	28.1754								Signal	Q14126	Desmoglein-2	DSG2	23.3166	0.872589	4			Transport	Q00341	Vigilin	HDLBP	28.3521	0.242969	5	28.0019	0.93358	2	28.177	7
						Nucleus	Q9H583	HEAT repeat-containing protein 1;HEAT repeat-containing protein 1, N-terminally processed	HEATR1	25.1553			Golgi	P61106	Ras-related protein Rab-14	RAB14	NaN	28.1887	28.1887								Signal	P08637	Low affinity immunoglobulin gamma Fc region receptor III-A	FCGR3A	27.3429	0.422828	4			Transport	Q15363	Transmembrane emp24 domain-containing protein 2	TMED2	27.096	0.212881	2	27.3708	0.397739	6	27.2334	8
						Nucleus	Q86XP3	ATP-dependent RNA helicase DDX42	DDX42	25.1315			Golgi	Q12904	Aminoacyl tRNA synthase complex-interacting multifunctional protein 1;Endothelial monocyte-activating polypeptide 2	AIMP1	27.6043	NaN	27.6043								Signal	P10253	Lysosomal alpha-glucosidase;76 kDa lysosomal alpha-glucosidase;70 kDa lysosomal alpha-glucosidase	GAA	27.4659	0.257327	3			Transport	Q8TEX9	Importin-4	IPO4	23.7945	0.312402	3	22.3087	NaN	1	23.0516	4
						Nucleus	O15294	UDP-N-acetylglucosamine--peptide N-acetylglucosaminyltransferase 110 kDa subunit	OGT	25.0438			Golgi	Q15363	Transmembrane emp24 domain-containing protein 2	TMED2	NaN	27.4635	27.4635								Signal	P10619	Lysosomal protective protein;Lysosomal protective protein 32 kDa chain;Lysosomal protective protein 20 kDa chain	CTSA	25.2907	0.440386	3			Transport	Q8WUD1	Ras-related protein Rab-2B	RAB2B	27.9724	1.04291	3	28.548	0.442213	5	28.2602	8
						Nucleus	O43913	Origin recognition complex subunit 5	ORC5	25.0063			Golgi	Q8WUD1	Ras-related protein Rab-2B	RAB2B	28.2122	28.7293	28.4707								Signal	P29317	Ephrin type-A receptor 2	EPHA2	26.4086	0.204333	6			Transport	Q96FV9	THO complex subunit 1	THOC1	30.6646	0.551089	5	30.5498	NaN	1	30.6072	6
						Nucleus	Q8WYA6	Beta-catenin-like protein 1	CTNNBL1	24.8944			Golgi	Q9UBF2	Coatomer subunit gamma-2	COPG2	26.352	26.2559	26.3039								Signal	P55056	Apolipoprotein C-IV	APOC4	28.9747	0.337146	4			Transport	Q9NZJ7	Mitochondrial carrier homolog 1	MTCH1	NaN	NaN	0	31.0985	1.43169	3	31.0985	3
						Nucleus	Q99575	Ribonucleases P/MRP protein subunit POP1	POP1	24.4397			Peroxisome	Q15126	Phosphomevalonate kinase	PMVK	24.9607	NaN	24.9607								Signal	Q08554	Desmocollin-1	DSC1	29.1546	0.681948	4			Transport	Q9UBF2	Coatomer subunit gamma-2	COPG2	26.51	0.362226	3	26.1853	0.29943	9	26.3477	12
						Nucleus	Q5QJE6	Deoxynucleotidyltransferase terminal-interacting protein 2	DNTTIP2	24.3094			Peroxisome	Q9BTZ2	Dehydrogenase/reductase SDR family member 4	DHRS4	NaN	29.8479	29.8479								Signal	Q13740	CD166 antigen	ALCAM	27.6084	0.416093	5			Transport	Q9UMY4	Sorting nexin-12	SNX12	27.4681	NaN	1	28.5416	1.58997	3	28.0048	4
						Nucleus	Q96RQ1	Endoplasmic reticulum-Golgi intermediate compartment protein 2	ERGIC2	24.2578			Mitochondria	O15382	Branched-chain-amino-acid aminotransferase, mitochondrial	BCAT2	NaN	27.9201	27.9201								Signal	Q8NI22	Multiple coagulation factor deficiency protein 2	MCFD2	27.554	0.268632	4			Lipidmetabolism	P54619	5-AMP-activated protein kinase subunit gamma-1	PRKAG1	27.4477	NaN	1	26.5888	0.531832	3	27.0183	4
						Nucleus	Q15428	Splicing factor 3A subunit 2	SF3A2	24.1763			Mitochondria	O75380	NADH dehydrogenase [ubiquinone] iron-sulfur protein 6, mitochondrial	NDUFS6	24.0364	24.6514	24.3439								Signal	Q92542	Nicastrin	NCSTN	25.7029	0.621658	8			Lipidmetabolism	O15382	Branched-chain-amino-acid aminotransferase, mitochondrial	BCAT2	NaN	NaN	0	27.9997	0.23956	3	27.9997	3
						Nucleus	Q8NFW8	N-acylneuraminate cytidylyltransferase	CMAS	23.1623			Mitochondria	O76031	ATP-dependent Clp protease ATP-binding subunit clpX-like, mitochondrial	CLPX	NaN	26.6687	26.6687								Signal	Q9BRK5	45 kDa calcium-binding protein	SDF4	25.8593	0.196633	6			Lipidmetabolism	O75477	Erlin-1	ERLIN1	26.5217	0.30979	5	26.4754	NaN	1	26.4986	6
						Peroxisome	O75521	Enoyl-CoA delta isomerase 2, mitochondrial	ECI2	24.4564			Mitochondria	P00387	NADH-cytochrome b5 reductase 3;NADH-cytochrome b5 reductase 3 membrane-bound form;NADH-cytochrome b5 reductase 3 soluble form	CYB5R3	NaN	26.489	26.489								Signal	Q9BWP8	Collectin-11	COLEC11	25.1932	0.288592	8			Lipidmetabolism	O94905	Erlin-2	ERLIN2	26.5217	0.30979	5	26.6125	NaN	1	26.5671	6
						Peroxisome	P51659	Peroxisomal multifunctional enzyme type 2;(3R)-hydroxyacyl-CoA dehydrogenase;Enoyl-CoA hydratase 2	HSD17B4	24.4232			Mitochondria	P04818	Thymidylate synthase	TYMS	NaN	25.3588	25.3588								Signal	Q9NZP8	Complement C1r subcomponent-like protein	C1RL	26.1297	0.398056	3			Lipidmetabolism	P00387	NADH-cytochrome b5 reductase 3;NADH-cytochrome b5 reductase 3 membrane-bound form;NADH-cytochrome b5 reductase 3 soluble form	CYB5R3	26.2164	0.0831635	2	26.5799	0.542757	4	26.3982	6
						Peroxisome	Q13011	Delta(3,5)-Delta(2,4)-dienoyl-CoA isomerase, mitochondrial	ECH1	27.1492			Mitochondria	P08559	Pyruvate dehydrogenase E1 component subunit alpha, somatic form, mitochondrial	PDHA1	NaN	24.0893	24.0893								Transport	Q9NRW1	Ras-related protein Rab-6B	RAB6B	27.5857	0.870124	4			Lipidmetabolism	P07203	Glutathione peroxidase 1	GPX1	29.2421	0.679084	3	NaN	NaN	0	29.2421	3
						Peroxisome	Q13907	Isopentenyl-diphosphate Delta-isomerase 1	IDI1	25.0731			Mitochondria	P10606	Cytochrome c oxidase subunit 5B, mitochondrial	COX5B	29.271	29.134	29.2025								Transport	Q9HD42	Charged multivesicular body protein 1a	CHMP1A	26.0131	1.03889	6			Lipidmetabolism	P11310	Medium-chain specific acyl-CoA dehydrogenase, mitochondrial	ACADM	27.6345	0.453059	4	28.4042	1.20453	2	28.0193	6
						Golgi	P20340	Ras-related protein Rab-6A	RAB6A	27.9082			Mitochondria	P11310	Medium-chain specific acyl-CoA dehydrogenase, mitochondrial	ACADM	27.6633	NaN	27.6633								Transport	O14521	Succinate dehydrogenase [ubiquinone] cytochrome b small subunit, mitochondrial	SDHD	25.3049	2.1685	3			Lipidmetabolism	P15121	Aldose reductase	AKR1B1	30.7924	NaN	1	30.2502	0.982645	4	30.5213	5
						Golgi	P22059	Oxysterol-binding protein 1	OSBP	26.0618			Mitochondria	P12931	Proto-oncogene tyrosine-protein kinase Src	SRC	26.5539	26.2923	26.4231								Transport	O14964	Hepatocyte growth factor-regulated tyrosine kinase substrate	HGS	26.7163	0.821913	6			Lipidmetabolism	P26440	Isovaleryl-CoA dehydrogenase, mitochondrial	IVD	26.5682	1.23924	3	NaN	NaN	0	26.5682	3
						Golgi	Q92538	Golgi-specific brefeldin A-resistance guanine nucleotide exchange factor 1	GBF1	26.3675			Mitochondria	P13995	Bifunctional methylenetetrahydrofolate dehydrogenase/cyclohydrolase, mitochondrial;NAD-dependent methylenetetrahydrofolate dehydrogenase;Methenyltetrahydrofolate cyclohydrolase	MTHFD2	NaN	27.5892	27.5892								Transport	O43592	Exportin-T	XPOT	26.5471	0.194961	4			Lipidmetabolism	Q00341	Vigilin	HDLBP	28.3521	0.242969	5	28.0019	0.93358	2	28.177	7
						Golgi	Q92572	AP-3 complex subunit sigma-1	AP3S1	26.0852			Mitochondria	P15954	Cytochrome c oxidase subunit 7C, mitochondrial	COX7C	NaN	28.0875	28.0875								Transport	O75165	DnaJ homolog subfamily C member 13	DNAJC13	23.7948	1.11745	3			Lipidmetabolism	Q15102	Platelet-activating factor acetylhydrolase IB subunit gamma	PAFAH1B3	26.743	0.149478	3	NaN	NaN	0	26.743	3
						Golgi	Q9BRK5	45 kDa calcium-binding protein	SDF4	25.8641			Mitochondria	P26440	Isovaleryl-CoA dehydrogenase, mitochondrial	IVD	26.1445	NaN	26.1445								Transport	O75348	V-type proton ATPase subunit G 1	ATP6V1G1	28.2464	0.345658	4			Lipidmetabolism	Q15126	Phosphomevalonate kinase	PMVK	24.8762	0.47457	3	24.221	NaN	1	24.5486	4
						Golgi	Q9NRW1	Ras-related protein Rab-6B	RAB6B	27.9376			Mitochondria	P30049	ATP synthase subunit delta, mitochondrial	ATP5D	NaN	28.3193	28.3193								Transport	O75436	Vacuolar protein sorting-associated protein 26A	VPS26A	27.6366	0.538216	6			Lipidmetabolism	Q8NBQ5	Estradiol 17-beta-dehydrogenase 11	HSD17B11	25.7596	0.443314	5	26.541	0.794063	2	26.1503	7
						Golgi	Q9Y2T2	AP-3 complex subunit mu-1	AP3M1	27.009			Mitochondria	P49419	Alpha-aminoadipic semialdehyde dehydrogenase	ALDH7A1	27.7265	27.4241	27.5753								Transport	O94832	Unconventional myosin-Id	MYO1D	24.7909	1.53435	3			Apoptosis	P27361	Mitogen-activated protein kinase 3	MAPK3	23.6154	2.98029	3	NaN	NaN	0	23.6154	3
						Mitochondria	O00330	Pyruvate dehydrogenase protein X component, mitochondrial	PDHX	25.615			Mitochondria	P50213	Isocitrate dehydrogenase [NAD] subunit alpha, mitochondrial	IDH3A	26.8489	NaN	26.8489								Transport	P07108	Acyl-CoA-binding protein	DBI	26.8104	0.390786	5			Apoptosis	P08571	Monocyte differentiation antigen CD14;Monocyte differentiation antigen CD14, urinary form;Monocyte differentiation antigen CD14, membrane-bound form	CD14	28.476	1.21565	4	NaN	NaN	0	28.476	4
						Mitochondria	O14521	Succinate dehydrogenase [ubiquinone] cytochrome b small subunit, mitochondrial	SDHD	24.3239			Mitochondria	Q15070	Mitochondrial inner membrane protein OXA1L	OXA1L	NaN	28.0944	28.0944								Transport	P11171	Protein 4.1	EPB41	25.7402	1.03693	5			Apoptosis	Q9UKV3	Apoptotic chromatin condensation inducer in the nucleus	ACIN1	25.8853	1.99127	3	NaN	NaN	0	25.8853	3
						Mitochondria	P19367	Hexokinase-1	HK1	25.6318			Mitochondria	Q32P41	tRNA (guanine(37)-N1)-methyltransferase	TRMT5	25.4711	NaN	25.4711								Transport	P20340	Ras-related protein Rab-6A	RAB6A	27.571	0.857788	4			Apoptosis	P28072	Proteasome subunit beta type-6	PSMB6	26.9573	0.244977	3	28.2727	0.972177	4	27.615	7
						Mitochondria	P22570	NADPH:adrenodoxin oxidoreductase, mitochondrial	FDXR	27.5278			Mitochondria	Q8N5K1	CDGSH iron-sulfur domain-containing protein 2	CISD2	26.3641	NaN	26.3641								Transport	P21281	V-type proton ATPase subunit B, brain isoform	ATP6V1B2	26.3222	0.133714	3			Apoptosis	Q99436	Proteasome subunit beta type-7	PSMB7	24.9459	0.333751	4	24.796	0.927149	3	24.871	7
						Mitochondria	P42765	3-ketoacyl-CoA thiolase, mitochondrial	ACAA2	27.0009			Mitochondria	Q8NB90	Spermatogenesis-associated protein 5	SPATA5	28.1114	NaN	28.1114								Transport	P22059	Oxysterol-binding protein 1	OSBP	26.131	0.486175	5			Apoptosis	Q07157	Tight junction protein ZO-1	TJP1	27.3237	0.501052	4	26.563	0.0685476	2	26.9433	6
						Mitochondria	Q02978	Mitochondrial 2-oxoglutarate/malate carrier protein	SLC25A11	26.2936			Mitochondria	Q96DV4	39S ribosomal protein L38, mitochondrial	MRPL38	25.6151	NaN	25.6151								Transport	P22570	NADPH:adrenodoxin oxidoreductase, mitochondrial	FDXR	27.5446	0.163319	3			Apoptosis	Q13153	Serine/threonine-protein kinase PAK 1	PAK1	27.9612	NaN	1	27.62	0.611046	3	27.7906	4
						Mitochondria	Q16822	Phosphoenolpyruvate carboxykinase [GTP], mitochondrial	PCK2	26.4096			Mitochondria	Q9BYC9	39S ribosomal protein L20, mitochondrial	MRPL20	NaN	25.611	25.611								Transport	P51809	Vesicle-associated membrane protein 7	VAMP7	25.2601	0.258501	3			Apoptosis	Q01085	Nucleolysin TIAR	TIAL1	26.9023	0.189883	2	28.0519	0.453666	3	27.4771	5
						Mitochondria	Q6UB35	Monofunctional C1-tetrahydrofolate synthase, mitochondrial	MTHFD1L	26.1318			Mitochondria	Q9H9J2	39S ribosomal protein L44, mitochondrial	MRPL44	24.9498	NaN	24.9498								Transport	P53992	Protein transport protein Sec24C	SEC24C	25.3112	0.592419	4			Apoptosis	Q08722	Leukocyte surface antigen CD47	CD47	27.5963	NaN	1	26.5039	0.869888	4	27.0501	5
						Mitochondria	Q96CM8	Acyl-CoA synthetase family member 2, mitochondrial	ACSF2	28.0411			Mitochondria	Q9NVI7	ATPase family AAA domain-containing protein 3A	ATAD3A	27.6435	26.9931	27.3183								Transport	P54709	Sodium/potassium-transporting ATPase subunit beta-3	ATP1B3	27.2826	0.16836	4			Apoptosis	Q12904	Aminoacyl tRNA synthase complex-interacting multifunctional protein 1;Endothelial monocyte-activating polypeptide 2	AIMP1	27.5158	0.267057	4	NaN	NaN	0	27.5158	4
						Mitochondria	Q9BQC6	Ribosomal protein 63, mitochondrial	MRPL57	26.2316			Mitochondria	Q9NZJ7	Mitochondrial carrier homolog 1	MTCH1	NaN	31.0723	31.0723								Transport	P55056	Apolipoprotein C-IV	APOC4	28.9747	0.337146	4			Apoptosis	Q53EL6	Programmed cell death protein 4	PDCD4	NaN	NaN	0	27.3409	0.176852	3	27.3409	3
						Mitochondria	Q9BQP7	Mitochondrial genome maintenance exonuclease 1	MGME1	26.8804			Mitochondria	Q9Y305	Acyl-coenzyme A thioesterase 9, mitochondrial	ACOT9	26.7242	NaN	26.7242								Transport	P62330	ADP-ribosylation factor 6	ARF6	26.6828	0.59025	4			Apoptosis	Q96F07	Cytoplasmic FMR1-interacting protein 2	CYFIP2	24.1545	0.429776	3	25.0742	1.01801	2	24.6144	5
						Mitochondria	Q9BRT2	Ubiquinol-cytochrome-c reductase complex assembly factor 2	UQCC2	25.528			Cell Membrane	O14745	Na(+)/H(+) exchange regulatory cofactor NHE-RF1	SLC9A3R1	26.3641	NaN	26.3641								Transport	Q02978	Mitochondrial 2-oxoglutarate/malate carrier protein	SLC25A11	26.2426	0.328257	8			Apoptosis	Q96FV9	THO complex subunit 1	THOC1	30.6646	0.551089	5	30.5498	NaN	1	30.6072	6
						Mitochondria	Q9BYD1	39S ribosomal protein L13, mitochondrial	MRPL13	25.2145			Cell Membrane	O43491	Band 4.1-like protein 2	EPB41L2	26.2917	NaN	26.2917								Transport	Q14764	Major vault protein	MVP	26.8502	3.47039	4			Apoptosis	Q9NQ88	Fructose-2,6-bisphosphatase TIGAR	TIGAR	NaN	NaN	0	26.8215	0.183725	4	26.8215	4
						Mitochondria	Q9BYT8	Neurolysin, mitochondrial	NLN	26.7716			Cell Membrane	O94973	AP-2 complex subunit alpha-2	AP2A2	25.3927	NaN	25.3927								Transport	Q7Z3B4	Nucleoporin p54	NUP54	25.585	0.448079	3			Apoptosis	Q9NZJ7	Mitochondrial carrier homolog 1	MTCH1	NaN	NaN	0	31.0985	1.43169	3	31.0985	3
						Mitochondria	Q9NSE4	Isoleucine--tRNA ligase, mitochondrial	IARS2	27.6581			Cell Membrane	O95782	AP-2 complex subunit alpha-1	AP2A1	25.3927	NaN	25.3927								Transport	Q8N1F7	Nuclear pore complex protein Nup93	NUP93	26.8458	0.603464	6			Apoptosis	Q9Y2J2	Band 4.1-like protein 3;Band 4.1-like protein 3, N-terminally processed	EPB41L3	26.3768	0.347111	3	26.7902	NaN	1	26.5835	4
						Mitochondria	Q9Y399	28S ribosomal protein S2, mitochondrial	MRPS2	29.6463			Cell Membrane	P05106	Integrin beta-3	ITGB3	NaN	28.767	28.767								Transport	Q8NI22	Multiple coagulation factor deficiency protein 2	MCFD2	27.554	0.268632	4			Necroptosis	Q13555	Calcium/calmodulin-dependent protein kinase type II subunit gamma	CAMK2G	26.9361	0.675591	4	26.1818	NaN	1	26.5589	5
						Mitochondria	Q9Y3B7	39S ribosomal protein L11, mitochondrial	MRPL11	26.3518			Cell Membrane	P07947	Tyrosine-protein kinase Yes	YES1	26.5539	26.2923	26.4231								Transport	Q92538	Golgi-specific brefeldin A-resistance guanine nucleotide exchange factor 1	GBF1	26.1555	0.482353	5			Necroptosis*	P05090	Apolipoprotein D	APOD	30.4277	0.85381	3	30.6811	0.401326	4	30.5544	7
						Mitochondria	Q9Y6M9	NADH dehydrogenase [ubiquinone] 1 beta subcomplex subunit 9	NDUFB9	27.8529			Cell Membrane	P07948	Tyrosine-protein kinase Lyn	LYN	26.5539	26.2923	26.4231								Transport	Q92572	AP-3 complex subunit sigma-1	AP3S1	25.8945	0.579261	3			Necroptosis*	P08571	Monocyte differentiation antigen CD14;Monocyte differentiation antigen CD14, urinary form;Monocyte differentiation antigen CD14, membrane-bound form	CD14	28.476	1.21565	4	NaN	NaN	0	28.476	4
						Cell Membrane	O00408	cGMP-dependent 3,5-cyclic phosphodiesterase	PDE2A	27.5833			Cell Membrane	P08571	Monocyte differentiation antigen CD14;Monocyte differentiation antigen CD14, urinary form;Monocyte differentiation antigen CD14, membrane-bound form	CD14	28.7058	NaN	28.7058								Transport	Q96J01	THO complex subunit 3	THOC3	26.3369	0.388255	3			Necroptosis*	Q9P2N7	Kelch-like protein 13	KLHL13	29.0788	0.566716	3	29.2321	0.375552	2	29.1555	5
						Cell Membrane	P00813	Adenosine deaminase	ADA	29.7443			Cell Membrane	P12931	Proto-oncogene tyrosine-protein kinase Src	SRC	26.5539	26.2923	26.4231								Transport	Q96QD8	Sodium-coupled neutral amino acid transporter 2	SLC38A2	26.9825	0.520656	3			Necroptosis*	Q13153	Serine/threonine-protein kinase PAK 1	PAK1	27.9612	NaN	1	27.62	0.611046	3	27.7906	4
						Cell Membrane	P08473	Neprilysin	MME	25.2427			Cell Membrane	P40123	Adenylyl cyclase-associated protein 2	CAP2	28.9734	NaN	28.9734								Transport	Q96RQ1	Endoplasmic reticulum-Golgi intermediate compartment protein 2	ERGIC2	24.1478	0.401253	3			Necroptosis*	Q9Y305	Acyl-coenzyme A thioesterase 9, mitochondrial	ACOT9	26.7581	0.247485	5	26.0798	NaN	1	26.4189	6
						Cell Membrane	P08637	Low affinity immunoglobulin gamma Fc region receptor III-A	FCGR3A	27.2232			Cell Membrane	P42566	Epidermal growth factor receptor substrate 15	EPS15	NaN	26.1656	26.1656								Transport	Q9H4M9	EH domain-containing protein 1	EHD1	27.3887	0.668205	5			Necroptosis*	P40123	Adenylyl cyclase-associated protein 2	CAP2	29.0331	0.717379	3	29.0601	0.361462	2	29.0466	5
						Cell Membrane	P12830	Cadherin-1;E-Cad/CTF1;E-Cad/CTF2;E-Cad/CTF3	CDH1	27.8771			Cell Membrane	Q07157	Tight junction protein ZO-1	TJP1	27.3169	NaN	27.3169								Transport	Q9H6Z4	Ran-binding protein 3	RANBP3	25.6427	1.17846	6			Necroptosis*	Q9H257	Caspase recruitment domain-containing protein 9	CARD9	29.6343	0.285547	2	28.9479	0.847378	6	29.2911	8
						Cell Membrane	P19440	Gamma-glutamyltranspeptidase 1;Gamma-glutamyltranspeptidase 1 heavy chain;Gamma-glutamyltranspeptidase 1 light chain;Putative gamma-glutamyltranspeptidase 3;Putative gamma-glutamyltranspeptidase 3 heavy chain;Putative gamma-glutamyltranspeptidase 3 light chain;Inactive gamma-glutamyltranspeptidase 2	GGT1	29.4102			Cell Membrane	Q08722	Leukocyte surface antigen CD47	CD47	NaN	26.5896	26.5896								Transport	Q9NP79	Vacuolar protein sorting-associated protein VTA1 homolog	VTA1	24.9676	0.62971	3			Necroptosis*	Q8WVB6	Chromosome transmission fidelity protein 18 homolog	CHTF18	23.1474	1.10921	2	23.3959	0.150164	3	23.2717	5
						Cell Membrane	P27487	Dipeptidyl peptidase 4;Dipeptidyl peptidase 4 membrane form;Dipeptidyl peptidase 4 soluble form	DPP4	26.4934			Cell Membrane	Q13153	Serine/threonine-protein kinase PAK 1	PAK1	NaN	27.5444	27.5444								Transport	Q9NUU7	ATP-dependent RNA helicase DDX19A;ATP-dependent RNA helicase DDX19B	DDX19A	27.2238	0.605859	3			Necroptosis*	P17301	Integrin alpha-2	ITGA2	29.1036	NaN	1	26.2631	0.304391	3	27.6834	4
						Cell Membrane	P29317	Ephrin type-A receptor 2	EPHA2	26.4419			Cell Membrane	Q6ZRP7	Sulfhydryl oxidase 2	QSOX2	NaN	27.0717	27.0717								Transport	Q9Y2T2	AP-3 complex subunit mu-1	AP3M1	26.6138	0.725608	3			Necroptosis*	P05106	Integrin beta-3	ITGB3	NaN	NaN	0	28.3186	1.37011	3	28.3186	3
						Cell Membrane	P50552	Vasodilator-stimulated phosphoprotein	VASP	25.7736			Cell Membrane	Q8WUD1	Ras-related protein Rab-2B	RAB2B	28.2122	28.7293	28.4707								Transport	Q9Y6M9	NADH dehydrogenase [ubiquinone] 1 beta subcomplex subunit 9	NDUFB9	28.0159	0.427771	4			Necroptosis*	P52732	Kinesin-like protein KIF11	KIF11	24.9238	0.0542752	3	25.3764	1.03831	2	25.1501	5
						Cell Membrane	P54709	Sodium/potassium-transporting ATPase subunit beta-3	ATP1B3	27.3227			Cell Membrane	Q96AC1	Fermitin family homolog 2	FERMT2	NaN	27.4084	27.4084								Lipidmetabolism	Q14914	Prostaglandin reductase 1	PTGR1	23.3032	1.16241	3			Necroptosis*	Q13257	Mitotic spindle assembly checkpoint protein MAD2A	MAD2L1	26.0195	1.03756	3	26.9836	0.142929	3	26.5016	6
						Cell Membrane	P61077	Ubiquitin-conjugating enzyme E2 D3;Ubiquitin-conjugating enzyme E2 D2	UBE2D3	29.4538			Cell Membrane	Q96CX2	BTB/POZ domain-containing protein KCTD12	KCTD12	25.9746	27.1754	26.575								Lipidmetabolism	Q9UHQ9	NADH-cytochrome b5 reductase 1	CYB5R1	28.8124	0.218382	3			Necroptosis*	P13995	Bifunctional methylenetetrahydrofolate dehydrogenase/cyclohydrolase, mitochondrial;NAD-dependent methylenetetrahydrofolate dehydrogenase;Methenyltetrahydrofolate cyclohydrolase	MTHFD2	NaN	NaN	0	27.2991	0.712119	6	27.2991	6
						Cell Membrane	P62330	ADP-ribosylation factor 6	ARF6	26.4576			Cell Membrane	Q9ULV4	Coronin-1C	CORO1C	27.0522	27.0333	27.0427								Lipidmetabolism	P19440	Gamma-glutamyltranspeptidase 1;Gamma-glutamyltranspeptidase 1 heavy chain;Gamma-glutamyltranspeptidase 1 light chain;Putative gamma-glutamyltranspeptidase 3;Putative gamma-glutamyltranspeptidase 3 heavy chain;Putative gamma-glutamyltranspeptidase 3 light chain;Inactive gamma-glutamyltranspeptidase 2	GGT1	29.5889	0.393769	3			Necroptosis*	P24821	Tenascin	TNC	29.0024	0.891042	5	27.2172	1.34841	4	28.1098	9
						Cell Membrane	Q02413	Desmoglein-1	DSG1	29.4224			Cell Membrane	Q9Y2J2	Band 4.1-like protein 3;Band 4.1-like protein 3, N-terminally processed	EPB41L3	26.2917	NaN	26.2917								Lipidmetabolism	P42765	3-ketoacyl-CoA thiolase, mitochondrial	ACAA2	27.2653	0.837634	7			Ferroptosis	Q8N5K1	CDGSH iron-sulfur domain-containing protein 2	CISD2	26.6656	0.52931	3	NaN	NaN	0	26.6656	3
						Cell Membrane	Q08554	Desmocollin-1	DSC1	28.908			ER, Endosomes	O60493	Sorting nexin-3	SNX3	NaN	28.9058	28.9058								Lipidmetabolism	P22570	NADPH:adrenodoxin oxidoreductase, mitochondrial	FDXR	27.5446	0.163319	3			Ferroptosis	Q96CN7	Isochorismatase domain-containing protein 1	ISOC1	26.8803	NaN	1	26.7044	0.572341	5	26.7923	6
						Cell Membrane	Q13557	Calcium/calmodulin-dependent protein kinase type II subunit delta	CAMK2D	25.4537			ER, Endosomes	O60762	Dolichol-phosphate mannosyltransferase subunit 1	DPM1	26.7159	27.184	26.9499								Lipidmetabolism	P51648	Fatty aldehyde dehydrogenase	ALDH3A2	26.9759	0.29692	5			Ferroptosis	Q9HAV4	Exportin-5	XPO5	28.1785	2.13455	3	NaN	NaN	0	28.1785	3
						Cell Membrane	Q14126	Desmoglein-2	DSG2	23.2722			ER, Endosomes	O75477	Erlin-1	ERLIN1	26.3754	NaN	26.3754								Lipidmetabolism	P51659	Peroxisomal multifunctional enzyme type 2;(3R)-hydroxyacyl-CoA dehydrogenase;Enoyl-CoA hydratase 2	HSD17B4	24.2287	0.795668	3			Autophagy	P27361	Mitogen-activated protein kinase 3	MAPK3	23.6154	2.98029	3	NaN	NaN	0	23.6154	3
						Cell Membrane	Q6IAA8	Ragulator complex protein LAMTOR1	LAMTOR1	26.8269			ER, Endosomes	O94905	Erlin-2	ERLIN2	26.3754	NaN	26.3754								Lipidmetabolism	Q13011	Delta(3,5)-Delta(2,4)-dienoyl-CoA isomerase, mitochondrial	ECH1	27.1716	0.431968	4			Autophagy	P08571	Monocyte differentiation antigen CD14;Monocyte differentiation antigen CD14, urinary form;Monocyte differentiation antigen CD14, membrane-bound form	CD14	28.476	1.21565	4	NaN	NaN	0	28.476	4
						Cell Membrane	Q6YHK3	CD109 antigen	CD109	25.7946			ER, Endosomes	P00387	NADH-cytochrome b5 reductase 3;NADH-cytochrome b5 reductase 3 membrane-bound form;NADH-cytochrome b5 reductase 3 soluble form	CYB5R3	NaN	26.489	26.489								Lipidmetabolism	Q13907	Isopentenyl-diphosphate Delta-isomerase 1	IDI1	25.6075	1.04792	5			Autophagy	Q9UKV3	Apoptotic chromatin condensation inducer in the nucleus	ACIN1	25.8853	1.99127	3	NaN	NaN	0	25.8853	3
						Cell Membrane	Q8N4C8	Misshapen-like kinase 1	MINK1	25.4873			ER, Endosomes	P24941	Cyclin-dependent kinase 2	CDK2	28.8689	NaN	28.8689								Lipidmetabolism	Q96CM8	Acyl-CoA synthetase family member 2, mitochondrial	ACSF2	28.5558	1.12921	3			Autophagy	P28072	Proteasome subunit beta type-6	PSMB6	26.9573	0.244977	3	28.2727	0.972177	4	27.615	7
						Cell Membrane	Q92974	Rho guanine nucleotide exchange factor 2	ARHGEF2	25.5077			ER, Endosomes	P42566	Epidermal growth factor receptor substrate 15	EPS15	NaN	26.1656	26.1656								Apoptosis	P07858	Cathepsin B;Cathepsin B light chain;Cathepsin B heavy chain	CTSB	26.8634	0.13552	4			Autophagy	Q99436	Proteasome subunit beta type-7	PSMB7	24.9459	0.333751	4	24.796	0.927149	3	24.871	7
						Cell Membrane	Q96QD8	Sodium-coupled neutral amino acid transporter 2	SLC38A2	26.855			ER, Endosomes	P43307	Translocon-associated protein subunit alpha	SSR1	28.1559	27.7831	27.9695								Apoptosis	P12830	Cadherin-1;E-Cad/CTF1;E-Cad/CTF2;E-Cad/CTF3	CDH1	27.7052	0.386868	3			Autophagy	Q07157	Tight junction protein ZO-1	TJP1	27.3237	0.501052	4	26.563	0.0685476	2	26.9433	6
						Cell Membrane	Q9H223	EH domain-containing protein 4	EHD4	30.3668			ER, Endosomes	P61106	Ras-related protein Rab-14	RAB14	NaN	28.1887	28.1887								Apoptosis	Q02413	Desmoglein-1	DSG1	28.9316	1.07803	5			Autophagy	A6NCE7	Microtubule-associated proteins 1A/1B light chain 3 beta 2;Microtubule-associated proteins 1A/1B light chain 3B	MAP1LC3B2	27.2383	0.265873	2	27.3201	0.249182	5	27.2792	7
						Cell Membrane	Q9H4M9	EH domain-containing protein 1	EHD1	27.2378			ER, Endosomes	Q12904	Aminoacyl tRNA synthase complex-interacting multifunctional protein 1;Endothelial monocyte-activating polypeptide 2	AIMP1	27.6043	NaN	27.6043								Apoptosis	Q14126	Desmoglein-2	DSG2	23.3166	0.872589	4			Autophagy	Q8N5K1	CDGSH iron-sulfur domain-containing protein 2	CISD2	26.6656	0.52931	3	NaN	NaN	0	26.6656	3
						Cell Membrane	Q9NR22	Protein arginine N-methyltransferase 8	PRMT8	27.6439			ER, Endosomes	Q14165	Malectin	MLEC	25.0683	NaN	25.0683								Apoptosis	P62191	26S protease regulatory subunit 4	PSMC1	28.0803	0.192115	7			Autophagy	Q9NQ88	Fructose-2,6-bisphosphatase TIGAR	TIGAR	NaN	NaN	0	26.8215	0.183725	4	26.8215	4
						Cell Membrane	Q9UJZ1	Stomatin-like protein 2, mitochondrial	STOML2	27.8499			ER, Endosomes	Q14554	Protein disulfide-isomerase A5	PDIA5	26.5858	NaN	26.5858								Apoptosis	O43242	26S proteasome non-ATPase regulatory subunit 3	PSMD3	27.3798	0.423242	5			Mitophagy	A6NCE7	Microtubule-associated proteins 1A/1B light chain 3 beta 2;Microtubule-associated proteins 1A/1B light chain 3B	MAP1LC3B2	27.2383	0.265873	2	27.3201	0.249182	5	27.2792	7
						ER, Endosomes	O14964	Hepatocyte growth factor-regulated tyrosine kinase substrate	HGS	26.4536			ER, Endosomes	Q15363	Transmembrane emp24 domain-containing protein 2	TMED2	NaN	27.4635	27.4635								Apoptosis	P19784	Casein kinase II subunit alpha	CSNK2A2	27.556	0.531245	3			Mitophagy	P12931	Proto-oncogene tyrosine-protein kinase Src	SRC	26.2676	0.609374	3	26.0391	0.664798	8	26.1534	11
						ER, Endosomes	O75165	DnaJ homolog subfamily C member 13	DNAJC13	24.4019			ER, Endosomes	Q5VYK3	Proteasome-associated protein ECM29 homolog	ECM29	NaN	25.2132	25.2132								Apoptosis	P61077	Ubiquitin-conjugating enzyme E2 D3;Ubiquitin-conjugating enzyme E2 D2	UBE2D3	29.1383	0.839414	3			Mitophagy	Q7Z6Z7	E3 ubiquitin-protein ligase HUWE1	HUWE1	NaN	NaN	0	28.8816	0.650884	3	28.8816	3
						ER, Endosomes	O75436	Vacuolar protein sorting-associated protein 26A	VPS26A	27.4121			ER, Endosomes	Q8N5K1	CDGSH iron-sulfur domain-containing protein 2	CISD2	26.3641	NaN	26.3641								Apoptosis	O15294	UDP-N-acetylglucosamine--peptide N-acetylglucosaminyltransferase 110 kDa subunit	OGT	26.0423	1.87497	3			Senescence	P27361	Mitogen-activated protein kinase 3	MAPK3	23.6154	2.98029	3	NaN	NaN	0	23.6154	3
						ER, Endosomes	O95292	Vesicle-associated membrane protein-associated protein B/C	VAPB	27.7927			ER, Endosomes	Q8WUD1	Ras-related protein Rab-2B	RAB2B	28.2122	28.7293	28.4707								Apoptosis	P55061	Bax inhibitor 1	TMBIM6	25.4025	0.464539	5			Senescence	P27482	Calmodulin-like protein 3	CALML3	31.0647	0.351893	2	30.9299	0.620436	8	30.9973	10
						ER, Endosomes	O95793	Double-stranded RNA-binding protein Staufen homolog 1	STAU1	29.4589			ER, Endosomes	Q9UBS4	DnaJ homolog subfamily B member 11	DNAJB11	27.5924	NaN	27.5924								Apoptosis	O60216	Double-strand-break repair protein rad21 homolog	RAD21	25.5378	1.15243	5			Senescence	P24941	Cyclin-dependent kinase 2	CDK2	29.103	0.379053	5	29.2935	0.0891638	2	29.1983	7
						ER, Endosomes	P07108	Acyl-CoA-binding protein	DBI	26.9052			ER, Endosomes	Q9Y3L5	Ras-related protein Rap-2c;Ras-related protein Rap-2b;Ras-related protein Rap-2a	RAP2C	26.7886	NaN	26.7886								Apoptosis	P29317	Ephrin type-A receptor 2	EPHA2	26.4086	0.204333	6
						ER, Endosomes	P30519	Heme oxygenase 2	HMOX2	28.053			secreted	P05090	Apolipoprotein D	APOD	30.8245	30.6231	30.7238								Apoptosis	Q96IZ0	PRKC apoptosis WT1 regulator protein	PAWR	25.3294	1.80092	4
						ER, Endosomes	P51648	Fatty aldehyde dehydrogenase	ALDH3A2	26.9037			secreted	P22891	Vitamin K-dependent protein Z	PROZ	26.9133	NaN	26.9133								Apoptosis	Q9H0S4	Probable ATP-dependent RNA helicase DDX47	DDX47	28.0863	0.402425	4
						ER, Endosomes	P51809	Vesicle-associated membrane protein 7	VAMP7	25.3812			secreted	P24821	Tenascin	TNC	28.8215	27.6056	28.2135								Necroptosis	Q14116	Interleukin-18	IL18	29.5153	0.775851	4
						ER, Endosomes	P53992	Protein transport protein Sec24C	SEC24C	25.4028			secreted	P26927	Hepatocyte growth factor-like protein;Hepatocyte growth factor-like protein alpha chain;Hepatocyte growth factor-like protein beta chain;Putative macrophage stimulating 1-like protein	MST1	NaN	29.6313	29.6313								Necroptosis	O15294	UDP-N-acetylglucosamine--peptide N-acetylglucosaminyltransferase 110 kDa subunit	OGT	26.0423	1.87497	3
						ER, Endosomes	P55061	Bax inhibitor 1	TMBIM6	25.3728			secreted	P31151	Protein S100-A7	S100A7	NaN	28.4315	28.4315								Necroptosis	P02794	Ferritin heavy chain;Ferritin heavy chain, N-terminally processed	FTH1	28.1852	3.19701	7
						ER, Endosomes	Q8IWX8	Calcium homeostasis endoplasmic reticulum protein	CHERP	26.4298			secreted	P49908	Selenoprotein P	SEPP1	NaN	29.2615	29.2615								Necroptosis	Q13557	Calcium/calmodulin-dependent protein kinase type II subunit delta	CAMK2D	25.3329	0.748266	3
						ER, Endosomes	Q8NI22	Multiple coagulation factor deficiency protein 2	MCFD2	27.5747			secreted	P55083	Microfibril-associated glycoprotein 4	MFAP4	NaN	29.5273	29.5273								Necroptosis	Q9HD42	Charged multivesicular body protein 1a	CHMP1A	26.0131	1.03889	6
						ER, Endosomes	Q96EK6	Glucosamine 6-phosphate N-acetyltransferase	GNPNAT1	24.5553			secreted	Q08830	Fibrinogen-like protein 1	FGL1	29.5886	31.0522	30.3204								Necroptosis	P19525	Interferon-induced, double-stranded RNA-activated protein kinase	EIF2AK2	26.1735	0.448133	3
						ER, Endosomes	Q9NP79	Vacuolar protein sorting-associated protein VTA1 homolog	VTA1	25.0156			secreted	Q12904	Aminoacyl tRNA synthase complex-interacting multifunctional protein 1;Endothelial monocyte-activating polypeptide 2	AIMP1	27.6043	NaN	27.6043								Necroptosis	P42224	Signal transducer and activator of transcription 1-alpha/beta	STAT1	26.7213	0.285876	5
						Lysosome	P07858	Cathepsin B;Cathepsin B light chain;Cathepsin B heavy chain	CTSB	26.8727			secreted	Q14520	Hyaluronan-binding protein 2;Hyaluronan-binding protein 2 50 kDa heavy chain;Hyaluronan-binding protein 2 50 kDa heavy chain alternate form;Hyaluronan-binding protein 2 27 kDa light chain;Hyaluronan-binding protein 2 27 kDa light chain alternate form	HABP2	28.1973	28.1702	28.1837								Necroptosis*	Q6YHK3	CD109 antigen	CD109	25.8761	0.266009	3
						Lysosome	P10253	Lysosomal alpha-glucosidase;76 kDa lysosomal alpha-glucosidase;70 kDa lysosomal alpha-glucosidase	GAA	27.3406			secreted	Q15582	Transforming growth factor-beta-induced protein ig-h3	TGFBI	28.0817	NaN	28.0817								Necroptosis*	Q86VI3	Ras GTPase-activating-like protein IQGAP3	IQGAP3	27.2599	0.354571	3
						Lysosome	P10619	Lysosomal protective protein;Lysosomal protective protein 32 kDa chain;Lysosomal protective protein 20 kDa chain	CTSA	25.0511			secreted	Q6ZRP7	Sulfhydryl oxidase 2	QSOX2	NaN	27.0717	27.0717								Necroptosis*	Q6UB35	Monofunctional C1-tetrahydrofolate synthase, mitochondrial	MTHFD1L	26.1849	0.335343	5
						Lysosome	P51809	Vesicle-associated membrane protein 7	VAMP7	25.3812			secreted	Q8NBQ5	Estradiol 17-beta-dehydrogenase 11	HSD17B11	25.8519	NaN	25.8519								Necroptosis*	Q14914	Prostaglandin reductase 1	PTGR1	23.3032	1.16241	3
						Lysosome	Q6IAA8	Ragulator complex protein LAMTOR1	LAMTOR1	26.8269			secreted	Q9BTY2	Plasma alpha-L-fucosidase	FUCA2	24.7328	NaN	24.7328								Necroptosis*	Q92974	Rho guanine nucleotide exchange factor 2	ARHGEF2	25.4482	0.50488	4
						secreted	P05161	Ubiquitin-like protein ISG15	ISG15	25.0893			secreted	Q9H4A4	Aminopeptidase B	RNPEP	25.7348	NaN	25.7348								Necroptosis*	Q9UHQ9	NADH-cytochrome b5 reductase 1	CYB5R1	28.8124	0.218382	3
						secreted	P07858	Cathepsin B;Cathepsin B light chain;Cathepsin B heavy chain	CTSB	26.8727			Extracellular Vesicles	Q9BTY2	Plasma alpha-L-fucosidase	FUCA2	24.7328	NaN	24.7328								Necroptosis*	Q9H223	EH domain-containing protein 4	EHD4	30.3219	0.700109	3
						secreted	P08637	Low affinity immunoglobulin gamma Fc region receptor III-A	FCGR3A	27.2232			Extracellular Vesicles	P12931	Proto-oncogene tyrosine-protein kinase Src	SRC	26.5539	26.2923	26.4231								Necroptosis*	P19440	Gamma-glutamyltranspeptidase 1;Gamma-glutamyltranspeptidase 1 heavy chain;Gamma-glutamyltranspeptidase 1 light chain;Putative gamma-glutamyltranspeptidase 3;Putative gamma-glutamyltranspeptidase 3 heavy chain;Putative gamma-glutamyltranspeptidase 3 light chain;Inactive gamma-glutamyltranspeptidase 2	GGT1	29.5889	0.393769	3
						secreted	P14543	Nidogen-1	NID1	27.9627			Extracellular Vesicles	P05090	Apolipoprotein D	APOD	30.8245	30.6231	30.7238								Necroptosis*	Q4G0P3	Hydrocephalus-inducing protein homolog	HYDIN	28.9736	0.543461	3
						secreted	P27487	Dipeptidyl peptidase 4;Dipeptidyl peptidase 4 membrane form;Dipeptidyl peptidase 4 soluble form	DPP4	26.4934			Extracellular Vesicles	P08571	Monocyte differentiation antigen CD14;Monocyte differentiation antigen CD14, urinary form;Monocyte differentiation antigen CD14, membrane-bound form	CD14	28.7058	NaN	28.7058								Necroptosis*	P14543	Nidogen-1	NID1	27.9091	0.292259	5
						secreted	P55056	Apolipoprotein C-IV	APOC4	28.8478			Extracellular Vesicles	P05106	Integrin beta-3	ITGB3	NaN	28.767	28.767								Necroptosis*	Q16822	Phosphoenolpyruvate carboxykinase [GTP], mitochondrial	PCK2	26.5112	0.346637	5
						secreted	Q13740	CD166 antigen	ALCAM	27.7727			Extracellular Vesicles	P27482	Calmodulin-like protein 3	CALML3	NaN	31.035	31.035								Necroptosis*	Q9NUQ6	SPATS2-like protein	SPATS2L	29.6911	0.203669	5
						secreted	Q14116	Interleukin-18	IL18	29.7724			Extracellular Vesicles	Q7Z6Z7	E3 ubiquitin-protein ligase HUWE1	HUWE1	NaN	28.6066	28.6066								Necroptosis*	O00762	Ubiquitin-conjugating enzyme E2 C	UBE2C	26.7443	0.464279	3
						secreted	Q9BWP8	Collectin-11	COLEC11	25.2408			Extracellular Vesicles	P28072	Proteasome subunit beta type-6	PSMB6	27.0542	28.2392	27.6467								Ferroptosis	P42765	3-ketoacyl-CoA thiolase, mitochondrial	ACAA2	27.2653	0.837634	7
						secreted	Q9NZP8	Complement C1r subcomponent-like protein	C1RL	26.1733			Extracellular Vesicles	O14745	Na(+)/H(+) exchange regulatory cofactor NHE-RF1	SLC9A3R1	26.3641	NaN	26.3641								Ferroptosis	P02794	Ferritin heavy chain;Ferritin heavy chain, N-terminally processed	FTH1	28.1852	3.19701	7
						Extracellular Vesicles	P07858	Cathepsin B;Cathepsin B light chain;Cathepsin B heavy chain	CTSB	26.8727			Extracellular Vesicles	O43491	Band 4.1-like protein 2	EPB41L2	26.2917	NaN	26.2917								Ferroptosis	Q9NRW1	Ras-related protein Rab-6B	RAB6B	27.5857	0.870124	4
						Extracellular Vesicles	Q6IAA8	Ragulator complex protein LAMTOR1	LAMTOR1	26.8269			Extracellular Vesicles	O60493	Sorting nexin-3	SNX3	NaN	28.9058	28.9058								Ferroptosis	O15020	Spectrin beta chain, non-erythrocytic 2	SPTBN2	28.9416	0.59784	8
						Extracellular Vesicles	P17612	cAMP-dependent protein kinase catalytic subunit alpha	PRKACA	26.0869			Extracellular Vesicles	O75976	Carboxypeptidase D	CPD	26.154	NaN	26.154								Ferroptosis	P55061	Bax inhibitor 1	TMBIM6	25.4025	0.464539	5
						Extracellular Vesicles	P22694	cAMP-dependent protein kinase catalytic subunit beta	PRKACB	26.0869			Extracellular Vesicles	P00966	Argininosuccinate synthase	ASS1	NaN	27.847	27.847								Ferroptosis	O75844	CAAX prenyl protease 1 homolog	ZMPSTE24	25.8747	0.254566	6
						Extracellular Vesicles	P61077	Ubiquitin-conjugating enzyme E2 D3;Ubiquitin-conjugating enzyme E2 D2	UBE2D3	29.4538			Extracellular Vesicles	P07947	Tyrosine-protein kinase Yes	YES1	26.5539	26.2923	26.4231								Autophagy	P55061	Bax inhibitor 1	TMBIM6	25.4025	0.464539	5
						Extracellular Vesicles	Q14914	Prostaglandin reductase 1	PTGR1	22.9434			Extracellular Vesicles	P07948	Tyrosine-protein kinase Lyn	LYN	26.5539	26.2923	26.4231								Autophagy	Q14694	Ubiquitin carboxyl-terminal hydrolase 10	USP10	26.9556	0.17841	3
						Extracellular Vesicles	Q9UHQ9	NADH-cytochrome b5 reductase 1	CYB5R1	28.9			Extracellular Vesicles	P15121	Aldose reductase	AKR1B1	NaN	30.5282	30.5282								Autophagy	O95816	BAG family molecular chaperone regulator 2	BAG2	26.9009	0.373924	3
						Extracellular Vesicles	Q9H223	EH domain-containing protein 4	EHD4	30.3668			Extracellular Vesicles	P22891	Vitamin K-dependent protein Z	PROZ	26.9133	NaN	26.9133								Autophagy	P19784	Casein kinase II subunit alpha	CSNK2A2	27.556	0.531245	3
						Extracellular Vesicles	P19440	Gamma-glutamyltranspeptidase 1;Gamma-glutamyltranspeptidase 1 heavy chain;Gamma-glutamyltranspeptidase 1 light chain;Putative gamma-glutamyltranspeptidase 3;Putative gamma-glutamyltranspeptidase 3 heavy chain;Putative gamma-glutamyltranspeptidase 3 light chain;Inactive gamma-glutamyltranspeptidase 2	GGT1	29.4102			Extracellular Vesicles	P29350	Tyrosine-protein phosphatase non-receptor type 6	PTPN6	NaN	28.5004	28.5004								Autophagy	P07858	Cathepsin B;Cathepsin B light chain;Cathepsin B heavy chain	CTSB	26.8634	0.13552	4
						Extracellular Vesicles	P14543	Nidogen-1	NID1	27.9627			Extracellular Vesicles	P30043	Flavin reductase (NADPH)	BLVRB	26.7282	NaN	26.7282								Autophagy	Q6IAA8	Ragulator complex protein LAMTOR1	LAMTOR1	26.5543	0.447983	5
						Extracellular Vesicles	Q8N4C8	Misshapen-like kinase 1	MINK1	25.4873			Extracellular Vesicles	P30520	Adenylosuccinate synthetase isozyme 2	ADSS	26.7474	NaN	26.7474								Autophagy	P17612	cAMP-dependent protein kinase catalytic subunit alpha	PRKACA	26.0745	0.277148	4
						Extracellular Vesicles	Q9UKE5	TRAF2 and NCK-interacting protein kinase	TNIK	25.4873			Extracellular Vesicles	P30626	Sorcin	SRI	28.5371	27.6905	28.1138								Autophagy	P22694	cAMP-dependent protein kinase catalytic subunit beta	PRKACB	26.0745	0.277148	4
						Extracellular Vesicles	P02794	Ferritin heavy chain;Ferritin heavy chain, N-terminally processed	FTH1	27.1526			Extracellular Vesicles	P34896	Serine hydroxymethyltransferase, cytosolic	SHMT1	NaN	26.9356	26.9356								Autophagy	P61077	Ubiquitin-conjugating enzyme E2 D3;Ubiquitin-conjugating enzyme E2 D2	UBE2D3	29.1383	0.839414	3
						Extracellular Vesicles	O75844	CAAX prenyl protease 1 homolog	ZMPSTE24	25.8484			Extracellular Vesicles	P41091	Eukaryotic translation initiation factor 2 subunit 3;Putative eukaryotic translation initiation factor 2 subunit 3-like protein	EIF2S3	28.3076	27.534	27.9208								Mitophagy	P19784	Casein kinase II subunit alpha	CSNK2A2	27.556	0.531245	3
						Extracellular Vesicles	Q9HD42	Charged multivesicular body protein 1a	CHMP1A	25.948			Extracellular Vesicles	P49419	Alpha-aminoadipic semialdehyde dehydrogenase	ALDH7A1	27.7265	27.4241	27.5753								Mitophagy	P61077	Ubiquitin-conjugating enzyme E2 D3;Ubiquitin-conjugating enzyme E2 D2	UBE2D3	29.1383	0.839414	3
						Extracellular Vesicles	P12830	Cadherin-1;E-Cad/CTF1;E-Cad/CTF2;E-Cad/CTF3	CDH1	27.8771			Extracellular Vesicles	P49908	Selenoprotein P	SEPP1	NaN	29.2615	29.2615								Senescence	O00762	Ubiquitin-conjugating enzyme E2 C	UBE2C	26.7443	0.464279	3
						Extracellular Vesicles	Q14126	Desmoglein-2	DSG2	23.2722			Extracellular Vesicles	P50995	Annexin A11	ANXA11	26.1587	NaN	26.1587								Senescence	O75530	Polycomb protein EED	EED	25.2791	0.121576	4
						Extracellular Vesicles	O43242	26S proteasome non-ATPase regulatory subunit 3	PSMD3	27.3809			Extracellular Vesicles	P60866	40S ribosomal protein S20	RPS20	26.4797	27.2408	26.8603								Senescence	Q8N4C8	Misshapen-like kinase 1	MINK1	25.4806	0.0501803	3
						Extracellular Vesicles	O14964	Hepatocyte growth factor-regulated tyrosine kinase substrate	HGS	26.4536			Extracellular Vesicles	P60903	Protein S100-A10	S100A10	27.7101	NaN	27.7101								Senescence	Q9UKE5	TRAF2 and NCK-interacting protein kinase	TNIK	25.4806	0.0501803	3
						Extracellular Vesicles	O15145	Actin-related protein 2/3 complex subunit 3	ARPC3	26.7817			Extracellular Vesicles	P61106	Ras-related protein Rab-14	RAB14	NaN	28.1887	28.1887
						Extracellular Vesicles	O75165	DnaJ homolog subfamily C member 13	DNAJC13	24.4019			Extracellular Vesicles	Q06210	Glutamine--fructose-6-phosphate aminotransferase [isomerizing] 1	GFPT1	NaN	26.8777	26.8777
						Extracellular Vesicles	O75348	V-type proton ATPase subunit G 1	ATP6V1G1	28.2567			Extracellular Vesicles	Q08722	Leukocyte surface antigen CD47	CD47	NaN	26.5896	26.5896
						Extracellular Vesicles	O94760	N(G),N(G)-dimethylarginine dimethylaminohydrolase 1	DDAH1	27.5973			Extracellular Vesicles	Q13126	S-methyl-5-thioadenosine phosphorylase	MTAP	28.9987	28.9807	28.9897
						Extracellular Vesicles	O94832	Unconventional myosin-Id	MYO1D	25.579			Extracellular Vesicles	Q13451	Peptidyl-prolyl cis-trans isomerase FKBP5;Peptidyl-prolyl cis-trans isomerase FKBP5, N-terminally processed	FKBP5	NaN	30.6945	30.6945
						Extracellular Vesicles	O95747	Serine/threonine-protein kinase OSR1	OXSR1	26.4803			Extracellular Vesicles	Q15126	Phosphomevalonate kinase	PMVK	24.9607	NaN	24.9607
						Extracellular Vesicles	O95793	Double-stranded RNA-binding protein Staufen homolog 1	STAU1	29.4589			Extracellular Vesicles	Q15582	Transforming growth factor-beta-induced protein ig-h3	TGFBI	28.0817	NaN	28.0817
						Extracellular Vesicles	P00568	Adenylate kinase isoenzyme 1	AK1	26.9422			Extracellular Vesicles	Q7L576	Cytoplasmic FMR1-interacting protein 1	CYFIP1	24.2936	NaN	24.2936
						Extracellular Vesicles	P07108	Acyl-CoA-binding protein	DBI	26.9052			Extracellular Vesicles	Q8WUD1	Ras-related protein Rab-2B	RAB2B	28.2122	28.7293	28.4707
						Extracellular Vesicles	P08473	Neprilysin	MME	25.2427			Extracellular Vesicles	Q96F07	Cytoplasmic FMR1-interacting protein 2	CYFIP2	24.2936	NaN	24.2936
						Extracellular Vesicles	P08637	Low affinity immunoglobulin gamma Fc region receptor III-A	FCGR3A	27.2232			Extracellular Vesicles	Q9BUQ8	Probable ATP-dependent RNA helicase DDX23	DDX23	32.1767	NaN	32.1767
						Extracellular Vesicles	P10253	Lysosomal alpha-glucosidase;76 kDa lysosomal alpha-glucosidase;70 kDa lysosomal alpha-glucosidase	GAA	27.3406			Extracellular Vesicles	Q9H4A4	Aminopeptidase B	RNPEP	25.7348	NaN	25.7348
						Extracellular Vesicles	P10619	Lysosomal protective protein;Lysosomal protective protein 32 kDa chain;Lysosomal protective protein 20 kDa chain	CTSA	25.0511			Extracellular Vesicles	Q9NZL9	Methionine adenosyltransferase 2 subunit beta	MAT2B	28.5687	NaN	28.5687
						Extracellular Vesicles	P20340	Ras-related protein Rab-6A	RAB6A	27.9082			Extracellular Vesicles	Q9Y376	Calcium-binding protein 39	CAB39	27.0462	NaN	27.0462
						Extracellular Vesicles	P21266	Glutathione S-transferase Mu 3	GSTM3	25.8938			Extracellular Vesicles	Q9Y3L5	Ras-related protein Rap-2c;Ras-related protein Rap-2b;Ras-related protein Rap-2a	RAP2C	26.7886	NaN	26.7886
						Extracellular Vesicles	P21281	V-type proton ATPase subunit B, brain isoform	ATP6V1B2	26.3627
						Extracellular Vesicles	P27487	Dipeptidyl peptidase 4;Dipeptidyl peptidase 4 membrane form;Dipeptidyl peptidase 4 soluble form	DPP4	26.4934
						Extracellular Vesicles	P29317	Ephrin type-A receptor 2	EPHA2	26.4419
						Extracellular Vesicles	P35270	Sepiapterin reductase	SPR	26.2643
						Extracellular Vesicles	P50552	Vasodilator-stimulated phosphoprotein	VASP	25.7736
						Extracellular Vesicles	P51809	Vesicle-associated membrane protein 7	VAMP7	25.3812
						Extracellular Vesicles	P54709	Sodium/potassium-transporting ATPase subunit beta-3	ATP1B3	27.3227
						Extracellular Vesicles	P59998	Actin-related protein 2/3 complex subunit 4	ARPC4	27.4582
						Extracellular Vesicles	P62273	40S ribosomal protein S29	RPS29	28.6076
						Extracellular Vesicles	P62330	ADP-ribosylation factor 6	ARF6	26.4576
						Extracellular Vesicles	P62854	40S ribosomal protein S26;Putative 40S ribosomal protein S26-like 1	RPS26	26.8214
						Extracellular Vesicles	Q08554	Desmocollin-1	DSC1	28.908
						Extracellular Vesicles	Q08J23	tRNA (cytosine(34)-C(5))-methyltransferase	NSUN2	28.5447
						Extracellular Vesicles	Q13011	Delta(3,5)-Delta(2,4)-dienoyl-CoA isomerase, mitochondrial	ECH1	27.1492
						Extracellular Vesicles	Q13576	Ras GTPase-activating-like protein IQGAP2	IQGAP2	27.4371
						Extracellular Vesicles	Q13740	CD166 antigen	ALCAM	27.7727
						Extracellular Vesicles	Q14151	Scaffold attachment factor B2	SAFB2	27.4729
						Extracellular Vesicles	Q14764	Major vault protein	MVP	25.2191
						Extracellular Vesicles	Q15435	Protein phosphatase 1 regulatory subunit 7	PPP1R7	29.7312
						Extracellular Vesicles	Q16555	Dihydropyrimidinase-related protein 2	DPYSL2	26.9616
						Extracellular Vesicles	Q5JQF8	Polyadenylate-binding protein 1-like 2	PABPC1L2A	28.1193
						Extracellular Vesicles	Q8WZ42	Titin	TTN	30.1239
						Extracellular Vesicles	Q92542	Nicastrin	NCSTN	25.8234
						Extracellular Vesicles	Q96BW5	Phosphotriesterase-related protein	PTER	30.1288
						Extracellular Vesicles	Q96FQ6	Protein S100-A16	S100A16	25.3213
						Extracellular Vesicles	Q96G03	Phosphoglucomutase-2	PGM2	26.9205
						Extracellular Vesicles	Q96KP4	Cytosolic non-specific dipeptidase	CNDP2	26.67
						Extracellular Vesicles	Q99829	Copine-1	CPNE1	28.846
						Extracellular Vesicles	Q9BRK5	45 kDa calcium-binding protein	SDF4	25.8641
						Extracellular Vesicles	Q9GZZ1	N-alpha-acetyltransferase 50	NAA50	28.2076
						Extracellular Vesicles	Q9H4M9	EH domain-containing protein 1	EHD1	27.2378
						Extracellular Vesicles	Q9NP79	Vacuolar protein sorting-associated protein VTA1 homolog	VTA1	25.0156
						Extracellular Vesicles	Q9NQR4	Omega-amidase NIT2	NIT2	25.2797
						Extracellular Vesicles	Q9NUU7	ATP-dependent RNA helicase DDX19A;ATP-dependent RNA helicase DDX19B	DDX19A	26.9819
						Extracellular Vesicles	Q9NY33	Dipeptidyl peptidase 3	DPP3	26.3938
						Extracellular Vesicles	Q9NZP8	Complement C1r subcomponent-like protein	C1RL	26.1733
						Extracellular Vesicles	Q9UGV2	Protein NDRG3	NDRG3	26.0375
						Extracellular Vesicles	Q9Y3C8	Ubiquitin-fold modifier-conjugating enzyme 1	UFC1	28.3277

## Sheet: 02a-VENN_PHLF
						Unique proteins in PHLF-PRE (LFQ-L)							Unique proteins in PHLF-POD1 (LFQ-L)							Unique proteins in PHLF-POD5 (LFQ-L)
						only (not noPHLF+ALPPS)	mean (lg2) PHLF.PRE	stddev PHLF.PRE	Protein ID	Protein names	Gene name		only (not noPHLF+ALPPS)	mean (lg2) PHLF.POD1	stddev PHLF.POD1	Protein ID	Protein names	Gene name		only (not noPHLF+ALPPS)	mean (lg2) PHLF.POD5	stddev PHLF.POD5	Protein ID	Protein names	Gene name
						+	33.0261	0.158432	Q6Y7W6	PERQ amino acid-rich with GYF domain-containing protein 2	GIGYF2		+	33.1704	1.60516	O75150	E3 ubiquitin-protein ligase BRE1B	RNF40		+	33.4718	0.166624	Q5T5C0	Syntaxin-binding protein 5	STXBP5
						+	31.898	1.69194	P59910	DnaJ homolog subfamily B member 13	DNAJB13		+	33.0436	0.351503	Q5T7N2	LINE-1 type transposase domain-containing protein 1	L1TD1		+	31.2808	0.56668	O75448	Mediator of RNA polymerase II transcription subunit 24	MED24
LFQ-L: filter 2 valid values						+	30.7288	1.41078	Q15435	Protein phosphatase 1 regulatory subunit 7	PPP1R7		+	32.1624	0.356463	Q14320	Protein FAM50A	FAM50A		+	30.7141	0.588677	Q14839	Chromodomain-helicase-DNA-binding protein 4	CHD4
	1120	1094	1243			+	30.3941	2.21905	P30622	CAP-Gly domain-containing linker protein 1	CLIP1		+	30.5124	0.107988	P56192	Methionine--tRNA ligase, cytoplasmic	MARS		+	30.5213	1.40336	P01833	Polymeric immunoglobulin receptor;Secretory component	PIGR
	PHLF.PRE	PHLF.POD1	PHLF.POD5	Count		+	29.9775	0.33214	P00748	Coagulation factor XII;Coagulation factor XIIa heavy chain;Beta-factor XIIa part 1;Coagulation factor XIIa light chain	F12		+	30.4189	1.08934	Q8IUE6	Histone H2A type 2-B	HIST2H2AB		+	30.0327	0.327326	Q8WU90	Zinc finger CCCH domain-containing protein 15	ZC3H15
	+			93		+	29.918	0.145917	P20962	Parathymosin	PTMS		+	30.3168	0.0102218	Q9Y2X0	Mediator of RNA polymerase II transcription subunit 16	MED16		+	29.6332	0.0521704	Q96DY2	IQ domain-containing protein D	IQCD
	+	+	+	878		+	29.4914	1.18597	P35580	Myosin-10	MYH10		+	30.2219	0.735861	Q9NWK9	Box C/D snoRNA protein 1	ZNHIT6		+	29.6057	0.465586	Q15477	Helicase SKI2W	SKIV2L
	+	+		39		+	29.4565	0.140356	Q9Y399	28S ribosomal protein S2, mitochondrial	MRPS2		+	30.1185	0.0602005	P53999	Activated RNA polymerase II transcriptional coactivator p15	SUB1		+	29.1984	1.21894	Q8NBX0	Saccharopine dehydrogenase-like oxidoreductase	SCCPDH
			+	154		+	29.1506	0.228737	Q03001	Dystonin	DST		+	30.078	0.36388	Q99525	Histone H4-like protein type G	HIST1H4G		+	29.1246	0.27319	P53384	Cytosolic Fe-S cluster assembly factor NUBP1	NUBP1
	+		+	110		+	29.131	1.05309	Q14116	Interleukin-18	IL18		+	29.9836	0.541979	Q9H223	EH domain-containing protein 4	EHD4		+	29.0946	0.45527	Q9UQB8	Brain-specific angiogenesis inhibitor 1-associated protein 2	BAIAP2
		+	+	101		+	29.0217	2.77818	P62314	Small nuclear ribonucleoprotein Sm D1	SNRPD1		+	29.0976	0.394579	P11226	Mannose-binding protein C	MBL2		+	28.8643	0.0259894	Q99829	Copine-1	CPNE1
		+		76		+	29.0156	0.26303	Q13617	Cullin-2	CUL2		+	28.9142	0.745092	Q969H8	Myeloid-derived growth factor	MYDGF		+	28.8323	1.78064	Q9H0A0	N-acetyltransferase 10	NAT10
filtered out				777		+	28.9301	0.761159	Q4G0P3	Hydrocephalus-inducing protein homolog	HYDIN		+	28.8201	0.362281	O75503	Ceroid-lipofuscinosis neuronal protein 5	CLN5		+	28.8203	0.895894	P61077	Ubiquitin-conjugating enzyme E2 D3;Ubiquitin-conjugating enzyme E2 D2	UBE2D3
						+	28.9034	0.930593	P25311	Zinc-alpha-2-glycoprotein	AZGP1		+	28.7751	0.187756	Q08554	Desmocollin-1	DSC1		+	28.7169	0.467786	Q12929	Epidermal growth factor receptor kinase substrate 8	EPS8
						+	28.8132	1.46726	Q96CM8	Acyl-CoA synthetase family member 2, mitochondrial	ACSF2		+	28.6057	0.178685	O00187	Mannan-binding lectin serine protease 2;Mannan-binding lectin serine protease 2 A chain;Mannan-binding lectin serine protease 2 B chain	MASP2		+	28.6322	0.567025	Q08830	Fibrinogen-like protein 1	FGL1
SILAC-filter 2						+	28.7875	0.390953	P52815	39S ribosomal protein L12, mitochondrial	MRPL12		+	28.5703	0.0201172	P35858	Insulin-like growth factor-binding protein complex acid labile subunit	IGFALS		+	28.6137	1.13647	Q13098	COP9 signalosome complex subunit 1	GPS1
	1069	1021	1190			+	28.7319	0.237738	Q9UHQ9	NADH-cytochrome b5 reductase 1	CYB5R1		+	28.5677	0.222026	P55327	Tumor protein D52	TPD52		+	28.5779	0.579942	Q9UQ35	Serine/arginine repetitive matrix protein 2	SRRM2
	PHLF.PRE	PHLF.POD1	PHLF.POD5	Count		+	28.604	0.101823	O00499	Myc box-dependent-interacting protein 1	BIN1		+	28.4892	0.22251	P67870	Casein kinase II subunit beta	CSNK2B		+	28.4244	0.114459	Q9H0S4	Probable ATP-dependent RNA helicase DDX47	DDX47
	+			92		+	28.5943	0.561933	P05556	Integrin beta-1	ITGB1		+	28.4383	0.321014	P84103	Serine/arginine-rich splicing factor 3	SRSF3		+	28.392	0.186162	O75131	Copine-3	CPNE3
	+	+	+	807		+	28.2971	0.232091	Q9BZZ5	Apoptosis inhibitor 5	API5		+	28.1496	0.248153	Q13867	Bleomycin hydrolase	BLMH		+	28.2585	0.394565	P12429	Annexin A3	ANXA3
		+	+	92		+	28.2716	0.450928	Q9UNZ2	NSFL1 cofactor p47	NSFL1C		+	28.0638	0.45295	Q9NVA2	Septin-11	40787		+	28.2507	0.0609329	Q9GZZ1	N-alpha-acetyltransferase 50	NAA50
	+		+	124		+	28.1577	0.98837	P01040	Cystatin-A;Cystatin-A, N-terminally processed	CSTA		+	27.9436	0.45417	Q92890	Ubiquitin fusion degradation protein 1 homolog	UFD1L		+	28.1219	0.876545	Q8NBS9	Thioredoxin domain-containing protein 5	TXNDC5
			+	167		+	28.1474	0.195315	Q16630	Cleavage and polyadenylation specificity factor subunit 6	CPSF6		+	27.767	0.199293	P63173	60S ribosomal protein L38	RPL38		+	28.1077	2.07424	P27487	Dipeptidyl peptidase 4;Dipeptidyl peptidase 4 membrane form;Dipeptidyl peptidase 4 soluble form	DPP4
		+		76		+	28.0277	0.394196	Q8NCW5	NAD(P)H-hydrate epimerase	APOA1BP		+	27.7076	0.387812	P30533	Alpha-2-macroglobulin receptor-associated protein	LRPAP1		+	28.0071	0.182087	P36776	Lon protease homolog, mitochondrial	LONP1
	+	+		46		+	27.9943	0.214082	Q15050	Ribosome biogenesis regulatory protein homolog	RRS1		+	27.6974	0.769539	Q7Z460	CLIP-associating protein 1	CLASP1		+	27.8624	0.441483	P30519	Heme oxygenase 2	HMOX2
filtered out				1166		+	27.9745	0.0707352	P09496	Clathrin light chain A	CLTA		+	27.6825	0.210366	Q9NYL9	Tropomodulin-3	TMOD3		+	27.7571	1.00487	P17980	26S protease regulatory subunit 6A	PSMC3
						+	27.8812	0.883415	Q9UGP8	Translocation protein SEC63 homolog	SEC63		+	27.6559	0.00583717	Q8N163	Cell cycle and apoptosis regulator protein 2	CCAR2		+	27.6557	0.0333844	Q9H3K6	BolA-like protein 2	BOLA2
						+	27.8374	0.0219501	P00846	ATP synthase subunit a	MT-ATP6		+	27.6244	1.01374	Q15417	Calponin-3	CNN3		+	27.6203	0.734585	P19784	Casein kinase II subunit alpha	CSNK2A2
						+	27.8351	0.577649	P09417	Dihydropteridine reductase	QDPR		+	27.5938	0.481157	Q15155	Nodal modulator 1;Nodal modulator 3	NOMO1		+	27.4858	0.16352	O43678	NADH dehydrogenase [ubiquinone] 1 alpha subcomplex subunit 2	NDUFA2
						+	27.7695	0.00294286	O95453	Poly(A)-specific ribonuclease PARN	PARN		+	27.5938	0.481157	Q5JPE7	Nodal modulator 2	NOMO2		+	27.48	0.216419	P26583	High mobility group protein B2	HMGB2
						+	27.6678	0.0584081	P12109	Collagen alpha-1(VI) chain	COL6A1		+	27.5761	0.0101449	O00408	cGMP-dependent 3,5-cyclic phosphodiesterase	PDE2A		+	27.4731	0.436409	P49419	Alpha-aminoadipic semialdehyde dehydrogenase	ALDH7A1
						+	27.6532	0.00710495	P52565	Rho GDP-dissociation inhibitor 1	ARHGDIA		+	27.553	0.230046	P22570	NADPH:adrenodoxin oxidoreductase, mitochondrial	FDXR		+	27.4686	0.135134	O60701	UDP-glucose 6-dehydrogenase	UGDH
						+	27.6407	0.116938	Q8WW22	DnaJ homolog subfamily A member 4	DNAJA4		+	27.4758	0.648658	O00422	Histone deacetylase complex subunit SAP18	SAP18		+	27.4191	0.48231	Q9Y6D9	Mitotic spindle assembly checkpoint protein MAD1	MAD1L1
						+	27.5512	0.297863	P10253	Lysosomal alpha-glucosidase;76 kDa lysosomal alpha-glucosidase;70 kDa lysosomal alpha-glucosidase	GAA		+	27.3448	0.803941	Q9NUU7	ATP-dependent RNA helicase DDX19A;ATP-dependent RNA helicase DDX19B	DDX19A		+	27.3981	0.0555934	P54709	Sodium/potassium-transporting ATPase subunit beta-3	ATP1B3
						+	27.5333	0.461739	Q8NI22	Multiple coagulation factor deficiency protein 2	MCFD2		+	27.2947	0.477569	P38117	Electron transfer flavoprotein subunit beta	ETFB		+	27.3505	0.175727	O96008	Mitochondrial import receptor subunit TOM40 homolog	TOMM40
						+	27.4744	0.29526	P09493	Tropomyosin alpha-1 chain	TPM1		+	27.2675	1.1995	Q4VC31	Coiled-coil domain-containing protein 58	CCDC58		+	27.2959	0.0755137	O15305	Phosphomannomutase 2	PMM2
						+	27.469	0.164338	P62495	Eukaryotic peptide chain release factor subunit 1	ETF1		+	27.2568	0.13521	Q96C01	Protein FAM136A	FAM136A		+	27.246	0.845678	P09429	High mobility group protein B1	HMGB1
						+	27.4452	0.259119	Q9UQE7	Structural maintenance of chromosomes protein 3	SMC3		+	26.8826	0.102199	P23193	Transcription elongation factor A protein 1	TCEA1		+	27.2163	0.433788	P61923	Coatomer subunit zeta-1	COPZ1
						+	27.3609	0.241201	Q92922	SWI/SNF complex subunit SMARCC1	SMARCC1		+	26.8823	0.672809	Q9Y3B8	Oligoribonuclease, mitochondrial	REXO2		+	27.2084	0.427295	O43242	26S proteasome non-ATPase regulatory subunit 3	PSMD3
						+	27.2903	0.742475	O96019	Actin-like protein 6A	ACTL6A		+	26.8545	0.0468228	P62854	40S ribosomal protein S26;Putative 40S ribosomal protein S26-like 1	RPS26		+	27.1991	1.02761	Q9Y5J1	U3 small nucleolar RNA-associated protein 18 homolog	UTP18
						+	27.2635	0.149488	Q96IX5	Up-regulated during skeletal muscle growth protein 5	USMG5		+	26.8389	0.40401	Q9UKY7	Protein CDV3 homolog	CDV3		+	27.1738	0.0823179	O00273	DNA fragmentation factor subunit alpha	DFFA
						+	27.1949	0.316132	P08514	Integrin alpha-IIb;Integrin alpha-IIb heavy chain;Integrin alpha-IIb light chain, form 1;Integrin alpha-IIb light chain, form 2	ITGA2B		+	26.8181	0.631187	O00762	Ubiquitin-conjugating enzyme E2 C	UBE2C		+	27.1671	0.227886	Q05682	Caldesmon	CALD1
						+	27.171	0.0728985	O43504	Ragulator complex protein LAMTOR5	LAMTOR5		+	26.7553	0.693709	Q9UMY1	Nucleolar protein 7	NOL7		+	27.1011	0.465004	Q16795	NADH dehydrogenase [ubiquinone] 1 alpha subcomplex subunit 9, mitochondrial	NDUFA9
						+	27.0463	0.719557	Q96QD8	Sodium-coupled neutral amino acid transporter 2	SLC38A2		+	26.6461	0.213368	O43920	NADH dehydrogenase [ubiquinone] iron-sulfur protein 5	NDUFS5		+	27.0935	0.384114	Q13526	Peptidyl-prolyl cis-trans isomerase NIMA-interacting 1	PIN1
						+	27.0325	0.0332158	Q9Y2T2	AP-3 complex subunit mu-1	AP3M1		+	26.5886	0.466559	Q16822	Phosphoenolpyruvate carboxykinase [GTP], mitochondrial	PCK2		+	27.0654	0.413121	Q9Y5K5	Ubiquitin carboxyl-terminal hydrolase isozyme L5	UCHL5
						+	27.0242	0.203254	Q9Y3B9	RRP15-like protein	RRP15		+	26.5303	0.201102	O43592	Exportin-T	XPOT		+	26.9947	0.345255	P00568	Adenylate kinase isoenzyme 1	AK1
						+	26.9448	0.185561	P33991	DNA replication licensing factor MCM4	MCM4		+	26.5156	0.336115	P07311	Acylphosphatase-1	ACYP1		+	26.9646	0.997228	Q00169	Phosphatidylinositol transfer protein alpha isoform	PITPNA
						+	26.8767	1.08201	P54578	Ubiquitin carboxyl-terminal hydrolase 14	USP14		+	26.4768	0.464388	P60468	Protein transport protein Sec61 subunit beta	SEC61B		+	26.9409	0.670546	O76021	Ribosomal L1 domain-containing protein 1	RSL1D1
						+	26.7473	0.143953	O43837	Isocitrate dehydrogenase [NAD] subunit beta, mitochondrial	IDH3B		+	26.3829	0.941195	Q14671	Pumilio homolog 1	PUM1		+	26.9337	0.0996729	Q15125	3-beta-hydroxysteroid-Delta(8),Delta(7)-isomerase	EBP
						+	26.6562	0.273869	Q9BYT8	Neurolysin, mitochondrial	NLN		+	26.3711	0.297684	Q9P2R7	Succinyl-CoA ligase [ADP-forming] subunit beta, mitochondrial	SUCLA2		+	26.9266	0.24538	P53618	Coatomer subunit beta	COPB1
						+	26.6404	0.32908	Q6DKJ4	Nucleoredoxin	NXN		+	26.3418	0.224105	Q8WWY3	U4/U6 small nuclear ribonucleoprotein Prp31	PRPF31		+	26.9228	0.505271	O15143	Actin-related protein 2/3 complex subunit 1B	ARPC1B
						+	26.6156	0.338403	P42224	Signal transducer and activator of transcription 1-alpha/beta	STAT1		+	26.3234	0.247447	Q8IWX8	Calcium homeostasis endoplasmic reticulum protein	CHERP		+	26.9154	1.41557	Q14966	Zinc finger protein 638	ZNF638
						+	26.5437	1.40751	Q14919	Dr1-associated corepressor	DRAP1		+	26.2654	0.0123177	Q9Y394	Dehydrogenase/reductase SDR family member 7	DHRS7		+	26.9038	0.507138	Q9UKD2	mRNA turnover protein 4 homolog	MRTO4
						+	26.5387	0.808795	Q9UFW8	CGG triplet repeat-binding protein 1	CGGBP1		+	26.2549	0.314293	P48147	Prolyl endopeptidase	PREP		+	26.8932	0.226337	O75340	Programmed cell death protein 6	PDCD6
						+	26.5292	0.241169	Q8TAQ2	SWI/SNF complex subunit SMARCC2	SMARCC2		+	26.2464	0.086395	P55265	Double-stranded RNA-specific adenosine deaminase	ADAR		+	26.8621	0.360275	Q9NQP4	Prefoldin subunit 4	PFDN4
						+	26.5021	0.205785	Q9BUJ2	Heterogeneous nuclear ribonucleoprotein U-like protein 1	HNRNPUL1		+	26.0947	0.894861	Q8WXX5	DnaJ homolog subfamily C member 9	DNAJC9		+	26.8376	0.505564	O95816	BAG family molecular chaperone regulator 2	BAG2
						+	26.396	0.0576501	Q9Y6G9	Cytoplasmic dynein 1 light intermediate chain 1	DYNC1LI1		+	25.787	0.157693	P49006	MARCKS-related protein	MARCKSL1		+	26.8323	0.196998	Q9Y2R5	28S ribosomal protein S17, mitochondrial	MRPS17
						+	26.3668	0.681044	Q9UNF1	Melanoma-associated antigen D2	MAGED2		+	25.4961	0.210459	Q9BXW7	Cat eye syndrome critical region protein 5	CECR5		+	26.8256	0.728383	P08579	U2 small nuclear ribonucleoprotein B	SNRPB2
						+	26.2757	0.062322	Q9BQC6	Ribosomal protein 63, mitochondrial	MRPL57		+	25.4708	0.539465	P05161	Ubiquitin-like protein ISG15	ISG15		+	26.8158	0.118089	P07858	Cathepsin B;Cathepsin B light chain;Cathepsin B heavy chain	CTSB
						+	26.0475	1.09201	Q96HR8	H/ACA ribonucleoprotein complex non-core subunit NAF1	NAF1		+	25.425	0.528842	P10619	Lysosomal protective protein;Lysosomal protective protein 32 kDa chain;Lysosomal protective protein 20 kDa chain	CTSA		+	26.8084	0.0204854	P50570	Dynamin-2	DNM2
						+	26.0466	0.38765	Q9ULW3	Activator of basal transcription 1	ABT1		+	25.3436	0.616432	P09001	39S ribosomal protein L3, mitochondrial	MRPL3		+	26.719	0.383516	Q9BQP7	Mitochondrial genome maintenance exonuclease 1	MGME1
						+	26.0059	0.705608	Q6PJT7	Zinc finger CCCH domain-containing protein 14	ZC3H14		+	25.2303	0.178956	O14936	Peripheral plasma membrane protein CASK	CASK		+	26.7029	0.410044	Q06210	Glutamine--fructose-6-phosphate aminotransferase [isomerizing] 1	GFPT1
						+	25.9996	0.0857044	O43805	Sjoegren syndrome nuclear autoantigen 1	SSNA1		+	25.1734	0.059301	Q86XP3	ATP-dependent RNA helicase DDX42	DDX42		+	26.6739	1.07543	Q6YN16	Hydroxysteroid dehydrogenase-like protein 2	HSDL2
						+	25.9722	0.582824	A5YKK6	CCR4-NOT transcription complex subunit 1	CNOT1		+	25.1321	0.310814	P30154	Serine/threonine-protein phosphatase 2A 65 kDa regulatory subunit A beta isoform	PPP2R1B		+	26.6641	0.032327	P20674	Cytochrome c oxidase subunit 5A, mitochondrial	COX5A
						+	25.9117	0.266284	P17612	cAMP-dependent protein kinase catalytic subunit alpha	PRKACA		+	24.9926	0.652033	Q13557	Calcium/calmodulin-dependent protein kinase type II subunit delta	CAMK2D		+	26.5678	0.0419526	P62875	DNA-directed RNA polymerases I, II, and III subunit RPABC5	POLR2L
						+	25.9117	0.266284	P22694	cAMP-dependent protein kinase catalytic subunit beta	PRKACB		+	24.365	2.421	Q96IZ0	PRKC apoptosis WT1 regulator protein	PAWR		+	26.5504	1.00609	P48637	Glutathione synthetase	GSS
						+	25.7469	0.892365	P48729	Casein kinase I isoform alpha	CSNK1A1		+	23.8191	0.229117	Q96AA3	Protein RFT1 homolog	RFT1		+	26.5418	0.222781	Q96J01	THO complex subunit 3	THOC3
						+	25.7252	0.38671	Q92974	Rho guanine nucleotide exchange factor 2	ARHGEF2			29.0637	1.96255	Q8NF91	Nesprin-1	SYNE1		+	26.5302	0.268134	P52948	Nuclear pore complex protein Nup98-Nup96;Nuclear pore complex protein Nup98;Nuclear pore complex protein Nup96	NUP98
						+	25.7026	0.197174	Q9Y5M8	Signal recognition particle receptor subunit beta	SRPRB			28.8515	0.35223	Q15485	Ficolin-2	FCN2		+	26.5254	0.376027	P33121	Long-chain-fatty-acid--CoA ligase 1	ACSL1
						+	25.6073	0.204947	O60684	Importin subunit alpha-7	KPNA6			28.5023	1.9798	P11908	Ribose-phosphate pyrophosphokinase 2	PRPS2		+	26.5254	0.376027	Q9ULC5	Long-chain-fatty-acid--CoA ligase 5	ACSL5
						+	25.5933	0.168498	Q9BUL8	Programmed cell death protein 10	PDCD10			28.1535	0.422684	Q8NB90	Spermatogenesis-associated protein 5	SPATA5		+	26.5089	0.263587	Q86X55	Histone-arginine methyltransferase CARM1	CARM1
						+	25.5899	0.145852	O43148	mRNA cap guanine-N7 methyltransferase	RNMT			27.4162	0.965959	O95954	Formimidoyltransferase-cyclodeaminase;Glutamate formimidoyltransferase;Formimidoyltetrahydrofolate cyclodeaminase	FTCD		+	26.4862	0.18453	P24666	Low molecular weight phosphotyrosine protein phosphatase	ACP1
						+	25.5867	1.56189	Q96BP3	Peptidylprolyl isomerase domain and WD repeat-containing protein 1	PPWD1			26.6979	0.211115	Q13561	Dynactin subunit 2	DCTN2		+	26.4825	0.54676	Q9UHB9	Signal recognition particle subunit SRP68	SRP68
						+	25.5161	0.287289	O14530	Thioredoxin domain-containing protein 9	TXNDC9			26.6291	0.504249	Q8N392	Rho GTPase-activating protein 18	ARHGAP18		+	26.4434	0.459453	Q6DKI1	60S ribosomal protein L7-like 1	RPL7L1
						+	25.4615	0.532167	Q9NPI6	mRNA-decapping enzyme 1A	DCP1A			26.2464	0.367502	Q15102	Platelet-activating factor acetylhydrolase IB subunit gamma	PAFAH1B3		+	26.3886	0.958195	P27338	Amine oxidase [flavin-containing] B	MAOB
						+	25.4085	0.0385256	P51809	Vesicle-associated membrane protein 7	VAMP7			25.8549	0.0226581	O43396	Thioredoxin-like protein 1	TXNL1		+	26.3657	0.0959829	P36507	Dual specificity mitogen-activated protein kinase kinase 2	MAP2K2
						+	25.359	0.516064	O00442	RNA 3-terminal phosphate cyclase	RTCA									+	26.3411	0.486273	P52888	Thimet oligopeptidase	THOP1
						+	25.2817	0.314499	Q9UM54	Unconventional myosin-VI	MYO6									+	26.3237	0.273201	P46109	Crk-like protein	CRKL
						+	25.2549	0.0498803	Q9BYG3	MKI67 FHA domain-interacting nucleolar phosphoprotein	NIFK									+	26.3017	0.379241	O75506	Heat shock factor-binding protein 1	HSBP1
						+	25.2121	0.400311	P27105	Erythrocyte band 7 integral membrane protein	STOM									+	26.2716	0.0180442	Q99719	Septin-5	SEPTIN5
						+	25.1093	0.0127951	Q8TAT6	Nuclear protein localization protein 4 homolog	NPLOC4									+	26.2074	0.678211	Q8WW33	Gametocyte-specific factor 1	GTSF1
						+	25.0524	0.126102	P60520	Gamma-aminobutyric acid receptor-associated protein-like 2	GABARAPL2									+	26.1806	0.236492	Q9H4L4	Sentrin-specific protease 3	SENP3
						+	24.4853	0.87113	Q15291	Retinoblastoma-binding protein 5	RBBP5									+	26.1746	0.0252126	P82930	28S ribosomal protein S34, mitochondrial	MRPS34
						+	24.3702	0.158939	Q96RQ1	Endoplasmic reticulum-Golgi intermediate compartment protein 2	ERGIC2									+	26.1589	0.44851	P42285	Superkiller viralicidic activity 2-like 2	SKIV2L2
						+	24.2841	0.927053	Q9NVE7	Pantothenate kinase 4	PANK4									+	26.1345	0.103567	Q6UN15	Pre-mRNA 3-end-processing factor FIP1	FIP1L1
						+	22.183	0.270711	Q96HJ9	UPF0562 protein C7orf55	C7orf55									+	26.1065	0.574594	Q9BUB7	Transmembrane protein 70, mitochondrial	TMEM70
							29.1865	0.39991	P55056	Apolipoprotein C-IV	APOC4									+	26.1006	0.320404	Q9UHB6	LIM domain and actin-binding protein 1	LIMA1
							28.0418	0.323049	O75348	V-type proton ATPase subunit G 1	ATP6V1G1									+	26.0572	2.4513	O14521	Succinate dehydrogenase [ubiquinone] cytochrome b small subunit, mitochondrial	SDHD
							27.6488	0.154495	Q9BQ39	ATP-dependent RNA helicase DDX50	DDX50									+	25.9693	0.675415	O00429	Dynamin-1-like protein	DNM1L
							27.6426	0.402032	P20042	Eukaryotic translation initiation factor 2 subunit 2	EIF2S2									+	25.9657	0.206101	P21266	Glutathione S-transferase Mu 3	GSTM3
							27.6287	0.668107	Q9Y383	Putative RNA-binding protein Luc7-like 2	LUC7L2									+	25.9642	0.0147413	P78347	General transcription factor II-I	GTF2I
							26.6687	0.161758	P61201	COP9 signalosome complex subunit 2	COPS2									+	25.9424	0.326428	Q9NZP8	Complement C1r subcomponent-like protein	C1RL
							25.8139	0.619451	Q96SB4	SRSF protein kinase 1	SRPK1									+	25.9169	0.362689	Q6YHK3	CD109 antigen	CD109
																				+	25.883	0.477734	P51003	Poly(A) polymerase alpha	PAPOLA
																				+	25.8535	0.00678126	Q6NUK1	Calcium-binding mitochondrial carrier protein SCaMC-1	SLC25A24
																				+	25.819	0.717391	Q9BRT2	Ubiquinol-cytochrome-c reductase complex assembly factor 2	UQCC2
																				+	25.7954	0.156247	Q01581	Hydroxymethylglutaryl-CoA synthase, cytoplasmic	HMGCS1
																				+	25.7576	1.91323	Q9NR56	Muscleblind-like protein 1	MBNL1
																				+	25.6922	0.103726	Q9Y520	Protein PRRC2C	PRRC2C
																				+	25.6646	0.594852	Q92572	AP-3 complex subunit sigma-1	AP3S1
																				+	25.6349	0.240693	P30405	Peptidyl-prolyl cis-trans isomerase F, mitochondrial	PPIF
																				+	25.6009	0.429652	Q9UNX4	WD repeat-containing protein 3	WDR3
																				+	25.6001	0.176796	Q13042	Cell division cycle protein 16 homolog	CDC16
																				+	25.5866	0.633667	Q7Z3B4	Nucleoporin p54	NUP54
																				+	25.5541	0.305629	Q6ZMU5	Tripartite motif-containing protein 72	TRIM72
																				+	25.487	0.628843	P55061	Bax inhibitor 1	TMBIM6
																				+	25.4806	0.0501803	Q8N4C8	Misshapen-like kinase 1	MINK1
																				+	25.4806	0.0501803	Q9UKE5	TRAF2 and NCK-interacting protein kinase	TNIK
																				+	25.4599	0.903338	Q13907	Isopentenyl-diphosphate Delta-isomerase 1	IDI1
																				+	25.3946	0.469318	Q9H8S9	MOB kinase activator 1A	MOB1A
																				+	25.386	0.414355	Q9H583	HEAT repeat-containing protein 1;HEAT repeat-containing protein 1, N-terminally processed	HEATR1
																				+	25.3763	0.283485	P26196	Probable ATP-dependent RNA helicase DDX6	DDX6
																				+	25.3037	1.65058	Q99986	Serine/threonine-protein kinase VRK1	VRK1
																				+	25.2995	0.430522	P16144	Integrin beta-4	ITGB4
																				+	25.2877	0.0271965	O75530	Polycomb protein EED	EED
																				+	25.2815	0.721917	P53992	Protein transport protein Sec24C	SEC24C
																				+	25.2145	0.133666	Q9BYD1	39S ribosomal protein L13, mitochondrial	MRPL13
																				+	25.2097	0.784793	Q9UHR4	Brain-specific angiogenesis inhibitor 1-associated protein 2-like protein 1	BAIAP2L1
																				+	25.1226	1.42471	Q15428	Splicing factor 3A subunit 2	SF3A2
																				+	25.0596	0.299885	Q9H2M9	Rab3 GTPase-activating protein non-catalytic subunit	RAB3GAP2
																				+	25.019	0.132563	P19387	DNA-directed RNA polymerase II subunit RPB3	POLR2C
																				+	25.0141	0.14908	Q96P70	Importin-9	IPO9
																				+	24.8888	0.134571	Q93008	Probable ubiquitin carboxyl-terminal hydrolase FAF-X;Probable ubiquitin carboxyl-terminal hydrolase FAF-Y	USP9X
																				+	24.7909	1.53435	O94832	Unconventional myosin-Id	MYO1D
																				+	24.7451	0.415082	Q99471	Prefoldin subunit 5	PFDN5
																				+	24.6661	0.343592	P51659	Peroxisomal multifunctional enzyme type 2;(3R)-hydroxyacyl-CoA dehydrogenase;Enoyl-CoA hydratase 2	HSD17B4
																				+	24.4756	0.0507637	Q99575	Ribonucleases P/MRP protein subunit POP1	POP1
																				+	24.1307	0.363461	Q9Y3E5	Peptidyl-tRNA hydrolase 2, mitochondrial	PTRH2
																				+	24.0237	0.611894	O75521	Enoyl-CoA delta isomerase 2, mitochondrial	ECI2
																				+	23.5592	0.0182398	Q9Y2Q9	28S ribosomal protein S28, mitochondrial	MRPS28
																				+	23.3534	0.669873	Q8N660	Neuroblastoma breakpoint family member 15	NBPF15
																				+	23.2722	0.694832	Q14126	Desmoglein-2	DSG2
																				+	22.9764	0.145016	P50895	Basal cell adhesion molecule	BCAM
																				+	22.6533	0.41029	Q14914	Prostaglandin reductase 1	PTGR1
																				+	22.6402	1.16703	Q8IV20	Laccase domain-containing protein 1	LACC1
																				+	22.3414	0.561121	Q00765	Receptor expression-enhancing protein 5	REEP5
																					31.1746	0.0307247	Q9NQ84	G-protein coupled receptor family C group 5 member C	GPRC5C
																					30.6657	0.0368316	P55196	Afadin	MLLT4
																					29.7253	0.44556	P19440	Gamma-glutamyltranspeptidase 1;Gamma-glutamyltranspeptidase 1 heavy chain;Gamma-glutamyltranspeptidase 1 light chain;Putative gamma-glutamyltranspeptidase 3;Putative gamma-glutamyltranspeptidase 3 heavy chain;Putative gamma-glutamyltranspeptidase 3 light chain;Inactive gamma-glutamyltranspeptidase 2	GGT1
																					28.455	0.289506	O15347	High mobility group protein B3	HMGB3
																					28.4374	0.090027	O95433	Activator of 90 kDa heat shock protein ATPase homolog 1	AHSA1
																					27.8936	0.290759	Q15370	Transcription elongation factor B polypeptide 2	TCEB2
																					27.8765	0.263703	Q13148	TAR DNA-binding protein 43	TARDBP
																					27.7869	0.226534	O75223	Gamma-glutamylcyclotransferase	GGCT
																					27.6181	0.51752	Q14978	Nucleolar and coiled-body phosphoprotein 1	NOLC1
																					27.6114	0.218578	P05091	Aldehyde dehydrogenase, mitochondrial	ALDH2
																					27.5579	0.100071	O60518	Ran-binding protein 6	RANBP6
																					27.4433	0.361119	Q96QK1	Vacuolar protein sorting-associated protein 35	VPS35
																					27.1188	0.0842546	O00154	Cytosolic acyl coenzyme A thioester hydrolase	ACOT7
																					26.8788	0.415721	Q13596	Sorting nexin-1	SNX1
																					26.734	0.278918	O75439	Mitochondrial-processing peptidase subunit beta	PMPCB
																					26.6391	0.825481	P51398	28S ribosomal protein S29, mitochondrial	DAP3
																					26.5416	0.299984	Q96KP4	Cytosolic non-specific dipeptidase	CNDP2
																					25.2222	0.365434	Q15126	Phosphomevalonate kinase	PMVK

## Sheet: 02b-Venn_noPHLF
						Unique proteins in noPHLF-PRE (LFQ-L)							Unique proteins in noPHLF-POD1 (LFQ-L)							Unique proteins in noPHLF-POD5 (LFQ-L)
						only (not PHLF+ALPPS)	noPHLF.PRE	stddev noPHLF.PRE	Protein ID	Protein names	Gene name		only (not PHLF+ALPPS)	noPHLF.POD1	stddev noPHLF.POD1	Protein ID	Protein names	Gene name		only (not PHLF+ALPPS)	noPHLF.POD5	stddev noPHLF.POD5	Protein ID	Protein names	Gene name
						+	32.354	0.21344	P98196	Probable phospholipid-transporting ATPase IH	ATP11A		+	31.6806	1.89681	Q7Z4G4	tRNA (guanine(10)-N2)-methyltransferase homolog	TRMT11		+	32.9585	1.65706	Q4LE39	AT-rich interactive domain-containing protein 4B	ARID4B
LFQ-L: filter 2 valid values						+	31.1272	0.269244	Q14145	Kelch-like ECH-associated protein 1	KEAP1		+	31.3758	0.143759	O75448	Mediator of RNA polymerase II transcription subunit 24	MED24		+	32.5286	0.545356	Q5T7N2	LINE-1 type transposase domain-containing protein 1	L1TD1
	910	1094	1003			+	30.8646	1.01219	P56192	Methionine--tRNA ligase, cytoplasmic	MARS		+	30.5693	0.854622	O60925	Prefoldin subunit 1	PFDN1		+	32.3995	0.190846	P27448	MAP/microtubule affinity-regulating kinase 3;Serine/threonine-protein kinase MARK2;Serine/threonine-protein kinase MARK1	MARK3
	noPHLF.PRE	noPHLF.POD1	noPHLF.POD5	Count		+	30.5851	0.634572	P03952	Plasma kallikrein;Plasma kallikrein heavy chain;Plasma kallikrein light chain	KLKB1		+	29.5899	3.29947	P28290	Sperm-specific antigen 2	SSFA2		+	29.7251	0.0109433	P53999	Activated RNA polymerase II transcriptional coactivator p15	SUB1
		+	+	118		+	30.5513	0.905982	Q8WZ42	Titin	TTN		+	29.5535	0.640122	Q13617	Cullin-2	CUL2		+	29.5202	0.00894457	P30533	Alpha-2-macroglobulin receptor-associated protein	LRPAP1
	+	+	+	719		+	29.9197	0.733543	Q6ZUX3	Protein FAM179A	FAM179A		+	29.0365	0.817737	P07203	Glutathione peroxidase 1	GPX1		+	29.2268	0.495762	P11226	Mannose-binding protein C	MBL2
		+		177		+	29.8558	0.0037278	Q0VDF9	Heat shock 70 kDa protein 14	HSPA14		+	28.9453	0.195103	Q15369	Transcription elongation factor B polypeptide 1	TCEB1		+	29.0347	0.0934257	Q9ULP9	TBC1 domain family member 24	TBC1D24
	+	+		80		+	29.4702	0.535645	O75503	Ceroid-lipofuscinosis neuronal protein 5	CLN5		+	28.9055	2.48589	Q9UHG3	Prenylcysteine oxidase 1	PCYOX1		+	28.8419	1.23658	Q9NWH9	SAFB-like transcription modulator	SLTM
			+	113		+	29.4443	0.0110175	Q76LX8	A disintegrin and metalloproteinase with thrombospondin motifs 13	ADAMTS13		+	28.7706	0.65324	Q9Y5A9	YTH domain-containing family protein 2	YTHDF2		+	28.8338	0.134318	P63162	Small nuclear ribonucleoprotein-associated protein N;Small nuclear ribonucleoprotein-associated proteins B and B	SNRPN
	+		+	53		+	29.2462	0.0202022	Q9NRZ9	Lymphoid-specific helicase	HELLS		+	28.6281	1.08892	P42166	Lamina-associated polypeptide 2, isoform alpha;Thymopoietin;Thymopentin	TMPO		+	28.7541	0.0994409	Q9P2N7	Kelch-like protein 13	KLHL13
	+			58		+	29.134	0.537272	Q13126	S-methyl-5-thioadenosine phosphorylase	MTAP		+	28.5661	0.828917	Q96FW1	Ubiquitin thioesterase OTUB1	OTUB1		+	28.3894	1.32971	P62829	60S ribosomal protein L23	RPL23
filtered out				814		+	29.0472	0.259936	Q13103	Secreted phosphoprotein 24	SPP2		+	28.5434	0.468353	Q8WUD1	Ras-related protein Rab-2B	RAB2B		+	28.3877	0.296971	P46779	60S ribosomal protein L28	RPL28
						+	28.9272	1.20086	P13497	Bone morphogenetic protein 1	BMP1		+	28.491	0.431947	Q9NX63	MICOS complex subunit MIC19	CHCHD3		+	28.3403	0.0806981	Q99439	Calponin-2	CNN2
SILAC-filter 2						+	28.7617	0.59785	P37198	Nuclear pore glycoprotein p62	NUP62		+	28.4678	0.358497	P42677	40S ribosomal protein S27	RPS27		+	28.2814	0.550251	P47895	Aldehyde dehydrogenase family 1 member A3	ALDH1A3
	812	1039	948			+	28.6755	0.929235	P63096	Guanine nucleotide-binding protein G(i) subunit alpha-1	GNAI1		+	28.4305	0.0670425	P07197	Neurofilament medium polypeptide	NEFM		+	28.2758	0.396611	Q15582	Transforming growth factor-beta-induced protein ig-h3	TGFBI
	noPHLF.PRE	noPHLF.POD1	noPHLF.POD5	Count		+	28.6755	0.929235	P04899	Guanine nucleotide-binding protein G(i) subunit alpha-2	GNAI2		+	28.4269	0.0412419	P61163	Alpha-centractin	ACTR1A		+	28.263	0.0101975	Q13243	Serine/arginine-rich splicing factor 5	SRSF5
		+	+	133		+	28.6755	0.929235	P08754	Guanine nucleotide-binding protein G(k) subunit alpha	GNAI3		+	28.4269	0.0412419	P42025	Beta-centractin	ACTR1B		+	28.0811	0.232578	O15212	Prefoldin subunit 6	PFDN6
	+	+	+	643		+	28.6755	0.929235	P63092	Guanine nucleotide-binding protein G(s) subunit alpha isoforms short;Guanine nucleotide-binding protein G(s) subunit alpha isoforms XLas	GNAS		+	28.4154	0.152314	P41091	Eukaryotic translation initiation factor 2 subunit 3;Putative eukaryotic translation initiation factor 2 subunit 3-like protein	EIF2S3		+	28.0509	3.00249	Q9HAV4	Exportin-5	XPO5
	+			57		+	28.643	0.664709	Q71UM5	40S ribosomal protein S27-like	RPS27L		+	28.3649	0.346637	O14561	Acyl carrier protein, mitochondrial	NDUFAB1		+	27.9785	0.00516956	P63279	SUMO-conjugating enzyme UBC9	UBE2I
		+		186		+	28.5623	0.297562	P67870	Casein kinase II subunit beta	CSNK2B		+	28.3632	0.551925	P17980	26S protease regulatory subunit 6A	PSMC3		+	27.9296	0.222302	P05556	Integrin beta-1	ITGB1
	+	+		77		+	28.5422	0.760285	P09104	Gamma-enolase	ENO2		+	28.3054	0.340228	P61513	60S ribosomal protein L37a	RPL37A		+	27.92	0.72787	Q9NVA2	Septin-11	SEPTIN11
			+	137		+	28.5398	0.347185	P51114	Fragile X mental retardation syndrome-related protein 1	FXR1		+	28.2505	0.0535663	P08574	Cytochrome c1, heme protein, mitochondrial	CYC1		+	27.9127	0.440563	Q16881	Thioredoxin reductase 1, cytoplasmic	TXNRD1
	+		+	35		+	28.5108	0.501019	Q8WYP5	Protein ELYS	AHCTF1		+	28.2398	0.546516	P26583	High mobility group protein B2	HMGB2		+	27.8544	0.22228	Q7L014	Probable ATP-dependent RNA helicase DDX46	DDX46
filtered out				1302		+	28.2461	1.79703	P08571	Monocyte differentiation antigen CD14;Monocyte differentiation antigen CD14, urinary form;Monocyte differentiation antigen CD14, membrane-bound form	CD14		+	28.1571	0.453658	P07196	Neurofilament light polypeptide	NEFL		+	27.8397	0.126051	O75367	Core histone macro-H2A.1	H2AFY
						+	28.1774	0.665095	P18564	Integrin beta-6	ITGB6		+	28.1057	0.449379	O15371	Eukaryotic translation initiation factor 3 subunit D	EIF3D		+	27.8393	0.569425	P35237	Serpin B6	SERPINB6
						+	28.1099	0.270196	P62910	60S ribosomal protein L32	RPL32		+	28.1046	0.718478	P43034	Platelet-activating factor acetylhydrolase IB subunit alpha	PAFAH1B1		+	27.8261	0.164664	P33240	Cleavage stimulation factor subunit 2	CSTF2
						+	28.0332	1.32626	Q15404	Ras suppressor protein 1	RSU1		+	28.0863	0.329295	Q8IWV8	E3 ubiquitin-protein ligase UBR2	UBR2		+	27.8077	0.333545	P48729	Casein kinase I isoform alpha	CSNK1A1
						+	27.9219	0.440081	P23381	Tryptophan--tRNA ligase, cytoplasmic;T1-TrpRS;T2-TrpRS	WARS		+	28.08	1.69289	Q9GZT3	SRA stem-loop-interacting RNA-binding protein, mitochondrial	SLIRP		+	27.6896	0.202444	P09874	Poly [ADP-ribose] polymerase 1	PARP1
						+	27.8455	0.248521	Q13315	Serine-protein kinase ATM	ATM		+	28.0538	0.31326	Q8N1F7	Nuclear pore complex protein Nup93	NUP93		+	27.5926	0.241837	P23921	Ribonucleoside-diphosphate reductase large subunit	RRM1
						+	27.8367	0.487348	O95967	EGF-containing fibulin-like extracellular matrix protein 2	EFEMP2		+	28.0477	1.06163	P39748	Flap endonuclease 1	FEN1		+	27.546	0.287551	Q9HDC9	Adipocyte plasma membrane-associated protein	APMAP
						+	27.798	0.210239	P35659	Protein DEK	DEK		+	28.039	0.364363	P04844	Dolichyl-diphosphooligosaccharide--protein glycosyltransferase subunit 2	RPN2		+	27.4511	1.45785	O43399	Tumor protein D54	TPD52L2
						+	27.6286	0.658964	Q7L0Y3	Mitochondrial ribonuclease P protein 1	TRMT10C		+	28.0269	0.437402	Q03252	Lamin-B2	LMNB2		+	27.4501	0.171996	Q6DD88	Atlastin-3	ATL3
						+	27.6069	0.238998	Q9H9B4	Sideroflexin-1	SFXN1		+	27.9724	0.466349	O43776	Asparagine--tRNA ligase, cytoplasmic	NARS		+	27.3683	0.263594	Q13642	Four and a half LIM domains protein 1	FHL1
						+	27.6056	0.782569	P11310	Medium-chain specific acyl-CoA dehydrogenase, mitochondrial	ACADM		+	27.963	3.92472	Q9NZL9	Methionine adenosyltransferase 2 subunit beta	MAT2B		+	27.3634	0.0142382	Q53H12	Acylglycerol kinase, mitochondrial	AGK
						+	27.5248	0.262047	P60903	Protein S100-A10	S100A10		+	27.9589	0.306186	P48739	Phosphatidylinositol transfer protein beta isoform	PITPNB		+	27.3053	0.00387481	Q7L5N1	COP9 signalosome complex subunit 6	COPS6
						+	27.4211	0.635542	P48163	NADP-dependent malic enzyme	ME1		+	27.9301	0.185754	Q96T88	E3 ubiquitin-protein ligase UHRF1	UHRF1		+	27.2856	0.253319	Q1KMD3	Heterogeneous nuclear ribonucleoprotein U-like protein 2	HNRNPUL2
						+	27.4101	0.0875495	Q9H3K6	BolA-like protein 2	BOLA2		+	27.8996	1.13648	Q9Y3B4	Splicing factor 3B subunit 6	SF3B6		+	27.1905	0.574385	Q07157	Tight junction protein ZO-1	TJP1
						+	27.3137	0.083819	Q9Y3D7	Mitochondrial import inner membrane translocase subunit TIM16	PAM16		+	27.8768	0.3572	O75821	Eukaryotic translation initiation factor 3 subunit G	EIF3G		+	27.1807	0.426333	P51665	26S proteasome non-ATPase regulatory subunit 7	PSMD7
						+	27.2291	0.446641	P22891	Vitamin K-dependent protein Z	PROZ		+	27.8755	0.665685	Q00688	Peptidyl-prolyl cis-trans isomerase FKBP3	FKBP3		+	27.1702	1.04313	Q16698	2,4-dienoyl-CoA reductase, mitochondrial	DECR1
						+	27.2195	0.791229	P43246	DNA mismatch repair protein Msh2	MSH2		+	27.8569	0.179297	Q96I25	Splicing factor 45	RBM17		+	27.1114	0.217915	P55263	Adenosine kinase	ADK
						+	26.998	1.64542	Q9UHB9	Signal recognition particle subunit SRP68	SRP68		+	27.7539	0.752453	Q9UK76	Hematological and neurological expressed 1 protein;Hematological and neurological expressed 1 protein, N-terminally processed	HN1		+	27.1078	1.15523	Q96A33	Coiled-coil domain-containing protein 47	CCDC47
						+	26.9189	0.463846	P38117	Electron transfer flavoprotein subunit beta	ETFB		+	27.7501	0.503962	P04179	Superoxide dismutase [Mn], mitochondrial	SOD2		+	27.0536	0.0523565	P30419	Glycylpeptide N-tetradecanoyltransferase 1	NMT1
						+	26.8917	0.129607	P48637	Glutathione synthetase	GSS		+	27.7466	0.0423073	O43795	Unconventional myosin-Ib	MYO1B		+	27.0489	0.136554	Q8TAQ2	SWI/SNF complex subunit SMARCC2	SMARCC2
						+	26.6458	0.481291	Q9BX40	Protein LSM14 homolog B	LSM14B		+	27.7421	0.358595	P61758	Prefoldin subunit 3	VBP1		+	27.0327	1.61623	P51617	Interleukin-1 receptor-associated kinase 1	IRAK1
						+	26.5155	0.426737	Q12974	Protein tyrosine phosphatase type IVA 2;Protein tyrosine phosphatase type IVA 1	PTP4A2		+	27.7355	1.21006	P12109	Collagen alpha-1(VI) chain	COL6A1		+	26.9824	0.631475	P00846	ATP synthase subunit a	MT-ATP6
						+	26.4946	0.590367	P47755	F-actin-capping protein subunit alpha-2	CAPZA2		+	27.657	2.80383	Q06265	Exosome complex component RRP45	EXOSC9		+	26.9484	0.00470733	P36405	ADP-ribosylation factor-like protein 3	ARL3
						+	26.463	0.404974	O75312	Zinc finger protein ZPR1	ZPR1		+	27.6532	0.992769	P49419	Alpha-aminoadipic semialdehyde dehydrogenase	ALDH7A1		+	26.891	0.995573	Q9UBS4	DnaJ homolog subfamily B member 11	DNAJB11
						+	26.4045	0.108774	P82930	28S ribosomal protein S34, mitochondrial	MRPS34		+	27.5929	0.589772	P20618	Proteasome subunit beta type-1	PSMB1		+	26.8665	0.265556	P28072	Proteasome subunit beta type-6	PSMB6
						+	26.3585	1.20978	Q13257	Mitotic spindle assembly checkpoint protein MAD2A	MAD2L1		+	27.5493	0.0480906	P61457	Pterin-4-alpha-carbinolamine dehydratase	PCBD1		+	26.8163	0.651187	Q8N5K1	CDGSH iron-sulfur domain-containing protein 2	CISD2
						+	26.3379	0.313822	P60468	Protein transport protein Sec61 subunit beta	SEC61B		+	27.5168	0.603892	Q99536	Synaptic vesicle membrane protein VAT-1 homolog	VAT1		+	26.7756	0.654882	O60610	Protein diaphanous homolog 1	DIAPH1
						+	26.0539	0.115871	Q9GZZ9	Ubiquitin-like modifier-activating enzyme 5	UBA5		+	27.486	0.409466	Q5VW32	BRO1 domain-containing protein BROX	BROX		+	26.7699	0.404293	P0DN79	Cystathionine beta-synthase	CBS
						+	26.0004	0.49603	Q16595	Frataxin, mitochondrial;Frataxin intermediate form;Frataxin(56-210);Frataxin(78-210);Frataxin mature form	FXN		+	27.4807	0.154213	P01116	GTPase KRas;GTPase KRas, N-terminally processed	KRAS		+	26.756	0.287954	Q8N684	Cleavage and polyadenylation specificity factor subunit 7	CPSF7
						+	24.9842	0.392498	Q99436	Proteasome subunit beta type-7	PSMB7		+	27.4807	0.154213	P01111	GTPase NRas	NRAS		+	26.7352	1.10278	O75934	Pre-mRNA-splicing factor SPF27	BCAS2
						+	24.704	1.20187	Q9H9J2	39S ribosomal protein L44, mitochondrial	MRPL44		+	27.4617	0.0479004	P78347	General transcription factor II-I	GTF2I		+	26.7351	0.109177	Q14157	Ubiquitin-associated protein 2-like	UBAP2L
							29.2638	0.6622	P55056	Apolipoprotein C-IV	APOC4		+	27.4386	0.515017	Q9ULV4	Coronin-1C	CORO1C		+	26.7329	0.738591	O00541	Pescadillo homolog	PES1
							27.493	0.670523	P30085	UMP-CMP kinase	CMPK1		+	27.424	0.678986	Q9UBQ0	Vacuolar protein sorting-associated protein 29	VPS29		+	26.7228	0.450757	O15372	Eukaryotic translation initiation factor 3 subunit H	EIF3H
							27.3243	0.921979	Q9BQ39	ATP-dependent RNA helicase DDX50	DDX50		+	27.4147	0.0777525	P09417	Dihydropteridine reductase	QDPR		+	26.5246	0.373319	Q9Y3L5	Ras-related protein Rap-2c;Ras-related protein Rap-2b;Ras-related protein Rap-2a	RAP2C
							26.2326	0.255193	Q96SB4	SRSF protein kinase 1	SRPK1		+	27.4075	0.0272194	O60701	UDP-glucose 6-dehydrogenase	UGDH		+	26.4936	0.652893	P51648	Fatty aldehyde dehydrogenase	ALDH3A2
													+	27.3967	0.14024	Q8NCW5	NAD(P)H-hydrate epimerase	APOA1BP		+	26.3793	0.893411	P45954	Short/branched chain specific acyl-CoA dehydrogenase, mitochondrial	ACADSB
													+	27.3828	0.0436574	P62306	Small nuclear ribonucleoprotein F	SNRPF		+	26.3729	0.455657	Q9NP97	Dynein light chain roadblock-type 1;Dynein light chain roadblock-type 2	DYNLRB1
													+	27.3759	0.341744	O15305	Phosphomannomutase 2	PMM2		+	26.3684	0.0598472	O43676	NADH dehydrogenase [ubiquinone] 1 beta subcomplex subunit 3	NDUFB3
													+	27.3589	0.126511	P61923	Coatomer subunit zeta-1	COPZ1		+	26.2717	1.92135	P53367	Arfaptin-1	ARFIP1
													+	27.3171	2.73347	Q96PZ0	Pseudouridylate synthase 7 homolog	PUS7		+	26.1244	0.787233	P07947	Tyrosine-protein kinase Yes	YES1
													+	27.2904	0.385716	Q9NRX4	14 kDa phosphohistidine phosphatase	PHPT1		+	26.1244	0.787233	P12931	Proto-oncogene tyrosine-protein kinase Src	SRC
													+	27.2802	2.70428	Q9Y5X1	Sorting nexin-9	SNX9		+	26.1244	0.787233	P07948	Tyrosine-protein kinase Lyn	LYN
													+	27.2575	2.17062	Q5TEC6	Histone H3	HIST2H3PS2		+	26.1203	0.158038	P16435	NADPH--cytochrome P450 reductase	POR
													+	27.2401	0.45217	P35221	Catenin alpha-1	CTNNA1		+	26.0052	0.0308083	O95394	Phosphoacetylglucosamine mutase	PGM3
													+	27.2061	0.40731	Q8WVC0	RNA polymerase-associated protein LEO1	LEO1		+	25.9978	0.545635	Q6P2E9	Enhancer of mRNA-decapping protein 4	EDC4
													+	27.1724	0.612233	P35080	Profilin-2	PFN2		+	25.9726	0.699186	Q92520	Protein FAM3C	FAM3C
													+	27.1337	0.217335	P61201	COP9 signalosome complex subunit 2	COPS2		+	25.9665	0.955082	Q92785	Zinc finger protein ubi-d4	DPF2
													+	27.1256	0.244228	Q6DKJ4	Nucleoredoxin	NXN		+	25.9506	0.149352	Q8WYA6	Beta-catenin-like protein 1	CTNNBL1
													+	27.1057	0.363744	P49792	E3 SUMO-protein ligase RanBP2	RANBP2		+	25.9342	0.454854	P16401	Histone H1.5	HIST1H1B
													+	27.096	0.212881	Q15363	Transmembrane emp24 domain-containing protein 2	TMED2		+	25.8434	0.272101	Q96C36	Pyrroline-5-carboxylate reductase 2	PYCR2
													+	27.061	0.539219	P53004	Biliverdin reductase A	BLVRA		+	25.8074	1.34668	Q13867	Bleomycin hydrolase	BLMH
													+	27.0141	0.559067	Q13123	Protein Red	IK		+	25.7381	0.124248	Q9HD33	39S ribosomal protein L47, mitochondrial	MRPL47
													+	27.0084	1.33462	Q32MZ4	Leucine-rich repeat flightless-interacting protein 1	LRRFIP1		+	25.7371	0.0587062	O14949	Cytochrome b-c1 complex subunit 8	UQCRQ
													+	26.9932	0.74502	Q6PEZ8	Podocan-like protein 1	PODNL1		+	25.7227	1.2147	P21912	Succinate dehydrogenase [ubiquinone] iron-sulfur subunit, mitochondrial	SDHB
													+	26.9348	0.0750524	Q9NRF8	CTP synthase 2	CTPS2		+	25.664	0.4392	Q9UK59	Lariat debranching enzyme	DBR1
													+	26.9174	0.229149	Q9NQP4	Prefoldin subunit 4	PFDN4		+	25.6394	0.799795	P48723	Heat shock 70 kDa protein 13	HSPA13
													+	26.9091	0.690692	Q13435	Splicing factor 3B subunit 2	SF3B2		+	25.6368	0.592725	Q9Y394	Dehydrogenase/reductase SDR family member 7	DHRS7
													+	26.8971	1.42462	P30046	D-dopachrome decarboxylase;D-dopachrome decarboxylase-like protein	DDT		+	25.568	0.159717	Q86XP3	ATP-dependent RNA helicase DDX42	DDX42
													+	26.8875	0.623464	P52701	DNA mismatch repair protein Msh6	MSH6		+	25.515	0.413457	Q92769	Histone deacetylase 2	HDAC2
													+	26.8851	0.0141559	Q9P2E9	Ribosome-binding protein 1	RRBP1		+	25.4296	1.40008	P56545	C-terminal-binding protein 2	CTBP2
													+	26.8712	0.687104	Q9UNZ2	NSFL1 cofactor p47	NSFL1C		+	25.3664	1.3107	Q13363	C-terminal-binding protein 1	CTBP1
													+	26.8635	0.308043	P47813	Eukaryotic translation initiation factor 1A, X-chromosomal;Eukaryotic translation initiation factor 1A, Y-chromosomal	EIF1AX		+	25.3544	0.141151	Q9HAB8	Phosphopantothenate--cysteine ligase	PPCS
													+	26.8478	0.895938	Q8TC12	Retinol dehydrogenase 11	RDH11		+	25.3372	1.02285	P31040	Succinate dehydrogenase [ubiquinone] flavoprotein subunit, mitochondrial	SDHA
													+	26.838	0.129362	O15355	Protein phosphatase 1G	PPM1G		+	25.2923	0.243837	Q9NQ29	Putative RNA-binding protein Luc7-like 1	LUC7L
													+	26.8118	0.606345	O00170	AH receptor-interacting protein	AIP		+	25.2172	0.380171	Q14919	Dr1-associated corepressor	DRAP1
													+	26.8052	1.35154	P09525	Annexin A4	ANXA4		+	25.1462	0.0530174	Q53GS9	U4/U6.U5 tri-snRNP-associated protein 2	USP39
													+	26.7694	0.734487	P60983	Glia maturation factor beta	GMFB		+	24.8127	0.218333	P45877	Peptidyl-prolyl cis-trans isomerase C	PPIC
													+	26.6966	0.0481108	O95292	Vesicle-associated membrane protein-associated protein B/C	VAPB		+	24.1022	0.238164	Q8WX92	Negative elongation factor B	NELFB
													+	26.685	0.398291	Q9BZK7	F-box-like/WD repeat-containing protein TBL1XR1	TBL1XR1		+	23.8186	0.00779144	O75380	NADH dehydrogenase [ubiquinone] iron-sulfur protein 6, mitochondrial	NDUFS6
													+	26.6421	0.419023	Q86X55	Histone-arginine methyltransferase CARM1	CARM1		+	23.7358	2.49027	Q14517	Protocadherin Fat 1;Protocadherin Fat 1, nuclear form	FAT1
													+	26.5305	1.4903	P05166	Propionyl-CoA carboxylase beta chain, mitochondrial	PCCB			30.8968	0.810721	P55196	Afadin	MLLT4
													+	26.505	0.224022	O00267	Transcription elongation factor SPT5	SUPT5H			30.3459	1.85803	Q9NQ84	G-protein coupled receptor family C group 5 member C	GPRC5C
													+	26.4631	1.36935	O00629	Importin subunit alpha-3	KPNA4			30.2293	1.10534	P05090	Apolipoprotein D	APOD
													+	26.4628	1.45502	P29966	Myristoylated alanine-rich C-kinase substrate	MARCKS			29.4317	0.519077	P19440	Gamma-glutamyltranspeptidase 1;Gamma-glutamyltranspeptidase 1 heavy chain;Gamma-glutamyltranspeptidase 1 light chain;Putative gamma-glutamyltranspeptidase 3;Putative gamma-glutamyltranspeptidase 3 heavy chain;Putative gamma-glutamyltranspeptidase 3 light chain;Inactive gamma-glutamyltranspeptidase 2	GGT1
													+	26.4334	0.0319453	Q02978	Mitochondrial 2-oxoglutarate/malate carrier protein	SLC25A11			28.117	0.834118	Q13148	TAR DNA-binding protein 43	TARDBP
													+	26.3428	0.685799	Q09161	Nuclear cap-binding protein subunit 1	NCBP1			28.102	0.136875	Q15370	Transcription elongation factor B polypeptide 2	TCEB2
													+	26.2678	1.04098	Q9NTJ3	Structural maintenance of chromosomes protein 4	SMC4			28.0788	0.211141	Q14978	Nucleolar and coiled-body phosphoprotein 1	NOLC1
													+	26.267	1.84893	Q9P032	NADH dehydrogenase [ubiquinone] 1 alpha subcomplex assembly factor 4	NDUFAF4			27.582	0.632666	O15347	High mobility group protein B3	HMGB3
													+	26.26	0.236459	Q9UBB4	Ataxin-10	ATXN10			27.4577	0.621273	Q13596	Sorting nexin-1	SNX1
													+	26.2582	0.344582	Q9UHB6	LIM domain and actin-binding protein 1	LIMA1			27.4424	0.925371	P05091	Aldehyde dehydrogenase, mitochondrial	ALDH2
													+	26.257	0.567127	Q6PKG0	La-related protein 1	LARP1			26.8891	0.860807	P23193	Transcription elongation factor A protein 1	TCEA1
													+	26.2151	0.48302	O00159	Unconventional myosin-Ic	MYO1C			26.8698	0.108175	Q96KP4	Cytosolic non-specific dipeptidase	CNDP2
													+	26.1936	0.545446	P48444	Coatomer subunit delta	ARCN1			26.7483	0.889949	O75223	Gamma-glutamylcyclotransferase	GGCT
													+	26.1913	0.587392	Q6DKI1	60S ribosomal protein L7-like 1	RPL7L1			26.661	0.33226	O60518	Ran-binding protein 6	RANBP6
													+	26.1859	0.149618	O43491	Band 4.1-like protein 2	EPB41L2			26.6411	0.487775	O75439	Mitochondrial-processing peptidase subunit beta	PMPCB
													+	26.1859	0.149618	Q9Y2J2	Band 4.1-like protein 3;Band 4.1-like protein 3, N-terminally processed	EPB41L3			26.61	0.367716	Q6ZUT6	Uncharacterized protein C15orf52	C15orf52
													+	26.1636	0.498691	O60716	Catenin delta-1	CTNND1			26.3628	0.0356744	O00330	Pyruvate dehydrogenase protein X component, mitochondrial	PDHX
													+	26.1266	1.15566	Q14692	Ribosome biogenesis protein BMS1 homolog	BMS1			26.3083	0.617831	P51398	28S ribosomal protein S29, mitochondrial	DAP3
													+	26.0806	0.177358	Q9H8S9	MOB kinase activator 1A	MOB1A			25.5654	0.910712	P28676	Grancalcin	GCA
													+	26.0241	0.704749	P52948	Nuclear pore complex protein Nup98-Nup96;Nuclear pore complex protein Nup98;Nuclear pore complex protein Nup96	NUP98			24.834	0.663115	Q15126	Phosphomevalonate kinase	PMVK
													+	25.9918	2.80395	Q9UKV3	Apoptotic chromatin condensation inducer in the nucleus	ACIN1
													+	25.9504	0.231725	Q9UBX3	Mitochondrial dicarboxylate carrier	SLC25A10
													+	25.9486	0.206137	Q9UIJ7	GTP:AMP phosphotransferase AK3, mitochondrial	AK3
													+	25.9414	0.930089	P24928	DNA-directed RNA polymerase II subunit RPB1	POLR2A
													+	25.9386	0.687748	Q8TEQ6	Gem-associated protein 5	GEMIN5
													+	25.9162	0.1159	Q6PD62	RNA polymerase-associated protein CTR9 homolog	CTR9
													+	25.8997	0.395928	P27338	Amine oxidase [flavin-containing] B	MAOB
													+	25.8858	0.379314	O75976	Carboxypeptidase D	CPD
													+	25.8059	0.764206	Q9NYF8	Bcl-2-associated transcription factor 1	BCLAF1
													+	25.7734	0.104218	Q32P28	Prolyl 3-hydroxylase 1	LEPRE1
													+	25.7175	0.886238	Q6NUK1	Calcium-binding mitochondrial carrier protein SCaMC-1	SLC25A24
													+	25.7057	0.133769	O95573	Long-chain-fatty-acid--CoA ligase 3	ACSL3
													+	25.659	0.434737	Q8WW33	Gametocyte-specific factor 1	GTSF1
													+	25.5963	0.684399	Q9H4L7	SWI/SNF-related matrix-associated actin-dependent regulator of chromatin subfamily A containing DEAD/H box 1	SMARCAD1
													+	25.5505	0.114839	Q9BY44	Eukaryotic translation initiation factor 2A;Eukaryotic translation initiation factor 2A, N-terminally processed	EIF2A
													+	25.5482	4.15859	P21291	Cysteine and glycine-rich protein 1	CSRP1
													+	25.4503	0.44557	Q5VYK3	Proteasome-associated protein ECM29 homolog	ECM29
													+	25.3654	0.467529	Q9BYC9	39S ribosomal protein L20, mitochondrial	MRPL20
													+	25.3309	0.383782	O43148	mRNA cap guanine-N7 methyltransferase	RNMT
													+	25.1486	0.108533	Q9NQX3	Gephyrin;Molybdopterin adenylyltransferase;Molybdopterin molybdenumtransferase	GPHN
													+	25.1177	0.264922	Q15021	Condensin complex subunit 1	NCAPD2
													+	25.1075	1.05258	O00186	Syntaxin-binding protein 3	STXBP3
													+	25.0958	0.879703	P30405	Peptidyl-prolyl cis-trans isomerase F, mitochondrial	PPIF
													+	25.0028	0.563644	Q9Y608	Leucine-rich repeat flightless-interacting protein 2	LRRFIP2
													+	24.9735	0.371806	Q14165	Malectin	MLEC
													+	24.9223	0.0766668	P52732	Kinesin-like protein KIF11	KIF11
													+	24.7511	1.89051	Q9HAV7	GrpE protein homolog 1, mitochondrial	GRPEL1
													+	24.7092	0.56295	Q5SSJ5	Heterochromatin protein 1-binding protein 3	HP1BP3
													+	24.7064	1.57217	Q9H2M9	Rab3 GTPase-activating protein non-catalytic subunit	RAB3GAP2
													+	24.6126	0.648653	Q15637	Splicing factor 1	SF1
													+	24.5923	0.87193	Q99471	Prefoldin subunit 5	PFDN5
													+	24.3261	0.847448	Q96RQ1	Endoplasmic reticulum-Golgi intermediate compartment protein 2	ERGIC2
													+	24.1443	0.796363	Q6Y1H2	Very-long-chain (3R)-3-hydroxyacyl-CoA dehydratase 2	HACD2
													+	24.0784	4.69688	P28482	Mitogen-activated protein kinase 1	MAPK1
													+	23.8116	0.439823	Q8TEX9	Importin-4	IPO4
													+	23.6383	0.74295	P53701	Cytochrome c-type heme lyase	HCCS
													+	23.1474	1.10921	Q8WVB6	Chromosome transmission fidelity protein 18 homolog	CHTF18
														26.7803	0.275446	O43324	Eukaryotic translation elongation factor 1 epsilon-1	EEF1E1
														25.2204	1.60046	O43396	Thioredoxin-like protein 1	TXNL1
														27.4713	0.222367	O43765	Small glutamine-rich tetratricopeptide repeat-containing protein alpha	SGTA
														25.9604	0.02528	P09110	3-ketoacyl-CoA thiolase, peroxisomal	ACAA1
														28.2771	0.385259	P11908	Ribose-phosphate pyrophosphokinase 2	PRPS2
														27.1687	0.188425	P15170	Eukaryotic peptide chain release factor GTP-binding subunit ERF3A	GSPT1
														25.9579	0.493991	P29144	Tripeptidyl-peptidase 2	TPP2
														27.6054	0.27053	P49720	Proteasome subunit beta type-3	PSMB3
														26.9913	0.926354	P60866	40S ribosomal protein S20	RPS20
														24.4559	0.55269	Q13045	Protein flightless-1 homolog	FLII
														27.1671	0.138528	Q13561	Dynactin subunit 2	DCTN2
														26.8198	0.0965898	Q15102	Platelet-activating factor acetylhydrolase IB subunit gamma	PAFAH1B3
														25.5397	1.07501	Q16851	UTP--glucose-1-phosphate uridylyltransferase	UGP2
														26.1667	1.70864	Q3LXA3	Bifunctional ATP-dependent dihydroxyacetone kinase/FAD-AMP lyase (cyclizing);ATP-dependent dihydroxyacetone kinase;FAD-AMP lyase (cyclizing)	DAK
														26.1119	1.848	Q7Z4W1	L-xylulose reductase	DCXR
														27.1476	0.121289	Q8IYD1	Eukaryotic peptide chain release factor GTP-binding subunit ERF3B	GSPT2
														26.9114	0.745453	Q8IZ83	Aldehyde dehydrogenase family 16 member A1	ALDH16A1
														28.3136	0.516227	Q8N392	Rho GTPase-activating protein 18	ARHGAP18
														27.3845	1.02802	Q8NB90	Spermatogenesis-associated protein 5	SPATA5
														29.7288	0.285008	Q8NF91	Nesprin-1	SYNE1
														27.8217	0.00365497	Q96DG6	Carboxymethylenebutenolidase homolog	CMBL
														27.9579	0.215511	Q96SI9	Spermatid perinuclear RNA-binding protein	STRBP
														25.8087	0.0882319	Q9BT78	COP9 signalosome complex subunit 4	COPS4
														26.0468	0.598166	Q9BUJ2	Heterogeneous nuclear ribonucleoprotein U-like protein 1	HNRNPUL1
														27.0594	0.258103	Q9GZN8	UPF0687 protein C20orf27	C20orf27
														25.7348	0.199305	Q9H4A4	Aminopeptidase B	RNPEP
														28.7997	0.773568	Q9Y6C9	Mitochondrial carrier homolog 2	MTCH2

## Sheet: 02c-Venn_ALPPS
						Unique proteins in ALPPS-PRE (LFQ-L) with abundance levels							Unique proteins in ALPPS-POD1 (LFQ-L) with abundance levels							Unique proteins in ALPPS-POD5 (LFQ-L) with abundance levels
						only (not PHLF+noPHLF)	mean (lg2) ALPPS.PRE	stddev ALPPS.PRE	Protein ID	Protein names	Gene name		only (not PHLF+noPHLF)	mean (lg2) ALPPS.POD1	stddev ALPPS.POD1	Protein ID	Protein names	Gene name		only (not PHLF+noPHLF)	mean (lg2) ALPPS.POD5	stddev ALPPS.POD5	Protein ID	Protein names	Gene name
						+	32.5472	0.694256	P83731	60S ribosomal protein L24	RPL24		+	31.5164	1.16225	Q13451	Peptidyl-prolyl cis-trans isomerase FKBP5;Peptidyl-prolyl cis-trans isomerase FKBP5, N-terminally processed	FKBP5		+	31.6022	0.287107	P39656	Dolichyl-diphosphooligosaccharide--protein glycosyltransferase 48 kDa subunit	DDOST
						+	32.4713	2.23925	Q5T5C0	Syntaxin-binding protein 5	STXBP5		+	31.4864	0.459986	P05387	60S acidic ribosomal protein P2	RPLP2		+	31.1551	0.0965048	Q13588	GRB2-related adapter protein	GRAP
LFQ-L: filter 2 valid values						+	31.1947	0.405531	P55196	Afadin	MLLT4		+	30.6732	0.162661	Q96N67	Dedicator of cytokinesis protein 7	DOCK7		+	30.5779	0.0874888	O60925	Prefoldin subunit 1	PFDN1
	872	958	802			+	30.5282	0.194317	P15121	Aldose reductase	AKR1B1		+	30.3282	3.69473	Q99714	3-hydroxyacyl-CoA dehydrogenase type-2	HSD17B10		+	30.4327	0.7409	P05386	60S acidic ribosomal protein P1	RPLP1
	ALPPS.PRE	ALPPS.POD1	ALPPS.POD5	Count		+	30.056	1.24803	P26927	Hepatocyte growth factor-like protein;Hepatocyte growth factor-like protein alpha chain;Hepatocyte growth factor-like protein beta chain;Putative macrophage stimulating 1-like protein	MST1		+	30.3217	2.30682	P02794	Ferritin heavy chain;Ferritin heavy chain, N-terminally processed	FTH1		+	30.2003	0.00264615	Q8WXE9	Stonin-2	STON2
	+	+		119		+	29.9518	0.18657	Q9BTZ2	Dehydrogenase/reductase SDR family member 4	DHRS4		+	29.5113	0.476304	P63165	Small ubiquitin-related modifier 1;Small ubiquitin-related modifier	SUMO1		+	30.1329	0.658825	P31150	Rab GDP dissociation inhibitor alpha	GDI1
	+	+	+	657		+	29.8416	1.01045	P30533	Alpha-2-macroglobulin receptor-associated protein	LRPAP1		+	29.4479	2.4696	Q9Y315	Deoxyribose-phosphate aldolase	DERA		+	29.6459	0.144304	P61289	Proteasome activator complex subunit 3	PSME3
		+		121		+	29.7328	0.4242	O00187	Mannan-binding lectin serine protease 2;Mannan-binding lectin serine protease 2 A chain;Mannan-binding lectin serine protease 2 B chain	MASP2		+	29.4171	1.47063	Q8NBS9	Thioredoxin domain-containing protein 5	TXNDC5		+	29.1977	0.716854	Q9BTT0	Acidic leucine-rich nuclear phosphoprotein 32 family member E	ANP32E
			+	54		+	29.5359	1.7584	Q9H910	Hematological and neurological expressed 1-like protein	HN1L		+	29.3933	3.1365	P18754	Regulator of chromosome condensation	RCC1		+	29.1569	2.06023	P03952	Plasma kallikrein;Plasma kallikrein heavy chain;Plasma kallikrein light chain	KLKB1
	+			66		+	29.4199	0.432846	P84550	SKI family transcriptional corepressor 1	SKOR1		+	29.3695	0.17897	O43678	NADH dehydrogenase [ubiquinone] 1 alpha subcomplex subunit 2	NDUFA2		+	29.0876	0.453495	P05106	Integrin beta-3	ITGB3
		+	+	61		+	29.3342	2.39872	Q96I99	Succinyl-CoA ligase [GDP-forming] subunit beta, mitochondrial	SUCLG2		+	29.3644	2.76425	Q08752	Peptidyl-prolyl cis-trans isomerase D	PPID		+	29.0192	0.856625	Q7Z6Z7	E3 ubiquitin-protein ligase HUWE1	HUWE1
	+		+	30		+	29.2094	1.16423	P49908	Selenoprotein P	SEPP1		+	29.191	0.241606	Q92734	Protein TFG	TFG		+	28.9344	0.277161	P04080	Cystatin-B	CSTB
filtered out				637		+	29.0609	1.47439	P15169	Carboxypeptidase N catalytic chain	CPN1		+	29.0208	0.79063	Q8WW12	PEST proteolytic signal-containing nuclear protein	PCNP		+	28.9338	2.70727	Q9UQE7	Structural maintenance of chromosomes protein 3	SMC3
						+	28.7522	0.202373	Q9Y277	Voltage-dependent anion-selective channel protein 3	VDAC3		+	28.8408	0.161781	P40925	Malate dehydrogenase, cytoplasmic	MDH1		+	28.8519	0.182146	Q13126	S-methyl-5-thioadenosine phosphorylase	MTAP
SILAC-filter 2						+	28.5566	0.0793831	P29350	Tyrosine-protein phosphatase non-receptor type 6	PTPN6		+	28.6997	0.579606	Q4G0P3	Hydrocephalus-inducing protein homolog	HYDIN		+	28.8249	0.965468	P17174	Aspartate aminotransferase, cytoplasmic	GOT1
	769	849	704			+	28.343	0.892362	P62834	Ras-related protein Rap-1A	RAP1A		+	28.6582	1.09517	P28838	Cytosol aminopeptidase	LAP3		+	28.8248	0.427821	P13497	Bone morphogenetic protein 1	BMP1
	ALPPS.PRE	ALPPS.POD1	ALPPS.POD5	Count		+	28.34	0.896518	P61224	Ras-related protein Rap-1b;Ras-related protein Rap-1b-like protein	RAP1B		+	28.6411	1.38459	P00966	Argininosuccinate synthase	ASS1		+	28.5753	2.94632	P15144	Aminopeptidase N	ANPEP
	+	+		114		+	28.3323	0.11356	Q9NR31	GTP-binding protein SAR1a	SAR1A		+	28.587	0.534557	P01833	Polymeric immunoglobulin receptor;Secretory component	PIGR		+	28.517	0.0262646	P84098	60S ribosomal protein L19	RPL19
	+	+	+	552		+	28.3323	0.11356	Q9Y6B6	GTP-binding protein SAR1b	SAR1B		+	28.5696	1.09065	Q8WUM4	Programmed cell death 6-interacting protein	PDCD6IP		+	28.3946	0.246887	Q00688	Peptidyl-prolyl cis-trans isomerase FKBP3	FKBP3
		+		118		+	28.2927	1.27006	P63313	Thymosin beta-10	TMSB10		+	28.5148	1.03245	P28072	Proteasome subunit beta type-6	PSMB6		+	28.2605	0.605957	P10644	cAMP-dependent protein kinase type I-alpha regulatory subunit;cAMP-dependent protein kinase type I-alpha regulatory subunit, N-terminally processed	PRKAR1A
			+	58		+	28.228	0.115313	Q99439	Calponin-2	CNN2		+	28.4895	0.207392	O95714	E3 ubiquitin-protein ligase HERC2	HERC2		+	28.2051	0.34803	P31151	Protein S100-A7	S100A7
	+			74		+	28.2006	0.528165	Q01085	Nucleolysin TIAR	TIAL1		+	28.4348	0.72633	Q9Y2Z0	Suppressor of G2 allele of SKP1 homolog	SUGT1		+	28.135	0.104122	P37198	Nuclear pore glycoprotein p62	NUP62
		+	+	65		+	28.1685	1.22046	P61163	Alpha-centractin	ACTR1A		+	28.3099	0.941832	P63220	40S ribosomal protein S21	RPS21		+	28.1178	3.0235	Q86UE4	Protein LYRIC	MTDH
	+		+	29		+	28.0892	1.33255	P42025	Beta-centractin	ACTR1B		+	28.2911	0.161616	P12532	Creatine kinase U-type, mitochondrial	CKMT1A		+	28.0476	0.21073	O43795	Unconventional myosin-Ib	MYO1B
filtered out				1560		+	28.0778	0.411632	Q9UK76	Hematological and neurological expressed 1 protein;Hematological and neurological expressed 1 protein, N-terminally processed	HN1		+	28.219	0.501512	Q9P258	Protein RCC2	RCC2		+	28.001	0.33593	P30626	Sorcin	SRI
						+	28.0461	0.377361	Q9NTZ6	RNA-binding protein 12	RBM12		+	28.1666	0.322702	O75533	Splicing factor 3B subunit 1	SF3B1		+	27.9226	0.46339	Q7Z406	Myosin-14	MYH14
						+	27.9939	0.577521	Q99426	Tubulin-folding cofactor B	TBCB		+	28.1564	0.352835	P61160	Actin-related protein 2	ACTR2		+	27.8221	0.863196	P61106	Ras-related protein Rab-14	RAB14
						+	27.7758	0.480529	Q9BVK6	Transmembrane emp24 domain-containing protein 9	TMED9		+	28.1273	0.848016	P55769	NHP2-like protein 1;NHP2-like protein 1, N-terminally processed	NHP2L1		+	27.7031	0.37121	P08133	Annexin A6	ANXA6
						+	27.6087	0.461507	P12081	Histidine--tRNA ligase, cytoplasmic	HARS		+	28.1271	0.415295	P07148	Fatty acid-binding protein, liver	FABP1		+	27.5835	0.147879	Q9BVP2	Guanine nucleotide-binding protein-like 3	GNL3
						+	27.6031	0.713086	P42677	40S ribosomal protein S27	RPS27		+	28.0019	0.93358	Q00341	Vigilin	HDLBP		+	27.4599	0.050115	O95453	Poly(A)-specific ribonuclease PARN	PARN
						+	27.5447	0.671995	Q96FW1	Ubiquitin thioesterase OTUB1	OTUB1		+	27.9923	0.21631	P62495	Eukaryotic peptide chain release factor subunit 1	ETF1		+	27.3406	1.0309	O60573	Eukaryotic translation initiation factor 4E type 2	EIF4E2
						+	27.2619	0.00488094	Q7Z4V5	Hepatoma-derived growth factor-related protein 2	HDGFRP2		+	27.9783	1.12094	P07099	Epoxide hydrolase 1	EPHX1		+	27.288	0.914645	Q9ULC4	Malignant T-cell-amplified sequence 1	MCTS1
						+	27.1991	0.346908	Q9GZL7	Ribosome biogenesis protein WDR12	WDR12		+	27.9297	0.178971	Q9BXP5	Serrate RNA effector molecule homolog	SRRT		+	27.2874	0.776012	P62304	Small nuclear ribonucleoprotein E	SNRPE
						+	27.1882	0.427031	P09874	Poly [ADP-ribose] polymerase 1	PARP1		+	27.9238	1.30915	O75367	Core histone macro-H2A.1	H2AFY		+	27.2182	0.249683	Q9H488	GDP-fucose protein O-fucosyltransferase 1	POFUT1
						+	27.1209	0.238702	P41091	Eukaryotic translation initiation factor 2 subunit 3;Putative eukaryotic translation initiation factor 2 subunit 3-like protein	EIF2S3		+	27.9033	0.498	Q15008	26S proteasome non-ATPase regulatory subunit 6	PSMD6		+	27.2019	0.071883	O43447	Peptidyl-prolyl cis-trans isomerase H	PPIH
						+	27.0929	0.507312	P35080	Profilin-2	PFN2		+	27.8823	0.72643	Q9UQ35	Serine/arginine repetitive matrix protein 2	SRRM2		+	27.1656	0.360385	Q9Y5A9	YTH domain-containing family protein 2	YTHDF2
						+	27.057	0.23525	P49458	Signal recognition particle 9 kDa protein	SRP9		+	27.8819	0.244035	P62314	Small nuclear ribonucleoprotein Sm D1	SNRPD1		+	26.7144	0.900951	Q96DB5	Regulator of microtubule dynamics protein 1	RMDN1
						+	27.0252	0.403447	P00568	Adenylate kinase isoenzyme 1	AK1		+	27.8651	0.0778456	O15382	Branched-chain-amino-acid aminotransferase, mitochondrial	BCAT2		+	26.697	0.353961	P33992	DNA replication licensing factor MCM5	MCM5
						+	27.0059	0.438013	P61009	Signal peptidase complex subunit 3	SPCS3		+	27.8103	0.915528	Q96IX5	Up-regulated during skeletal muscle growth protein 5	USMG5		+	26.3514	0.0716645	Q12996	Cleavage stimulation factor subunit 3	CSTF3
						+	27.0018	0.39203	P00387	NADH-cytochrome b5 reductase 3;NADH-cytochrome b5 reductase 3 membrane-bound form;NADH-cytochrome b5 reductase 3 soluble form	CYB5R3		+	27.7905	0.667445	Q9UBT2	SUMO-activating enzyme subunit 2	UBA2		+	26.3038	0.370171	Q9BS26	Endoplasmic reticulum resident protein 44	ERP44
						+	26.9757	0.0197099	Q92879	CUGBP Elav-like family member 1	CELF1		+	27.7847	0.200952	O43169	Cytochrome b5 type B	CYB5B		+	26.1077	0.230316	Q13123	Protein Red	IK
						+	26.9724	0.590552	Q16698	2,4-dienoyl-CoA reductase, mitochondrial	DECR1		+	27.7782	0.193599	O43181	NADH dehydrogenase [ubiquinone] iron-sulfur protein 4, mitochondrial	NDUFS4		+	25.8524	0.856153	O75718	Cartilage-associated protein	CRTAP
						+	26.9458	1.83715	P49736	DNA replication licensing factor MCM2	MCM2		+	27.7385	0.488228	P09661	U2 small nuclear ribonucleoprotein A	SNRPA1		+	25.8069	1.43729	Q86Y56	Dynein assembly factor 5, axonemal	DNAAF5
						+	26.847	0.446502	P60983	Glia maturation factor beta	GMFB		+	27.697	1.04629	P49915	GMP synthase [glutamine-hydrolyzing]	GMPS		+	25.5908	0.173393	Q9BYC9	39S ribosomal protein L20, mitochondrial	MRPL20
						+	26.6822	0.00871664	Q9NQ88	Fructose-2,6-bisphosphatase TIGAR	TIGAR		+	27.6609	0.330735	Q9HDC9	Adipocyte plasma membrane-associated protein	APMAP		+	25.4945	0.20258	O75607	Nucleoplasmin-3	NPM3
						+	26.5917	0.148435	Q16795	NADH dehydrogenase [ubiquinone] 1 alpha subcomplex subunit 9, mitochondrial	NDUFA9		+	27.6536	0.38075	Q9Y6M1	Insulin-like growth factor 2 mRNA-binding protein 2	IGF2BP2			26.5377	0.606532	O00154	Cytosolic acyl coenzyme A thioester hydrolase	ACOT7
						+	26.5448	0.103781	O75694	Nuclear pore complex protein Nup155	NUP155		+	27.6387	0.597308	Q9BXJ9	N-alpha-acetyltransferase 15, NatA auxiliary subunit	NAA15			27.5694	0.511393	O75223	Gamma-glutamylcyclotransferase	GGCT
						+	26.4639	0.20488	P49792	E3 SUMO-protein ligase RanBP2	RANBP2		+	27.609	0.5663	Q92922	SWI/SNF complex subunit SMARCC1	SMARCC1			28.3468	0.101122	O95433	Activator of 90 kDa heat shock protein ATPase homolog 1	AHSA1
						+	26.3122	1.54842	O00159	Unconventional myosin-Ic	MYO1C		+	27.6056	0.119218	P24821	Tenascin	TNC			30.5132	0.340569	P05090	Apolipoprotein D	APOD
						+	26.2949	0.473415	Q8WWY3	U4/U6 small nuclear ribonucleoprotein Prp31	PRPF31		+	27.5619	0.586815	Q9UKK9	ADP-sugar pyrophosphatase	NUDT5			28.2796	0.383072	P23193	Transcription elongation factor A protein 1	TCEA1
						+	26.1025	1.21449	Q9BPX3	Condensin complex subunit 3	NCAPG		+	27.5382	0.388851	Q99460	26S proteasome non-ATPase regulatory subunit 1	PSMD1			25.9716	0.198847	P28676	Grancalcin	GCA
						+	26.0926	0.159503	O00429	Dynamin-1-like protein	DNM1L		+	27.5057	0.490075	Q13428	Treacle protein	TCOF1			27.727	0.331877	Q15370	Transcription elongation factor B polypeptide 2	TCEB2
						+	25.9964	0.500443	Q2TAL8	Glutamine-rich protein 1	QRICH1		+	27.5055	0.840728	P38606	V-type proton ATPase catalytic subunit A	ATP6V1A			26.1011	0.530601	Q6ZUT6	Uncharacterized protein C15orf52	C15orf52
						+	25.9886	0.211696	Q01130	Serine/arginine-rich splicing factor 2	SRSF2		+	27.3872	0.926732	O00232	26S proteasome non-ATPase regulatory subunit 12	PSMD12			27.3643	0.740107	Q96QK1	Vacuolar protein sorting-associated protein 35	VPS35
						+	25.9632	0.247536	Q9BRL6	Serine/arginine-rich splicing factor 8	SRSF8		+	27.3556	0.303661	Q92520	Protein FAM3C	FAM3C
						+	25.6611	1.80547	Q9Y3D6	Mitochondrial fission 1 protein	FIS1		+	27.3285	0.617126	Q96CX2	BTB/POZ domain-containing protein KCTD12	KCTD12
						+	25.6101	0.190823	Q53H12	Acylglycerol kinase, mitochondrial	AGK		+	27.3059	0.314722	Q08170	Serine/arginine-rich splicing factor 4	SRSF4
						+	25.0715	0.200351	Q5VYK3	Proteasome-associated protein ECM29 homolog	ECM29		+	27.2893	0.114255	Q9Y5L4	Mitochondrial import inner membrane translocase subunit Tim13	TIMM13
						+	24.5637	0.877514	Q9UBD5	Origin recognition complex subunit 3	ORC3		+	27.2617	0.826015	O15143	Actin-related protein 2/3 complex subunit 1B	ARPC1B
						+	24.408	0.846081	Q9Y2Q9	28S ribosomal protein S28, mitochondrial	MRPS28		+	27.2405	0.217107	P62910	60S ribosomal protein L32	RPL32
							28.5616	1.25964	P55056	Apolipoprotein C-IV	APOC4		+	27.2107	0.312531	P14324	Farnesyl pyrophosphate synthase	FDPS
							28.0083	0.442028	P61201	COP9 signalosome complex subunit 2	COPS2		+	27.2054	0.360998	Q96AC1	Fermitin family homolog 2	FERMT2
							27.9055	0.152379	P30085	UMP-CMP kinase	CMPK1		+	27.1733	0.880411	Q9UN37	Vacuolar protein sorting-associated protein 4A	VPS4A
							27.8532	0.059189	Q9Y383	Putative RNA-binding protein Luc7-like 2	LUC7L2		+	27.1733	0.880411	O75351	Vacuolar protein sorting-associated protein 4B	VPS4B
							27.596	0.178639	O75348	V-type proton ATPase subunit G 1	ATP6V1G1		+	27.1674	0.601582	O60763	General vesicular transport factor p115	USO1
							27.3955	0.255932	P20042	Eukaryotic translation initiation factor 2 subunit 2	EIF2S2		+	27.121	0.264143	O75534	Cold shock domain-containing protein E1	CSDE1
													+	27.1122	0.264651	P33991	DNA replication licensing factor MCM4	MCM4
													+	27.0405	0.431986	P30566	Adenylosuccinate lyase	ADSL
													+	27.0097	0.485986	Q92973	Transportin-1	TNPO1
													+	26.9748	0.622216	Q6P2E9	Enhancer of mRNA-decapping protein 4	EDC4
													+	26.9668	0.174549	Q8WUM0	Nuclear pore complex protein Nup133	NUP133
													+	26.944	0.818722	P46060	Ran GTPase-activating protein 1	RANGAP1
													+	26.94	0.128988	P46926	Glucosamine-6-phosphate isomerase 1	GNPDA1
													+	26.9343	0.845045	P00846	ATP synthase subunit a	MT-ATP6
													+	26.933	0.675693	O43837	Isocitrate dehydrogenase [NAD] subunit beta, mitochondrial	IDH3B
													+	26.9194	0.323385	P07686	Beta-hexosaminidase subunit beta;Beta-hexosaminidase subunit beta chain B;Beta-hexosaminidase subunit beta chain A	HEXB
													+	26.9032	0.837664	Q9Y6G9	Cytoplasmic dynein 1 light intermediate chain 1	DYNC1LI1
													+	26.8861	0.385829	P15924	Desmoplakin	DSP
													+	26.8314	0.186056	Q12907	Vesicular integral-membrane protein VIP36	LMAN2
													+	26.6091	0.117126	P55263	Adenosine kinase	ADK
													+	26.5826	1.13455	Q3SY69	Mitochondrial 10-formyltetrahydrofolate dehydrogenase	ALDH1L2
													+	26.5592	0.500989	Q6DD88	Atlastin-3	ATL3
													+	26.5051	0.457448	P12270	Nucleoprotein TPR	TPR
													+	26.4674	0.301436	Q92522	Histone H1x	H1FX
													+	26.2781	0.703844	P82650	28S ribosomal protein S22, mitochondrial	MRPS22
													+	26.2543	3.82996	P09429	High mobility group protein B1	HMGB1
													+	25.9955	0.339063	P11717	Cation-independent mannose-6-phosphate receptor	IGF2R
													+	25.7766	1.01544	O00139	Kinesin-like protein KIF2A	KIF2A
													+	25.7726	0.156923	Q9UNX4	WD repeat-containing protein 3	WDR3
													+	25.7615	0.905397	P27105	Erythrocyte band 7 integral membrane protein	STOM
													+	25.7607	1.04528	O95372	Acyl-protein thioesterase 2	LYPLA2
													+	25.4339	1.03481	P42566	Epidermal growth factor receptor substrate 15	EPS15
													+	25.3479	0.566838	Q96JM3	Chromosome alignment-maintaining phosphoprotein 1	CHAMP1
													+	25.2682	0.55605	Q14318	Peptidyl-prolyl cis-trans isomerase FKBP8	FKBP8
													+	25.0622	0.433174	P19387	DNA-directed RNA polymerase II subunit RPB3	POLR2C
													+	24.9749	1.50232	Q9Y2A7	Nck-associated protein 1	NCKAP1
													+	24.8125	1.31056	Q99436	Proteasome subunit beta type-7	PSMB7
													+	24.1867	1.50705	Q96SY0	von Willebrand factor A domain-containing protein 9	VWA9
													+	24.1346	0.161238	O94808	Glutamine--fructose-6-phosphate aminotransferase [isomerizing] 2	GFPT2
														27.6378	0.139203	O43324	Eukaryotic translation elongation factor 1 epsilon-1	EEF1E1
														27.5086	0.594441	O43765	Small glutamine-rich tetratricopeptide repeat-containing protein alpha	SGTA
														26.73	0.387541	O95954	Formimidoyltransferase-cyclodeaminase;Glutamate formimidoyltransferase;Formimidoyltetrahydrofolate cyclodeaminase	FTCD
														25.5816	0.323442	P09110	3-ketoacyl-CoA thiolase, peroxisomal	ACAA1
														27.9663	0.0890587	P15170	Eukaryotic peptide chain release factor GTP-binding subunit ERF3A	GSPT1
														26.2981	2.02941	P29144	Tripeptidyl-peptidase 2	TPP2
														28.1337	0.19911	P49720	Proteasome subunit beta type-3	PSMB3
														26.5486	0.978894	P60866	40S ribosomal protein S20	RPS20
														25.0236	1.21094	Q13045	Protein flightless-1 homolog	FLII
														29.0596	1.02489	Q15485	Ficolin-2	FCN2
														28.2136	3.54263	Q16851	UTP--glucose-1-phosphate uridylyltransferase	UGP2
														27.09	0.865452	Q3LXA3	Bifunctional ATP-dependent dihydroxyacetone kinase/FAD-AMP lyase (cyclizing);ATP-dependent dihydroxyacetone kinase;FAD-AMP lyase (cyclizing)	DAK
														26.607	3.34396	Q7Z4W1	L-xylulose reductase	DCXR
														27.9844	0.16815	Q8IYD1	Eukaryotic peptide chain release factor GTP-binding subunit ERF3B	GSPT2
														29.2336	1.7208	Q8IZ83	Aldehyde dehydrogenase family 16 member A1	ALDH16A1
														27.6941	0.578271	Q96DG6	Carboxymethylenebutenolidase homolog	CMBL
														27.7394	0.246115	Q96SI9	Spermatid perinuclear RNA-binding protein	STRBP
														27.4062	1.0624	Q9BT78	COP9 signalosome complex subunit 4	COPS4
														27.0858	0.605156	Q9BUJ2	Heterogeneous nuclear ribonucleoprotein U-like protein 1	HNRNPUL1
														26.6381	0.333446	Q9GZN8	UPF0687 protein C20orf27	C20orf27
														26.5563	0.432382	Q9H4A4	Aminopeptidase B	RNPEP
														26.4221	0.927028	Q9Y6C9	Mitochondrial carrier homolog 2	MTCH2

## Sheet: 03-TOP5_only
	Top 5 "only" proteins in PHLF						Top 5 "only" proteins in noPHLF						Top 5 "only" proteins in ALPPS
		Gene Symbol	Protein name	Protein ID				Gene Symbol	Protein name	Protein ID				Gene Symbol	Protein name	Protein ID
	PHLF.PRE	GIGYF2	PERQ amino acid-rich with GYF domain-containing protein 2	Q6Y7W6			noPHLF.PRE	ATP11A	Probable phospholipid-transporting ATPase IH	P98196			ALPPS.PRE	RPL24	60S ribosomal protein L24	P83731
		DNAJB13	DnaJ homolog subfamily B member 13	P59910				KEAP1	Kelch-like ECH-associated protein 1	Q14145				STXBP5	Syntaxin-binding protein 5	Q5T5C0
		PPP1R7	Protein phosphatase 1 regulatory subunit 7	Q15435				MARS	Methionine--tRNA ligase, cytoplasmic	P56192				MLLT4	Afadin	P55196
		CLIP1	CAP-Gly domain-containing linker protein 1	P30622				KLKB1	Plasma kallikrein	P03952				AKR1B1	Aldose reductase	P15121
		F12	Coagulation factor XII	P00748				TTN	Titin	Q8WZ42				MST1	Hepatocyte growth factor-like protein	P26927
	PHLF.POD1	RNF40	E3 ubiquitin-protein ligase BRE1B	O75150			noPHLF.POD1	TRMT11	tRNA (guanine(10)-N2)-methyltransferase homolog	Q7Z4G4			ALPPS.POD1	FKBP5	Peptidyl-prolyl cis-trans isomerase FKBP5	Q13451
		L1TD1	LINE-1 type transposase domain-containing protein 1	Q5T7N2				MED24	Mediator of RNA polymerase II transcription subunit 24	O75448				RPLP2	60S acidic ribosomal protein P2	P05387
		FAM50A	Protein FAM50A	Q14320				PFDN1	Prefoldin subunit 1	O60925				DOCK7	Dedicator of cytokinesis protein 7	Q96N67
		MARS	Methionine--tRNA ligase, cytoplasmic	P56192				SSFA2	Sperm-specific antigen 2	P28290				HSD17B10	3-hydroxyacyl-CoA dehydrogenase type-2	Q99714
		HIST2H2AB	Histone H2A type 2-B	Q8IUE6				CUL2	Cullin-2	Q13617				FTH1	Ferritin heavy chain	P02794
	PHLF.POD5	STXBP5	Syntaxin-binding protein 5	Q5T5C0			noPHLF.POD5	ARID4B	AT-rich interactive domain-containing protein 4B	Q4LE39			ALPPS.POD5	DDOST	Dolichyl-diphosphooligosaccharide-protein glycosyltransferase	P39656
		MED24	Mediator of RNA polymerase II transcription subunit 24	O75448				L1TD1	LINE-1 type transposase domain-containing protein 1	Q5T7N2				GRAP	GRB2-related adapter protein	Q13588
		CHD4	Chromodomain-helicase-DNA-binding protein 4	Q14839				MARK3	MAP/microtubule affinity-regulating kinase 3	P27448				PFDN1	Prefoldin subunit 1	O60925
		PIGR	Polymeric immunoglobulin receptor;Secretory component	P01833				SUB1	Activated RNA polymerase II transcriptional coactivator p15	P53999				RPLP1	60S acidic ribosomal protein P1	P05386
		ZC3H15	Zinc finger CCCH domain-containing protein 15	Q8WU90				LRPAP1	Alpha-2-macroglobulin receptor-associated protein	P30533				STON2	Stonin-2	Q8WXE9
