# Supplementary material for: SILAC-Based Characterization of Plasma-Derived Extracellular Vesicles in Patients Undergoing Partial Hepatectomy
Source: Int J Mol Sci. 2024 Oct 4;25(19):10685. doi: 10.3390/ijms251910685 (PMC11476990; doi:10.3390/ijms251910685)
Supplement: Supplementary file 1 [file ijms-25-10685-s001.zip › Suppl Data 3.xlsx]

## Sheet: Description
Supplementary Data 3-Comparative statistics on outcome
sheet name	Description
sheet 01_overlap_Sig_Top20 regulated	Overlap of all significantly regulated proteins in sheet 03a, 04a, 05a and separte tables of Top 20 up+downregulated proteins
sheet 02a_HM_GO_Top20	Biological interpretation (Top 20 GO-Terms) of significantly regulated proteins (multiple list Metascape) of PHLF vs noPHLF and ALPPS
sheet 02b_PHLF UP	Biological interpretation (Top 20 GO-Terms) of significantly UP-regulated proteins of PHLF vs noPHLF or ALPPS (separate list Metascape)
sheet 02c_PHLF DOWN	Biological interpretation (Top 20 GO-Terms) of significantly DOWN-regulated proteins of PHLF vs noPHLF or ALPPS (separate list Metascape)
sheet 03a_PHLF vs noPHLF	Student´s Ttests on median normalized lg2 SILAC L/H ratios
sheet 03b_PHLF-noPHLF_Enrichments	Biological interpretation (Heatmap of Top GO-Terms and PPI Networks) of significantly regulated proteins (Metascape)
sheet 04a_PHLF vs ALPPS	Student´s Ttests on median normalized lg2 SILAC L/H ratios
sheet 04b_PHLF-ALPPS_Enrichments	Biological interpretation (Heatmap of Top GO-Terms and PPI Networks) of significantly regulated proteins (Metascape)
sheet 05a_moPHLF vs ALPPS	Student´s Ttests on median normalized lg2 SILAC L/H ratios
sheet 05b_noPHLF-ALPPS_Enrichments	Biological interpretation (Heatmap of Top GO-Terms and PPI Networks) of significantly regulated proteins (Metascape)
sheet 06_SILAC_outcome_all data	Merged list of all pairwise comparisons with significant (p<0.05, FC<0 or FC>0) and only proteins annotated (+)

## Sheet: 01_overlap_Sig_Top 20 regulated
Proteins commonly regulated in comparisons PHLF vs noPHLF and PHLF vs ALPPS																						HEATMAP-data
Protein ID	Protein name	Gene name	p-value PHLF_noPHLF	FC (lg2) PHLF_noPHLF	q-value PHLF_noPHLF	mean (lg2) PHLF	stddev PHLF	Valid values PHLF	mean (lg2) noPHLF	stddev noPHLF	Valid values noPHLF	p-value PHLF_ALPPS	FC (lg2) PHLF_ALPPS	q-value PHLF_ALPPS	mean (lg2) PHLF	stddev PHLF	Valid values PHLF	mean (lg2) ALPPS	stddev ALPPS	Valid values ALPPS		Gene name	FC (lg2) PHLF_noPHLF	FC (lg2) PHLF_ALPPS		Gene name	p-value (-lg10) PHLF_noPHLF	p-value (-lg10) PHLF_ALPPS	p-value PHLF_noPHLF	p-value PHLF_ALPPS
P02649	Apolipoprotein E	APOE	2.06393	1.52474	0.3786	1.30564	0.226913	3	-0.2191	0.587641	4	2.39127	2.05106	0.053617	1.30564	0.226913	3	-0.745418	0.666415	4		APOE	1.52474	2.05106		APOE	2.06393	2.39127	0.00863118	0.00406191
P16615	Sarcoplasmic/endoplasmic reticulum calcium ATPase 2	ATP2A2	1.39834	-1.2591	0.585972	-0.678684	0.728969	8	0.580411	1.30961	6	3.0765	-1.20249	0.0236364	-0.678684	0.728969	8	0.523807	0.338832	8		HNRNPA0	1.22247	0.700355		HNRNPA0	1.39834	3.0765	0.0399632	0.000838494
P53675	Clathrin heavy chain 2	CLTCL1	1.66921	-0.951431	0.4998	-0.904454	0.957392	7	0.0469769	0.36425	8	1.57495	-1.54278	0.162256	-0.904454	0.957392	7	0.638323	1.09436	5		HSP90AB1	1.10459	0.848383		HSP90AB1	1.66921	1.57495	0.0214185	0.0266103
P24534	Elongation factor 1-beta	EEF1B2	1.75368	-1.27821	0.505	-0.658534	0.894301	9	0.619671	1.14077	9	1.70785	-0.857656	0.137369	-0.658534	0.894301	9	0.199121	0.429426	9		HSPB1	0.87404	0.858285		HSPB1	1.75368	1.70785	0.0176327	0.0195952
Q13151	Heterogeneous nuclear ribonucleoprotein A0	HNRNPA0	2.02185	1.22247	0.383091	0.369851	0.439466	9	-0.852621	1.16519	9	1.49779	0.700355	0.186056	0.369851	0.439466	9	-0.330504	0.777556	9		LAMP1	1.12996	1.4756		LAMP1	2.02185	1.49779	0.00950933	0.0317841
P08238	Heat shock protein HSP 90-beta	HSP90AB1	1.49635	1.10459	0.560897	0.72125	0.828102	9	-0.383342	1.1408	9	1.48985	0.848383	0.187	0.72125	0.828102	9	-0.127133	0.70291	9		MAP4	1.08761	1.24396		MAP4	1.49635	1.48985	0.0318897	0.0323705
P04792	Heat shock protein beta-1	HSPB1	1.50107	0.87404	0.570571	0.166795	0.28213	8	-0.707245	0.99575	8	1.40255	0.858285	0.214164	0.166795	0.28213	8	-0.69149	1.03184	8		NAA50	1.66378	1.50167		NAA50	1.50107	1.40255	0.031545	0.0395776
P11279	Lysosome-associated membrane glycoprotein 1	LAMP1	1.63369	1.12996	0.517674	0.71926	0.949095	9	-0.410702	0.779097	7	2.2067	1.4756	0.0700339	0.71926	0.949095	9	-0.756339	0.337193	5		PDHB	0.956011	1.02254		PDHB	1.63369	2.2067	0.023244	0.00621298
P27816	Microtubule-associated protein 4	MAP4	1.56895	1.08761	0.554583	0.984857	1.32403	9	-0.102756	0.206843	9	1.64091	1.24396	0.152867	0.984857	1.32403	9	-0.259107	0.42623	8		RUVBL1	0.975445	1.24845		RUVBL1	1.56895	1.64091	0.0269805	0.0228607
Q9GZZ1	N-alpha-acetyltransferase 50	NAA50	2.36627	1.66378	0.352364	1.36423	0.283029	3	-0.299558	0.0377149	2	2.11261	1.50167	0.083625	1.36423	0.283029	3	-0.137446	0.194379	2		SDHA	1.62863	2.06724		SDHA	2.36627	2.11261	0.00430259	0.00771596
E9PAV3	Nascent polypeptide-associated complex subunit alpha, muscle-specific form	NACA	1.36065	-1.05875	0.591429	-0.924068	1.13507	9	0.134684	0.901597	9	1.38691	-0.893555	0.218815	-0.924068	1.13507	9	-0.0305131	0.408223	9		TUBB	0.814391	1.4019		TUBB	1.36065	1.38691	0.0435863	0.0410289
P11177	Pyruvate dehydrogenase E1 component subunit beta, mitochondrial	PDHB	1.41063	0.956011	0.585449	0.537088	0.629943	9	-0.418923	1.10793	9	1.78267	1.02254	0.130083	0.537088	0.629943	9	-0.485449	0.921525	8		TUBB2A	0.900543	0.918502		TUBB2A	1.41063	1.78267	0.0388481	0.0164942
P46776	60S ribosomal protein L27a	RPL27A	4.10595	-1.53674	0.0506667	-1.48288	0.866619	9	0.0538678	0.13518	9	4.04814	-1.50228	0.01	-1.48288	0.866619	9	0.0194057	0.0567772	9		YWHAG	0.916184	0.90391		YWHAG	4.10595	4.04814	7.8352e-05	8.95076e-05
Q9Y265	RuvB-like 1	RUVBL1	1.78077	0.975445	0.488129	0.694683	0.801873	9	-0.280763	0.743547	9	1.82927	1.24845	0.125682	0.694683	0.801873	9	-0.55377	1.06416	8		YWHAQ	1.30099	1.15872		YWHAQ	1.78077	1.82927	0.0165665	0.014816
P31040	Succinate dehydrogenase [ubiquinone] flavoprotein subunit, mitochondrial	SDHA	4.52103	1.62863	0.056	1.12333	0.228437	6	-0.505302	0.390389	4	5.79011	2.06724	0.002	1.12333	0.228437	6	-0.943915	0.0905756	3		ATP2A2	-1.2591	-1.20249		ATP2A2	4.52103	5.79011	3.0128e-05	1.6214e-06
O43615	Mitochondrial import inner membrane translocase subunit TIM44	TIMM44	2.57074	-1.74219	0.349714	-1.18627	0.762257	5	0.555918	0.650127	6	1.81199	-1.34827	0.126696	-1.18627	0.762257	5	0.162004	0.620656	5		CLTCL1	-0.951431	-1.54278		CLTCL1	2.57074	1.81199	0.00268695	0.0154174
P07437	Tubulin beta chain	TUBB	1.44883	0.814391	0.573562	0.444905	0.799842	9	-0.369486	0.702366	9	2.63787	1.4019	0.0394444	0.444905	0.799842	9	-0.956992	0.842825	9		EEF1B2	-1.27821	-0.857656		EEF1B2	1.44883	2.63787	0.0355771	0.00230213
Q13885	Tubulin beta-2A chain	TUBB2A	1.36097	0.900543	0.597526	0.66714	0.75866	9	-0.233403	0.971652	9	1.30984	0.918502	0.235419	0.66714	0.75866	9	-0.251362	1.0475	9		NACA	-1.05875	-0.893555		NACA	1.36097	1.30984	0.0435542	0.0489959
P61981	14-3-3 protein gamma	YWHAG	2.17902	0.916184	0.358824	0.212314	0.441885	9	-0.70387	0.762681	9	1.36636	0.90391	0.216698	0.212314	0.441885	9	-0.691596	1.15191	9		RPL27A	-1.53674	-1.50228		RPL27A	2.17902	1.36636	0.00662186	0.043017
P27348	14-3-3 protein theta	YWHAQ	2.65498	1.30099	0.321333	0.594302	0.565158	9	-0.706687	0.911834	9	2.35671	1.15872	0.05344	0.594302	0.565158	9	-0.564414	0.884079	9		TIMM44	-1.74219	-1.34827		TIMM44	2.65498	2.35671	0.0022132	0.00439835
		Top 20 up and downregulated PHLF vs noPHLF								Top 20 up and downregulated PHLF vs ALPPS								Top 20 up and downregulated noPHLF vs ALPPS
		Gene Symbol	FC (lg2) UP PHLF	p-value	Gene Symbol	FC (lg2) UP noPHLF	p-value			Gene Symbol	FC (lg2) UP PHLF	p-value	Gene Symbol	FC (lg2) UP ALPPS	p-value			Gene Symbol	FC (lg2) UP PHLF	p-value	Gene Symbol	FC (lg2) UP ALPPS	p-value
		DRAP1	1.86489	0.00375708	UHRF1	-1.7957	5.27315e-08			PSMB6	2.09149	0.00923698	NUMA1	-2.2434	0.00318207			EIF3E	1.41965	0.0156203	COPA	-2.19397	3.32476e-05
		GGCT	1.78058	0.00899643	CTSB	-1.75306	0.00582492			SDHA	2.06724	1.6214e-06	COPA	-2.03192	1.13582e-05			CAPZB	1.42319	0.0412838	NDUFS4	-2.17122	0.00230531
		NAA50	1.66378	0.00430259	TIMM44	-1.74219	0.00268695			APOE	2.05106	0.00406191	CMBL	-1.99277	7.25337e-07			PSMB6	1.45424	0.0203362	NUMA1	-2.10521	0.00662537
		SDHA	1.62863	3.0128e-05	CSNK1A1	-1.71659	0.0464847			SUMO1	1.94541	0.00210233	GNAS	-1.94078	0.0188838			PLIN3	1.46975	0.00225938	IARS	-2.01885	0.00681177
		AIMP1	1.61549	0.0353427	VTN	-1.71606	0.0211009			IK	1.88701	0.000704758	GMPS	-1.86486	0.00190507			PFN2	1.48305	0.0046119	GMPS	-1.96942	0.00327431
		ATP1B3	1.61255	0.00459039	AMBP	-1.58822	0.00728232			RPS15A	1.81101	3.13617e-06	SF3B1	-1.85065	9.17952e-05			LMNB2	1.48437	0.0188786	SF3B1	-1.71612	0.0108096
		NSUN2	1.59902	0.0209971	PES1	-1.56273	0.00477397			SAFB2	1.80197	0.0112564	SERPINB5	-1.83373	0.0105504			RAB11A	1.50889	0.00475259	PSME3	-1.66266	0.0182343
		RAB13	1.54533	0.00187461	RPL27A	-1.53674	7.8352e-05			HACD2	1.79996	0.000100543	MGME1	-1.80763	0.00113826			RAB11B	1.50889	0.00475259	SERPINB5	-1.64817	0.00491111
		EPHX1	1.54174	0.0327922	KATNAL2	-1.53267	0.00353395			DBI	1.79797	0.0107312	IGF2R	-1.70339	0.0257579			ETFB	1.51298	0.016415	CMBL	-1.5757	8.85788e-05
		APOE	1.52474	0.00863118	SMCHD1	-1.51253	0.0127829			LMNB2	1.77665	0.0407972	NDUFS4	-1.69662	0.00130005			COPZ1	1.57495	0.00527837	GNAS	-1.51353	0.0408959
		PPCS	1.49954	0.00124644	CASK	-1.49396	0.0446817			CAPRIN1	1.67374	0.000918333	VPS4A	-1.65985	0.00396488			WDR12	1.60515	0.0082945	DTYMK	-1.48069	0.0401236
		RAB3GAP2	1.47142	0.0420097	RSL1D1	-1.4894	0.0296599			CPNE3	1.65658	0.00248536	ASL	-1.65625	0.0420349			EEF1A1	1.60838	0.000145098	TCEB1	-1.41057	0.0489418
		BOLA2	1.43395	0.0384946	NXN	-1.42041	0.0477419			IDH3A	1.64415	3.92437e-06	EXOSC9	-1.64282	4.19749e-06			MDH1	1.61825	0.00370476	TCEA1	-1.40394	0.0281015
		RAB8B	1.3396	0.0066118	EEF1B2	-1.27821	0.0176327			TUBB3	1.61382	0.000199104	TCEA1	-1.6422	0.00430933			NUP155	1.67965	0.0177207	NOP58	-1.39658	0.0353118
		FAU	1.31135	0.0392844	ATP2A2	-1.2591	0.0399632			BCAS2	1.58601	0.0170553	FKBP5	-1.63152	0.0358592			SUMO1	1.71388	0.0119754	SF3A1	-1.39616	0.0251837
		YWHAQ	1.30099	0.0022132	LRRFIP2	-1.24799	0.0450858			HNRNPDL	1.5773	2.64942e-06	DHRS4	-1.62232	0.000146363			RPS15A	1.72339	5.42325e-06	CHAMP1	-1.3947	0.0195259
		LONP1	1.2972	0.048376	FAM136A	-1.22503	0.0437593			TUBB6	1.56797	0.000110123	ASS1	-1.58584	0.0273244			HDGFRP2	1.72728	0.0430021	BCLAF1	-1.34263	0.0334827
		YWHAB	1.29405	0.015535	DSTN	-1.2162	0.00683455			RAD21	1.55981	0.0458131	SF1	-1.56637	0.0475171			IK	1.75492	0.00021732	CDC37	-1.33931	0.0198852
		RNPEP	1.29234	0.0334364	DNM1L	-1.19775	0.012238			MDH1	1.55896	0.00158771	CLTCL1	-1.54278	0.0266103			TPR	1.84632	0.0113102	FAU	-1.33323	0.0316928
		SFN	1.29211	0.00280944	NACA	-1.05875	0.0435863			LMAN2	1.5483	0.0172572	PANK4	-1.53018	0.0047063			DNM1L	1.8491	0.00190625	PMPCB	-1.3173	0.0153335

## Sheet: 02a_HM-GO_Top20
Metascape input list (A=PHLF, B= noPHLF, C= ALPPS)												group	PHLF vs noPHLF		PHLF vs ALPPS		all									Final 20	_MEMBER_A-B.do	_MEMBER_A-B.up	_MEMBER_A-C.do	_MEMBER_A-C.up	Description	_LogP_A-B.do	_LogP_A-B.up	_LogP_A-C.do	_LogP_A-C.up	GO	_PATTERN_	_RANK_	GiniIndex	Category	CategoryID	Description	PARENT_GO	LogP	Enrichment	Z-score	#TotalGeneInLibrary	#GeneInGO	#GeneInHitList
A-B.do	A-B.up	A-C.do	A-C.up								GO	Description/sample	noPHLF	PHLF	ALPPS	PHLF	UNION		Term	Z-score	pValue	Genes				CORUM:5615	0	0	0	1	Emerin complex 52	0	0	0	-7.73477	CORUM:5615	M0001	1	0	CORUM	33	Emerin complex 52		-7.73477	59.8538	17.0475	30286	23	110
UBAP2L	LONP1	NAP1L1	PSMB6								CORUM:5615	Emerin complex 52	0	0	0	7.73477	7.73477		CORUM:5615	17.0475	1.84174e-08	5				GO:0000278	0	0	1	1	mitotic cell cycle	0	0	-2.38538	-9.36497	GO:0000278	M0011	2	0	GO Biological Processes	19	mitotic cell cycle	19_GO:0009987 cellular process	-9.68971	4.88602	8.73383	30286	588	253
NXN	CCT7	PKM	SDHA								GO:0000278	mitotic cell cycle	0	0	2.38538	9.36497	9.68971		GO:0000278	8.73383	2.04312e-10	24				GO:0006163	0	0	1	1	purine nucleotide metabolic process	0	0	-6.5019	-9.83834	GO:0006163	M0011	2	0	GO Biological Processes	19	purine nucleotide metabolic process	19_GO:0008152 metabolic process	-15.4334	7.23933	12.4173	30286	463	253
CSNK1A1	TUBB2A	ACO2	APOE								GO:0006163	purine nucleotide metabolic process	0	0	6.5019	9.83834	15.4334		GO:0006163	12.4173	3.68638e-16	28				GO:0006417	0	0	1	1	regulation of translation	0	0	-2.96474	-7.02414	GO:0006417	M0011	2	0	GO Biological Processes	19	regulation of translation	19_GO:0008152 metabolic process	-8.78058	5.32033	8.47477	30286	450	253
LRRFIP2	CAPN2	U2AF2	SUMO1								GO:0006417	regulation of translation	0	0	2.96474	7.02414	8.78058		GO:0006417	8.47477	1.65737e-09	20				GO:0006457	0	1	1	1	protein folding	0	-3.21426	-3.56739	-6.91276	GO:0006457	M0111	3	0	GO Biological Processes	19	protein folding	19_GO:0008152 metabolic process	-11.1907	9.20827	11.2407	30286	221	253
CASK	RAB3GAP2	HNRNPM	IK								GO:0006457	protein folding	0	3.21426	3.56739	6.91276	11.1907		GO:0006457	11.2407	6.44685e-12	17				GO:0019752	0	0	1	1	carboxylic acid metabolic process	0	0	-6.09218	-6.74632	GO:0019752	M0011	2	0	GO Biological Processes	19	carboxylic acid metabolic process	19_GO:0008152 metabolic process	-11.9825	4.70334	9.67425	30286	789	253
FAM136A	LRPPRC	AHNAK	RPS15A								GO:0019752	carboxylic acid metabolic process	0	0	6.09218	6.74632	11.9825		GO:0019752	9.67425	1.04104e-12	31				GO:0022613	0	0	1	1	ribonucleoprotein complex biogenesis	0	0	-7.29189	-7.55849	GO:0022613	M0011	2	0	GO Biological Processes	19	ribonucleoprotein complex biogenesis	19_GO:0009987 cellular process	-14.8316	6.85442	11.9792	30286	489	253
NACA	FAU	RPS10	SAFB2								GO:0022613	ribonucleoprotein complex biogenesis	0	0	7.29189	7.55849	14.8316		GO:0022613	11.9792	1.47371e-15	28				M66	0	0	1	1	PID MYC ACTIV PATHWAY	0	0	-4.27722	-4.97904	M66	M0011	2	0	Canonical Pathways	11	PID MYC ACTIV PATHWAY		-7.67256	13.6376	10.3228	30286	79	253
VCP	PDHB	EEF1B2	HACD2								M66	PID MYC ACTIV PATHWAY	0	0	4.27722	4.97904	7.67256		M66	10.3228	2.12542e-08	9				R-HSA-109582	0	0	0	1	Hemostasis	0	0	0	-6.35858	R-HSA-109582	M0001	1	0	Reactome Gene Sets	6	Hemostasis		-7.79266	4.23403	7.47995	30286	622	253
ATP2A2	BOLA2	NACA	DBI								R-HSA-109582	Hemostasis	0	0	0	6.35858	7.79266		R-HSA-109582	7.47995	1.61189e-08	22				R-HSA-3371511	0	0	0	1	HSF1 activation	0	0	0	-7.09839	R-HSA-3371511	M0001	1	0	Reactome Gene Sets	6	HSF1 activation		-9.54706	59.8538	18.7156	30286	12	253
EEF1D	MLLT4	NASP	LMNB2								R-HSA-3371511	HSF1 activation	0	0	0	7.09839	9.54706		R-HSA-3371511	18.7156	2.83755e-10	6				R-HSA-389957	0	1	0	1	Prefoldin mediated transfer of substrate to CCT/TriC	0	-4.79393	0	-13.1651	R-HSA-389957	M0101	2	0	Reactome Gene Sets	6	Prefoldin mediated transfer of substrate to CCT/TriC		-17.6196	51.3032	24.4416	30286	28	253
CCT4	TUBB	EEF1G	CAPRIN1								R-HSA-389957	Prefoldin mediated transfer of substrate to CCT/TriC	0	4.79393	0	13.1651	17.6196		R-HSA-389957	24.4416	2.40093e-18	12				R-HSA-5628897	0	1	0	1	TP53 Regulates Metabolic Genes	0	-11.5751	0	-4.77434	R-HSA-5628897	M0101	2	0	Reactome Gene Sets	6	TP53 Regulates Metabolic Genes		-11.5751	52.5457	20.1589	30286	87	53
PLIN3	AIMP1	VDAC1	CPNE3								R-HSA-5628897	TP53 Regulates Metabolic Genes	0	11.5751	0	4.77434	11.5751		R-HSA-5628897	20.1589	2.65988e-12	8				R-HSA-5653656	1	1	0	1	Vesicle-mediated transport	-2.27551	-5.63472	0	-10.3821	R-HSA-5653656	M1101	3	0	Reactome Gene Sets	6	Vesicle-mediated transport		-13.8034	5.51402	10.8694	30286	673	253
RSL1D1	RNPEP	PFKP	IDH3A								R-HSA-5653656	Vesicle-mediated transport	2.27551	5.63472	0	10.3821	13.8034		R-HSA-5653656	10.8694	1.57255e-14	31				R-HSA-6798695	1	1	0	1	Neutrophil degranulation	-2.80235	-2.00462	0	-4.98345	R-HSA-6798695	M1101	3	0	Reactome Gene Sets	6	Neutrophil degranulation		-7.56058	4.73842	7.5776	30286	480	253
ASNS	EPHX1	AARS	TUBB3								R-HSA-6798695	Neutrophil degranulation	2.80235	2.00462	0	4.98345	7.56058		R-HSA-6798695	7.5776	2.75055e-08	19				R-HSA-8953854	0	1	1	1	Metabolism of RNA	0	-5.36717	-9.33406	-12.7438	R-HSA-8953854	M0111	3	0	Reactome Gene Sets	6	Metabolism of RNA		-26.2477	7.58477	16.4828	30286	726	253
EIF4A2	VCL	MYH10	BCAS2								R-HSA-8953854	Metabolism of RNA	0	5.36717	9.33406	12.7438	26.2477		R-HSA-8953854	16.4828	5.65283e-27	46				WP107	1	0	1	1	Translation factors	-4.69245	0	-3.52989	-3.09316	WP107	M1011	3	0	WikiPathways	27	Translation factors		-8.07474	19.1532	11.791	30286	50	253
TARS	HSP90AB1	SUCLG2	HNRNPDL								WP107	Translation factors	4.69245	0	3.52989	3.09316	8.07474		WP107	11.791	8.41898e-09	8				WP3888	1	1	0	1	VEGFA VEGFR2 signaling	-2.97059	-3.02542	0	-7.21608	WP3888	M1101	3	0	WikiPathways	27	VEGFA VEGFR2 signaling		-11.5994	6.37332	10.3242	30286	432	253
CLTCL1	RPL7L1	COTL1	TUBB6								WP3888	VEGFA VEGFR2 signaling	2.97059	3.02542	0	7.21608	11.5994		WP3888	10.3242	2.51545e-12	23				WP3925	0	1	1	0	Amino acid metabolism	0	-4.7	-4.03724	0	WP3925	M0110	2	0	WikiPathways	27	Amino acid metabolism		-8.30807	13.1547	10.6579	30286	91	253
VTN	HSPB1	ENO1	RAD21								WP3925	Amino acid metabolism	0	4.7	4.03724	0	8.30807		WP3925	10.6579	4.91955e-09	10				WP4290	0	0	1	1	Metabolic reprogramming in colon cancer	0	0	-5.37374	-6.35583	WP4290	M0011	2	0	WikiPathways	27	Metabolic reprogramming in colon cancer		-11.7928	28.5018	16.3697	30286	42	253
ANXA2	PFDN6	PTBP3	MDH1								WP4290	Metabolic reprogramming in colon cancer	0	0	5.37374	6.35583	11.7928		WP4290	16.3697	1.61146e-12	10				WP5426	0	1	0	1	HDAC6 interactions in the central nervous system	0	-2.99652	0	-9.49863	WP5426	M0101	2	0	WikiPathways	27	HDAC6 interactions in the central nervous system		-9.72651	12.8258	11.5079	30286	112	253
EEF1B2	LAMTOR5	HPRT1	LMAN2								WP5426	HDAC6 interactions in the central nervous system	0	2.99652	0	9.49863	9.72651		WP5426	11.5079	1.87709e-10	12
CAPZB	GLS	CAP1	PSMD7
SMCHD1	RPL13	A2M	NAA50
DNM1L	PSMC5	TLN1	HNRNPD
ATP11A	MAP4	NQO1	UBR2
AMBP	SERPINB9	ELAVL1	LAMP1
DSTN	C5	PTGES3	FXR1
CTSB	LAMP1	TLN2	NUP155
PES1	GSR	PPP1CA	ADIRF
KATNAL2	RPL12	COX5A	TUBB2B
TIMM44	NSUN2	TAF15	EEF1A1
RPL27A	KPNA3	LARS	TUBB
UHRF1	RBP1	SRSF5	ATP1B1
	PABPC1L2A	ATP2A2	FXR2
	IARS	FUS	ANP32B
	RUVBL1	RPL7A	MIF
	YWHAB	NPM1	TXNDC12
	DDB1	SNRPD3	RPS23
	YARS	CCT6B	TCERG1
	PPA2	BCLAF1	MAGEB2
	HNRNPA0	PABPN1	EIF3M
	GGCT	ERP29	WDR12
	APOE	TIMM44	APEH
	YWHAG	PDCD6	PRDX2
	RAB8B	REEP5	VPS26A
	RPS5	LRRFIP1	HSPD1
	ATP1B3	RPS11	TUBB4B
	NAA50	PMPCB	RUVBL1
	DRAP1	CDC37	MAP4
	SFN	CYB5B	LUC7L2
	YWHAQ	EIF2S1	NUDT5
	RAB13	GLRX3	RPS3A
	PPCS	STMN1	CAPZA2
	SDHA	VPS4B	DDX18
		NDUFA2	CRYZ
		ALDH16A1	MCM5
		SF3A1	BLVRA
		CAD	TUBB4A
		RPL27A	DCXR
		PANK4	YWHAQ
		CLTCL1	TUBA4A
		SF1	RPS14
		ASS1	CPOX
		DHRS4	RAB11A
		FKBP5	RAB11B
		TCEA1	TPI1
		EXOSC9	RPL31
		ASL	TXN
		VPS4A	BZW2
		NDUFS4	PCNA
		IGF2R	DDX39A
		MGME1	FKBP4
		SERPINB5	GAPDH
		SF3B1	PSMD11
		GMPS	HSPE1
		GNAS	RPS8
		CMBL	CCT5
		COPA	PGK1
		NUMA1	RPA1
			PDHB
			COPS5
			LSM2
			SSBP1
			LDHB
			TF
			C1QBP
			EIF4E
			PPIH
			EIF4G2
			TUBB2A
			GART
			ATIC
			YWHAG
			OXCT1
			RPS2
			ACTG1
			YWHAE
			HSPB1
			HSP90AB1
			NAMPT
			EEF1A2
			GSTO1
			PEPD
			MAPRE1
			ERO1L
			HNRNPA0
			AK3
			HNRNPAB
			CSDE1
			LMNB1
			UGGT1
[truncated: 12 more columns]

## Sheet: 02b_GO_PHLF UP
Final Selected	Category	GO	Description	LogP	Enrichment	Z-score	#GeneInGOAndHitList	GeneID	Hits	Log(q-value)	GeneList			Class	Description	Enrichment	pvalue	count
+	Reactome Gene Sets	R-HSA-9612973	Autophagy	-2.6	11	5.3	3	3326|7280|10542	HSP90AB1|TUBB2A|LAMTOR5	-1.1	A-B up			Abup	protein maturation	8.4	0.000316	4	-3.5
+	Reactome Gene Sets	R-HSA-9612973	Autophagy	-8.3	16	11	9	1915|3326|7277|7280|10381|10382|10383|84617|347733	EEF1A1|HSP90AB1|TUBA4A|TUBB2A|TUBB3|TUBB4A|TUBB4B|TUBB6|TUBB2B	-6	A-C-up			Abup	protein stabilization	5.5	0.00501	3	-2.3
+	Reactome Gene Sets	R-HSA-211859	Biological oxidations	-2.2	7.7	4.2	3	2052|3326|79017	EPHX1|HSP90AB1|GGCT	-0.71	A-B up			Abup	Phagosome	13	0.00631	4	-2.2
+	Reactome Gene Sets	R-HSA-1640170	Cell Cycle	-5.5	7.4	7.2	9	2810|3326|5705|7280|7529|7532|8607|10971|203068	SFN|HSP90AB1|PSMC5|TUBB2A|YWHAB|YWHAG|RUVBL1|YWHAQ|TUBB	-3.5	A-B up			Abup	Vesicle-mediated transport	15	2e-07	8	-6.7
+	WikiPathways	WP179	Cell cycle	-4.2	19	8.3	4	2810|7529|7532|10971	SFN|YWHAB|YWHAG|YWHAQ	-2.4	A-B up			Abup	Translation	11	0.001	3	-3
+	KEGG Pathway	hsa04110	Cell cycle	-3.8	15	7.1	4	2810|7529|7532|10971	SFN|YWHAB|YWHAG|YWHAQ	-2	A-B up			Abup	Autophagy	8.4	0.0001	5	-4
+	Reactome Gene Sets	R-HSA-1640170	Cell Cycle	-16	9.5	14	24	3326|4001|4174|5111|5694|5713|5717|5885|6117|7277|7280|7341|7531|7532|8607|9631|10381|10382|10383|10971|22919|84617|203068|347733	HSP90AB1|LMNB1|MCM5|PCNA|PSMB6|PSMD7|PSMD11|RAD21|RPA1|TUBA4A|TUBB2A|SUMO1|YWHAE|YWHAG|RUVBL1|NUP155|TUBB3|TUBB4A|TUBB4B|YWHAQ|MAPRE1|TUBB6|TUBB|TUBB2B	-12	A-C-up			Abup	Cell Cycle	5	0.00501	3	-2.3
+	WikiPathways	WP179	Cell cycle	-5.3	14	8.5	6	4174|5111|5885|7531|7532|10971	MCM5|PCNA|RAD21|YWHAE|YWHAG|YWHAQ	-3.3	A-C-up			Abup	Cellular response to chemical stress	4.5	0.00126	6	-2.9
+	KEGG Pathway	hsa04110	Cell cycle	-4.6	11	7.2	6	4174|5111|5885|7531|7532|10971	MCM5|PCNA|RAD21|YWHAE|YWHAG|YWHAQ	-2.8	A-C-up			Abup	viral life cycle	19	0.00501	5	-2.3
+	Reactome Gene Sets	R-HSA-9711123	Cellular response to chemical stress	-2.2	8	4.3	3	2936|5705|10128	GSR|PSMC5|LRPPRC	-0.74	A-B up			Abup	regulation of secretion by cell	5	6.31e-07	6	-6.2
+	Reactome Gene Sets	R-HSA-9711123	Cellular response to chemical stress	-4.9	9	7.1	7	644|5694|5713|5717|7001|7295|30001	BLVRA|PSMB6|PSMD7|PSMD11|PRDX2|TXN|ERO1A	-2.9	A-C-up			Abup	response to oxidative stress	6.2	0.00316	5	-2.5
+	GO Biological Processes	GO:0006338	chromatin remodeling	-2	3	3	7	4001|8607|10541|11164|23304|80218|84823	LMNB1|RUVBL1|ANP32B|NUDT5|UBR2|NAA50|LMNB2	-0.58	A-C-up			Abup	Biological oxidations	7.7	0.00501	3	-2.3
+	Reactome Gene Sets	R-HSA-199977	ER to Golgi Anterograde Transport	-8.3	16	11	9	830|7277|7280|10381|10382|10383|10960|84617|347733	CAPZA2|TUBA4A|TUBB2A|TUBB3|TUBB4A|TUBB4B|LMAN2|TUBB6|TUBB2B	-6	A-C-up			Abup	tRNA metabolic process	8.5	0.00398	4	-2.4
+	KEGG Pathway	hsa00010	Glycolysis / Gluconeogenesis	-5.3	21	9.7	5	2597|3945|5162|5230|7167	GAPDH|LDHB|PDHB|PGK1|TPI1	-3.3	A-C-up			Abup	regulation of exocytosis	9.1	0.00631	3	-2.2
+	Reactome Gene Sets	R-HSA-109582	Hemostasis	-6.4	5.8	7.2	13	481|708|830|4282|7018|7277|7280|10381|10382|10383|50808|84617|347733	ATP1B1|C1QBP|CAPZA2|MIF|TF|TUBA4A|TUBB2A|TUBB3|TUBB4A|TUBB4B|AK3|TUBB6|TUBB2B	-4.3	A-C-up			Abup	Mitotic Anaphase	0	0.00398	3	-2.4
+	Reactome Gene Sets	R-HSA-3371511	HSF1 activation	-7.1	92	19	4	1915|3326|6117|7531	EEF1A1|HSP90AB1|RPA1|YWHAE	-4.9	A-C-up			Abup	ER to Golgi Anterograde Transport	0	1	0	NaN
+	Reactome Gene Sets	R-HSA-9837999	Mitochondrial protein degradation	-4.5	14	7.8	5	3329|3419|5019|5162|6742	HSPD1|IDH3A|OXCT1|PDHB|SSBP1	-2.7	A-C-up			Abup	Hemostasis	0	1	0	NaN
+	Reactome Gene Sets	R-HSA-68882	Mitotic Anaphase	-14	18	15	15	4001|5694|5713|5717|5885|7277|7280|7341|9631|10381|10382|10383|22919|84617|347733	LMNB1|PSMB6|PSMD7|PSMD11|RAD21|TUBA4A|TUBB2A|SUMO1|NUP155|TUBB3|TUBB4A|TUBB4B|MAPRE1|TUBB6|TUBB2B	-11	A-C-up			Abup	Mitochondrial protein degradation	0	1	0	NaN
+	KEGG Pathway	hsa04145	Phagosome	-2.6	11	5.3	3	3916|7280|203068	LAMP1|TUBB2A|TUBB	-1.1	A-B up			Abup	chromatin remodeling	0	1	0	NaN
+	KEGG Pathway	hsa04145	Phagosome	-9.6	18	13	10	71|3916|7277|7280|10381|10382|10383|84617|203068|347733	ACTG1|LAMP1|TUBA4A|TUBB2A|TUBB3|TUBB4A|TUBB4B|TUBB6|TUBB|TUBB2B	-7.1	A-C-up			Abup	HSF1 activation	0	1	0	NaN
+	GO Biological Processes	GO:0051604	protein maturation	-4.6	8.1	6.7	7	824|3315|3326|10471|10574|80218|552900	CAPN2|HSPB1|HSP90AB1|PFDN6|CCT7|NAA50|BOLA2	-2.8	A-B up			Abup	Glycolysis / Gluconeogenesis	0	1	0	NaN
+	GO Biological Processes	GO:0051604	protein maturation	-5.7	6.2	7	11	2288|3315|3326|3329|3336|5230|10465|22948|30001|56886|80218	FKBP4|HSPB1|HSP90AB1|HSPD1|HSPE1|PGK1|PPIH|CCT5|ERO1A|UGGT1|NAA50	-3.7	A-C-up			Class	Description	Enrichment	pvalue	count
+	GO Biological Processes	GO:0050821	protein stabilization	-5.6	16	9.1	6	483|3326|3916|8607|10471|10574	ATP1B3|HSP90AB1|LAMP1|RUVBL1|PFDN6|CCT7	-3.6	A-B up			Acup	protein maturation	16	1e-11	12	-11
+	GO Biological Processes	GO:0050821	protein stabilization	-5.9	10	8.1	8	481|2597|3326|3329|3916|7341|8607|22948	ATP1B1|GAPDH|HSP90AB1|HSPD1|LAMP1|SUMO1|RUVBL1|CCT5	-3.8	A-C-up			Acup	protein stabilization	12	1e-14	18	-14
+	GO Biological Processes	GO:0017157	regulation of exocytosis	-2.4	9.1	4.7	3	3916|5872|51762	LAMP1|RAB13|RAB8B	-0.87	A-B up			Acup	Phagosome	5.3	0.000398	7	-3.4
+	GO Biological Processes	GO:1903530	regulation of secretion by cell	-2.5	5	4.1	5	348|3916|5872|9255|51762	APOE|LAMP1|RAB13|AIMP1|RAB8B	-1	A-B up			Acup	Vesicle-mediated transport	22	3.16e-10	9	-9.5
+	GO Biological Processes	GO:0006979	response to oxidative stress	-2.4	6.2	4.2	4	348|824|2936|9361	APOE|CAPN2|GSR|LONP1	-0.92	A-B up			Acup	Translation	13	2.51e-10	12	-9.6
+	Reactome Gene Sets	R-HSA-72766	Translation	-7.4	16	11	8	2197|3376|6136|6137|6193|8565|9255|27068	FAU|IARS1|RPL12|RPL13|RPS5|YARS1|AIMP1|PPA2	-5.2	A-B up			Acup	Autophagy	8.1	0.0001	6	-4
+	GO Biological Processes	GO:0006412	translation	-5.3	10	7.7	7	2197|3376|6136|6137|6193|8565|9255	FAU|IARS1|RPL12|RPL13|RPS5|YARS1|AIMP1	-3.3	A-B up			Acup	Cell Cycle	3.6	0.000794	9	-3.1
+	GO Biological Processes	GO:0006412	translation	-9.8	9.8	11	14	327|1915|1917|1977|1982|6160|6187|6189|6202|6208|6210|6228|10480|10987	APEH|EEF1A1|EEF1A2|EIF4E|EIF4G2|RPL31|RPS2|RPS3A|RPS8|RPS14|RPS15A|RPS23|EIF3M|COPS5	-7.2	A-C-up			Acup	Cellular response to chemical stress	4.7	2e-05	11	-4.7
+	Reactome Gene Sets	R-HSA-72766	Translation	-9.1	11	11	12	327|1915|1917|1977|6160|6187|6189|6202|6208|6210|6228|10480	APEH|EEF1A1|EEF1A2|EIF4E|RPL31|RPS2|RPS3A|RPS8|RPS14|RPS15A|RPS23|EIF3M	-6.7	A-C-up			Acup	viral life cycle	0	0	0	NaN
+	GO Biological Processes	GO:0006399	tRNA metabolic process	-2.3	8.5	4.5	3	3376|8565|54888	IARS1|YARS1|NSUN2	-0.81	A-B up			Acup	regulation of secretion by cell	0	0	0	NaN
+	Reactome Gene Sets	R-HSA-5653656	Vesicle-mediated transport	-5.6	7.6	7.3	9	348|2810|5872|7280|7529|7532|10971|25782|51762	APOE|SFN|RAB13|TUBB2A|YWHAB|YWHAG|YWHAQ|RAB3GAP2|RAB8B	-3.6	A-B up			Acup	response to oxidative stress	0	0	0	NaN
+	Reactome Gene Sets	R-HSA-5653656	Vesicle-mediated transport	-10	7.4	10	18	71|348|830|7018|7277|7280|7531|7532|8766|9230|10381|10382|10383|10960|10971|10987|84617|347733	ACTG1|APOE|CAPZA2|TF|TUBA4A|TUBB2A|YWHAE|YWHAG|RAB11A|RAB11B|TUBB3|TUBB4A|TUBB4B|LMAN2|YWHAQ|COPS5|TUBB6|TUBB2B	-7.7	A-C-up			Acup	Biological oxidations	0	0	0	NaN
+	GO Biological Processes	GO:0019058	viral life cycle	-6.2	19	10	6	348|1642|3326|3839|3916|10542	APOE|DDB1|HSP90AB1|KPNA3|LAMP1|LAMTOR5	-4.1	A-B up			Acup	tRNA metabolic process	0	0	0	NaN
	Reactome Gene Sets	R-HSA-5628897	TP53 Regulates Metabolic Genes	-12	53	20	8	2744|2810|2936|7529|7532|10128|10542|10971	GLS|SFN|GSR|YWHAB|YWHAG|LRPPRC|LAMTOR5|YWHAQ	-8.7	A-B up			Acup	regulation of exocytosis	0	0	0	NaN
	Canonical Pathways	M199	PID P38 MK2 PATHWAY	-9.6	140	26	5	2810|3315|7529|7532|10971	SFN|HSPB1|YWHAB|YWHAG|YWHAQ	-7	A-B up			Acup	Mitotic Anaphase	17	1e-14	15	-14
	Reactome Gene Sets	R-HSA-2408522	Selenoamino acid metabolism	-8.8	34	15	7	2197|2936|3376|6136|6137|6193|9255	FAU|GSR|IARS1|RPL12|RPL13|RPS5|AIMP1	-6.4	A-B up			Acup	ER to Golgi Anterograde Transport	16	5.01e-09	9	-8.3
	Reactome Gene Sets	R-HSA-9614399	Regulation of localization of FOXO transcription factors	-8.6	210	29	4	2810|7529|7532|10971	SFN|YWHAB|YWHAG|YWHAQ	-6.2	A-B up			Acup	Hemostasis	33	3.98e-07	5	-6.4
	Reactome Gene Sets	R-HSA-1445148	Translocation of SLC2A4 (GLUT4) to the plasma membrane	-8.5	48	17	6	2810|5872|7280|7529|7532|10971	SFN|RAB13|TUBB2A|YWHAB|YWHAG|YWHAQ	-6.2	A-B up			Acup	Mitochondrial protein degradation	5.7	3.16e-05	9	-4.5
	Reactome Gene Sets	R-HSA-9755779	SARS-CoV-2 targets host intracellular signalling and regulatory pathways	-8.4	190	27	4	2810|7529|7532|10971	SFN|YWHAB|YWHAG|YWHAQ	-6.1	A-B up			Acup	chromatin remodeling	3	0.01	7	-2
	Reactome Gene Sets	R-HSA-75035	Chk1/Chk2(Cds1) mediated inactivation of Cyclin B:Cdk1 complex	-8.2	180	26	4	2810|7529|7532|10971	SFN|YWHAB|YWHAG|YWHAQ	-5.9	A-B up			Acup	HSF1 activation	92	7.94e-08	4	-7.1
	Reactome Gene Sets	R-HSA-9735871	SARS-CoV-1 targets host intracellular signalling and regulatory pathways	-7.9	150	25	4	2810|7529|7532|10971	SFN|YWHAB|YWHAG|YWHAQ	-5.7	A-B up			Acup	Glycolysis / Gluconeogenesis	20	5.01e-06	5	-5.3
	Reactome Gene Sets	R-HSA-111447	Activation of BAD and translocation to mitochondria	-7.9	150	25	4	2810|7529|7532|10971	SFN|YWHAB|YWHAG|YWHAQ	-5.7	A-B up
	Reactome Gene Sets	R-HSA-71291	Metabolism of amino acids and derivatives	-7.8	14	11	9	2197|2744|2936|3376|5705|6136|6137|6193|9255	FAU|GLS|GSR|IARS1|PSMC5|RPL12|RPL13|RPS5|AIMP1	-5.6	A-B up
	CORUM	CORUM:5199	Kinase maturation complex 1	-7.8	140	24	4	3326|7529|7532|10971	HSP90AB1|YWHAB|YWHAG|YWHAQ	-5.6	A-B up
	Reactome Gene Sets	R-HSA-9692914	SARS-CoV-1-host interactions	-7.8	36	14	6	2197|2810|6193|7529|7532|10971	FAU|SFN|RPS5|YWHAB|YWHAG|YWHAQ	-5.5	A-B up
	Reactome Gene Sets	R-HSA-9679506	SARS-CoV Infections	-7.4	12	9.8	9	483|2197|2810|3326|6193|7529|7532|10971|203068	ATP1B3|FAU|SFN|HSP90AB1|RPS5|YWHAB|YWHAG|YWHAQ|TUBB	-5.2	A-B up
	Reactome Gene Sets	R-HSA-9705683	SARS-CoV-2-host interactions	-7.2	20	11	7	2197|2810|3326|6193|7529|7532|10971	FAU|SFN|HSP90AB1|RPS5|YWHAB|YWHAG|YWHAQ	-5	A-B up
	Canonical Pathways	M247	PID INSULIN GLUCOSE PATHWAY	-6.9	88	19	4	2810|7529|7532|10971	SFN|YWHAB|YWHAG|YWHAQ	-4.8	A-B up
	Reactome Gene Sets	R-HSA-9678108	SARS-CoV-1 Infection	-6.7	24	12	6	2197|2810|6193|7529|7532|10971	FAU|SFN|RPS5|YWHAB|YWHAG|YWHAQ	-4.6	A-B up
	Reactome Gene Sets	R-HSA-3700989	Transcriptional Regulation by TP53	-6.7	13	9.3	8	2744|2810|2936|7529|7532|10128|10542|10971	GLS|SFN|GSR|YWHAB|YWHAG|LRPPRC|LAMTOR5|YWHAQ	-4.5	A-B up
	Reactome Gene Sets	R-HSA-114452	Activation of BH3-only proteins	-6.7	76	17	4	2810|7529|7532|10971	SFN|YWHAB|YWHAG|YWHAQ	-4.5	A-B up
	GO Biological Processes	GO:0043604	amide biosynthetic process	-6.4	9.5	8.3	9	2197|3376|5162|6136|6137|6193|8565|9255|79717	FAU|IARS1|PDHB|RPL12|RPL13|RPS5|YARS1|AIMP1|PPCS	-4.3	A-B up
	Canonical Pathways	M249	PID PI3KCI AKT PATHWAY	-6.4	65	16	4	2810|7529|7532|10971	SFN|YWHAB|YWHAG|YWHAQ	-4.3	A-B up
	Canonical Pathways	M271	PID PI3K PLC TRK PATHWAY	-6.3	63	16	4	2810|7529|7532|10971	SFN|YWHAB|YWHAG|YWHAQ	-4.2	A-B up
	Reactome Gene Sets	R-HSA-379724	tRNA Aminoacylation	-6.1	54	15	4	3376|8565|9255|27068	IARS1|YARS1|AIMP1|PPA2	-4	A-B up
	Reactome Gene Sets	R-HSA-9694516	SARS-CoV-2 Infection	-6.1	13	9	7	2197|2810|3326|6193|7529|7532|10971	FAU|SFN|HSP90AB1|RPS5|YWHAB|YWHAG|YWHAQ	-4	A-B up
	Canonical Pathways	M164	PID ERBB1 DOWNSTREAM PATHWAY	-5.9	27	11	5	824|2810|7529|7532|10971	CAPN2|SFN|YWHAB|YWHAG|YWHAQ	-3.9	A-B up
	Canonical Pathways	M239	PID A6B1 A6B4 INTEGRIN PATHWAY	-5.9	50	14	4	2810|7529|7532|10971	SFN|YWHAB|YWHAG|YWHAQ	-3.9	A-B up
	Canonical Pathways	M87	PID LKB1 PATHWAY	-5.9	49	14	4	2810|7529|7532|10971	SFN|YWHAB|YWHAG|YWHAQ	-3.8	A-B up
	Canonical Pathways	M136	PID FOXO PATHWAY	-5.8	47	13	4	2810|7529|7532|10971	SFN|YWHAB|YWHAG|YWHAQ	-3.8	A-B up
	Canonical Pathways	M7955	SIG INSULIN RECEPTOR PATHWAY IN CARDIAC MYOCYTES	-5.7	45	13	4	2810|7529|7532|10971	SFN|YWHAB|YWHAG|YWHAQ	-3.7	A-B up
	Canonical Pathways	M113	PID NFAT 3PATHWAY	-5.6	43	13	4	2810|7529|7532|10971	SFN|YWHAB|YWHAG|YWHAQ	-3.6	A-B up
	Reactome Gene Sets	R-HSA-109606	Intrinsic Pathway for Apoptosis	-5.6	42	13	4	2810|7529|7532|10971	SFN|YWHAB|YWHAG|YWHAQ	-3.6	A-B up
	Canonical Pathways	M186	PID PDGFRB PATHWAY	-5.5	22	10	5	2810|4301|7529|7532|10971	SFN|AFDN|YWHAB|YWHAG|YWHAQ	-3.5	A-B up
	Reactome Gene Sets	R-HSA-8953854	Metabolism of RNA	-5.4	7.1	6.9	9	2197|3315|5705|6136|6137|6193|7529|10128|54888	FAU|HSPB1|PSMC5|RPL12|RPL13|RPS5|YWHAB|LRPPRC|NSUN2	-3.4	A-B up
	GO Biological Processes	GO:0016032	viral process	-5.4	14	8.6	6	348|1642|3326|3839|3916|10542	APOE|DDB1|HSP90AB1|KPNA3|LAMP1|LAMTOR5	-3.4	A-B up
	GO Biological Processes	GO:0006518	peptide metabolic process	-5.3	8.3	7.2	8	2197|2936|3376|6136|6137|6193|8565|9255	FAU|GSR|IARS1|RPL12|RPL13|RPS5|YARS1|AIMP1	-3.3	A-B up
	Reactome Gene Sets	R-HSA-9614085	FOXO-mediated transcription	-5.3	35	12	4	2810|7529|7532|10971	SFN|YWHAB|YWHAG|YWHAQ	-3.3	A-B up
	Canonical Pathways	M295	SIG PIP3 SIGNALING IN CARDIAC MYOCTES	-5.2	34	11	4	2810|7529|7532|10971	SFN|YWHAB|YWHAG|YWHAQ	-3.3	A-B up
	WikiPathways	WP5376	17p13 3 YWHAE copy number variation	-5.2	82	15	3	7529|7532|10971	YWHAB|YWHAG|YWHAQ	-3.2	A-B up
	Canonical Pathways	M121	PID MTOR 4PATHWAY	-5.2	33	11	4	2810|7529|7532|10971	SFN|YWHAB|YWHAG|YWHAQ	-3.2	A-B up
	WikiPathways	WP536	Calcium regulation in cardiac cells	-5.2	19	9.2	5	483|2810|7529|7532|10971	ATP1B3|SFN|YWHAB|YWHAG|YWHAQ	-3.2	A-B up
	GO Biological Processes	GO:0051131	chaperone-mediated protein complex assembly	-5.1	78	15	3	3326|9361|10471	HSP90AB1|LONP1|PFDN6	-3.2	A-B up
	WikiPathways	WP5401	7q11 23 distal copy number variation	-5.1	78	15	3	2810|3315|7532	SFN|HSPB1|YWHAG	-3.2	A-B up
	Reactome Gene Sets	R-HSA-168255	Influenza Infection	-5.1	18	9	5	2197|3839|6136|6137|6193	FAU|KPNA3|RPL12|RPL13|RPS5	-3.1	A-B up
	Reactome Gene Sets	R-HSA-9711097	Cellular response to starvation	-5.1	18	9	5	2197|6136|6137|6193|10542	FAU|RPL12|RPL13|RPS5|LAMTOR5	-3.1	A-B up
	GO Biological Processes	GO:0043043	peptide biosynthetic process	-5.1	9.5	7.4	7	2197|3376|6136|6137|6193|8565|9255	FAU|IARS1|RPL12|RPL13|RPS5|YARS1|AIMP1	-3.1	A-B up
	Reactome Gene Sets	R-HSA-379716	Cytosolic tRNA aminoacylation	-5	71	14	3	3376|8565|9255	IARS1|YARS1|AIMP1	-3.1	A-B up
	Reactome Gene Sets	R-HSA-69481	G2/M Checkpoints	-5	17	8.7	5	2810|5705|7529|7532|10971	SFN|PSMC5|YWHAB|YWHAG|YWHAQ	-3	A-B up
	Canonical Pathways	M223	PID BETA CATENIN NUC PATHWAY	-4.9	29	10	4	2810|7529|7532|10971	SFN|YWHAB|YWHAG|YWHAQ	-3	A-B up
	CORUM	CORUM:306	Ribosome, cytoplasmic	-4.9	29	10	4	2197|6136|6137|6193	FAU|RPL12|RPL13|RPS5	-3	A-B up
	Reactome Gene Sets	R-HSA-9010553	Regulation of expression of SLITs and ROBOs	-4.9	17	8.6	5	2197|5705|6136|6137|6193	FAU|PSMC5|RPL12|RPL13|RPS5	-3	A-B up
	Reactome Gene Sets	R-HSA-199991	Membrane Trafficking	-4.9	7.2	6.6	8	2810|5872|7280|7529|7532|10971|25782|51762	SFN|RAB13|TUBB2A|YWHAB|YWHAG|YWHAQ|RAB3GAP2|RAB8B	-3	A-B up
	Reactome Gene Sets	R-HSA-109581	Apoptosis	-4.8	16	8.4	5	2810|5705|7529|7532|10971	SFN|PSMC5|YWHAB|YWHAG|YWHAQ	-2.9	A-B up
	Reactome Gene Sets	R-HSA-389957	Prefoldin mediated transfer of substrate to CCT/TriC	-4.8	61	13	3	7280|10471|10574	TUBB2A|PFDN6|CCT7	-2.9	A-B up
	WikiPathways	WP477	Cytoplasmic ribosomal proteins	-4.8	26	9.8	4	2197|6136|6137|6193	FAU|RPL12|RPL13|RPS5	-2.9	A-B up
	Reactome Gene Sets	R-HSA-192823	Viral mRNA Translation	-4.7	25	9.7	4	2197|6136|6137|6193	FAU|RPL12|RPL13|RPS5	-2.8	A-B up
	Reactome Gene Sets	R-HSA-156902	Peptide chain elongation	-4.7	25	9.7	4	2197|6136|6137|6193	FAU|RPL12|RPL13|RPS5	-2.8	A-B up
	WikiPathways	WP3925	Amino acid metabolism	-4.7	25	9.6	4	2744|2936|3376|6389	GLS|GSR|IARS1|SDHA	-2.8	A-B up
	GO Biological Processes	GO:0031647	regulation of protein stability	-4.7	11	7.2	6	483|3326|3916|8607|10471|10574	ATP1B3|HSP90AB1|LAMP1|RUVBL1|PFDN6|CCT7	-2.8	A-B up
	Reactome Gene Sets	R-HSA-72764	Eukaryotic Translation Termination	-4.6	24	9.5	4	2197|6136|6137|6193	FAU|RPL12|RPL13|RPS5	-2.8	A-B up
	Reactome Gene Sets	R-HSA-156842	Eukaryotic Translation Elongation	-4.6	24	9.5	4	2197|6136|6137|6193	FAU|RPL12|RPL13|RPS5	-2.8	A-B up
	Reactome Gene Sets	R-HSA-2408557	Selenocysteine synthesis	-4.6	24	9.5	4	2197|6136|6137|6193	FAU|RPL12|RPL13|RPS5	-2.8	A-B up
	Reactome Gene Sets	R-HSA-69473	G2/M DNA damage checkpoint	-4.6	24	9.5	4	2810|7529|7532|10971	SFN|YWHAB|YWHAG|YWHAQ	-2.8	A-B up
	Reactome Gene Sets	R-HSA-5625740	RHO GTPases activate PKNs	-4.6	24	9.5	4	2810|7529|7532|10971	SFN|YWHAB|YWHAG|YWHAQ	-2.8	A-B up
	Reactome Gene Sets	R-HSA-389958	Cooperation of Prefoldin and TriC/CCT in actin and tubulin folding	-4.6	54	12	3	7280|10471|10574	TUBB2A|PFDN6|CCT7	-2.8	A-B up
	Reactome Gene Sets	R-HSA-975956	Nonsense Mediated Decay (NMD) independent of the Exon Junction Complex (EJC)	-4.6	24	9.4	4	2197|6136|6137|6193	FAU|RPL12|RPL13|RPS5	-2.8	A-B up
	Reactome Gene Sets	R-HSA-69275	G2/M Transition	-4.6	15	8	5	3326|5705|7280|7532|203068	HSP90AB1|PSMC5|TUBB2A|YWHAG|TUBB	-2.8	A-B up
	Reactome Gene Sets	R-HSA-453274	Mitotic G2-G2/M phases	-4.6	14	7.9	5	3326|5705|7280|7532|203068	HSP90AB1|PSMC5|TUBB2A|YWHAG|TUBB	-2.7	A-B up
	Reactome Gene Sets	R-HSA-9633012	Response of EIF2AK4 (GCN2) to amino acid deficiency	-4.5	22	9.1	4	2197|6136|6137|6193	FAU|RPL12|RPL13|RPS5	-2.7	A-B up
	Reactome Gene Sets	R-HSA-72689	Formation of a pool of free 40S subunits	-4.5	22	9.1	4	2197|6136|6137|6193	FAU|RPL12|RPL13|RPS5	-2.7	A-B up
	Reactome Gene Sets	R-HSA-5357801	Programmed Cell Death	-4.4	13	7.6	5	2810|5705|7529|7532|10971	SFN|PSMC5|YWHAB|YWHAG|YWHAQ	-2.6	A-B up
	Reactome Gene Sets	R-HSA-376176	Signaling by ROBO receptors	-4.4	13	7.5	5	2197|5705|6136|6137|6193	FAU|PSMC5|RPL12|RPL13|RPS5	-2.6	A-B up
	Reactome Gene Sets	R-HSA-156827	L13a-mediated translational silencing of Ceruloplasmin expression	-4.3	20	8.6	4	2197|6136|6137|6193	FAU|RPL12|RPL13|RPS5	-2.5	A-B up
	Reactome Gene Sets	R-HSA-422475	Axon guidance	-4.3	7.3	6.2	7	2197|3326|5705|6136|6137|6193|7280	FAU|HSP90AB1|PSMC5|RPL12|RPL13|RPS5|TUBB2A	-2.5	A-B up
	Reactome Gene Sets	R-HSA-1799339	SRP-dependent cotranslational protein targeting to membrane	-4.3	20	8.6	4	2197|6136|6137|6193	FAU|RPL12|RPL13|RPS5	-2.5	A-B up
	Reactome Gene Sets	R-HSA-72706	GTP hydrolysis and joining of the 60S ribosomal subunit	-4.3	20	8.6	4	2197|6136|6137|6193	FAU|RPL12|RPL13|RPS5	-2.5	A-B up
	Reactome Gene Sets	R-HSA-927802	Nonsense-Mediated Decay (NMD)	-4.3	20	8.5	4	2197|6136|6137|6193	FAU|RPL12|RPL13|RPS5	-2.5	A-B up
	Reactome Gene Sets	R-HSA-975957	Nonsense Mediated Decay (NMD) enhanced by the Exon Junction Complex (EJC)	-4.3	20	8.5	4	2197|6136|6137|6193	FAU|RPL12|RPL13|RPS5	-2.5	A-B up
	KEGG Pathway	hsa05171	Coronavirus disease - COVID-19	-4.3	12	7.2	5	727|2197|6136|6137|6193	C5|FAU|RPL12|RPL13|RPS5	-2.4	A-B up
	KEGG Pathway	hsa05010	Alzheimer disease	-4.3	8.9	6.5	6	348|824|5705|6389|7280|203068	APOE|CAPN2|PSMC5|SDHA|TUBB2A|TUBB	-2.4	A-B up
	Reactome Gene Sets	R-HSA-72737	Cap-dependent Translation Initiation	-4.2	19	8.3	4	2197|6136|6137|6193	FAU|RPL12|RPL13|RPS5	-2.4	A-B up
	Reactome Gene Sets	R-HSA-72613	Eukaryotic Translation Initiation	-4.2	19	8.3	4	2197|6136|6137|6193	FAU|RPL12|RPL13|RPS5	-2.4	A-B up
	Reactome Gene Sets	R-HSA-9675108	Nervous system development	-4.2	7	6.1	7	2197|3326|5705|6136|6137|6193|7280	FAU|HSP90AB1|PSMC5|RPL12|RPL13|RPS5|TUBB2A	-2.4	A-B up
	GO Biological Processes	GO:0002181	cytoplasmic translation	-4.1	18	8	4	2197|6136|6137|6193	FAU|RPL12|RPL13|RPS5	-2.3	A-B up
	GO Biological Processes	GO:0044403	biological process involved in symbiotic interaction	-4.1	11	6.8	5	348|1642|3326|3839|3916	APOE|DDB1|HSP90AB1|KPNA3|LAMP1	-2.3	A-B up
	Reactome Gene Sets	R-HSA-168273	Influenza Viral RNA Transcription and Replication	-4	17	7.7	4	2197|6136|6137|6193	FAU|RPL12|RPL13|RPS5	-2.2	A-B up
	WikiPathways	WP5124	Alzheimer 39 s disease	-4	11	6.7	5	348|824|5705|7280|203068	APOE|CAPN2|PSMC5|TUBB2A|TUBB	-2.2	A-B up
	WikiPathways	WP2059	Alzheimer 39 s disease and miRNA effects	-4	11	6.7	5	348|824|5705|7280|203068	APOE|CAPN2|PSMC5|TUBB2A|TUBB	-2.2	A-B up
	KEGG Pathway	hsa05020	Prion disease	-3.9	11	6.6	5	727|5705|6389|7280|203068	C5|PSMC5|SDHA|TUBB2A|TUBB	-2.2	A-B up
	WikiPathways	WP2272	Pathogenic Escherichia coli infection	-3.9	31	9.4	3	7280|10971|203068	TUBB2A|YWHAQ|TUBB	-2.1	A-B up
	GO Biological Processes	GO:0043086	negative regulation of catalytic activity	-3.9	7.6	5.9	6	348|2810|3315|5272|7532|10542	APOE|SFN|HSPB1|SERPINB9|YWHAG|LAMTOR5	-2.1	A-B up
	GO Biological Processes	GO:0051701	biological process involved in interaction with host	-3.9	15	7.3	4	1642|3326|3839|3916	DDB1|HSP90AB1|KPNA3|LAMP1	-2.1	A-B up
	GO Biological Processes	GO:0043297	apical junction assembly	-3.8	30	9.1	3	4301|5872|7414	AFDN|RAB13|VCL	-2.1	A-B up
	Reactome Gene Sets	R-HSA-69620	Cell Cycle Checkpoints	-3.8	9.8	6.3	5	2810|5705|7529|7532|10971	SFN|PSMC5|YWHAB|YWHAG|YWHAQ	-2.1	A-B up
	WikiPathways	WP289	Myometrial relaxation and contraction pathways	-3.8	15	7.2	4	2810|7529|7532|10971	SFN|YWHAB|YWHAG|YWHAQ	-2	A-B up
	GO Biological Processes	GO:0072657	protein localization to membrane	-3.8	7.2	5.7	6	348|483|4301|5872|25782|51762	APOE|ATP1B3|AFDN|RAB13|RAB3GAP2|RAB8B	-2	A-B up
	Reactome Gene Sets	R-HSA-194315	Signaling by Rho GTPases	-3.7	5.7	5.3	7	2810|3326|7280|7529|7532|10574|10971	SFN|HSP90AB1|TUBB2A|YWHAB|YWHAG|CCT7|YWHAQ	-1.9	A-B up
	KEGG Pathway	hsa03010	Ribosome	-3.6	13	6.8	4	2197|6136|6137|6193	FAU|RPL12|RPL13|RPS5	-1.9	A-B up
	GO Biological Processes	GO:0006469	negative regulation of protein kinase activity	-3.6	13	6.8	4	348|2810|3315|7532	APOE|SFN|HSPB1|YWHAG	-1.9	A-B up
	Reactome Gene Sets	R-HSA-9716542	Signaling by Rho GTPases, Miro GTPases and RHOBTB3	-3.6	5.5	5.2	7	2810|3326|7280|7529|7532|10574|10971	SFN|HSP90AB1|TUBB2A|YWHAB|YWHAG|CCT7|YWHAQ	-1.9	A-B up
	Reactome Gene Sets	R-HSA-195258	RHO GTPase Effectors	-3.6	8.8	5.9	5	2810|7280|7529|7532|10971	SFN|TUBB2A|YWHAB|YWHAG|YWHAQ	-1.9	A-B up
	WikiPathways	WP2359	Parkin ubiquitin proteasomal system pathway	-3.6	24	8.2	3	5705|7280|203068	PSMC5|TUBB2A|TUBB	-1.9	A-B up
	GO Biological Processes	GO:0033673	negative regulation of kinase activity	-3.5	13	6.5	4	348|2810|3315|7532	APOE|SFN|HSPB1|YWHAG	-1.8	A-B up
	GO Biological Processes	GO:0061077	chaperone-mediated protein folding	-3.5	23	8	3	3315|10471|10574	HSPB1|PFDN6|CCT7	-1.8	A-B up
	Reactome Gene Sets	R-HSA-6791226	Major pathway of rRNA processing in the nucleolus and cytosol	-3.5	12	6.5	4	2197|6136|6137|6193	FAU|RPL12|RPL13|RPS5	-1.8	A-B up
	Reactome Gene Sets	R-HSA-8852276	The role of GTSE1 in G2/M progression after G2 checkpoint	-3.5	22	7.8	3	3326|5705|7280	HSP90AB1|PSMC5|TUBB2A	-1.8	A-B up
	Reactome Gene Sets	R-HSA-8868773	rRNA processing in the nucleus and cytosol	-3.4	12	6.3	4	2197|6136|6137|6193	FAU|RPL12|RPL13|RPS5	-1.7	A-B up
	GO Biological Processes	GO:0051668	localization within membrane	-3.4	6.1	5.1	6	348|483|4301|5872|25782|51762	APOE|ATP1B3|AFDN|RAB13|RAB3GAP2|RAB8B	-1.7	A-B up
	GO Biological Processes	GO:1902369	negative regulation of RNA catabolic process	-3.3	20	7.4	3	10128|10949|54888	LRPPRC|HNRNPA0|NSUN2	-1.7	A-B up
	KEGG Pathway	hsa05203	Viral carcinogenesis	-3.3	11	6.1	4	1642|7529|7532|10971	DDB1|YWHAB|YWHAG|YWHAQ	-1.7	A-B up
	Reactome Gene Sets	R-HSA-72312	rRNA processing	-3.3	11	6.1	4	2197|6136|6137|6193	FAU|RPL12|RPL13|RPS5	-1.7	A-B up
	GO Biological Processes	GO:0072659	protein localization to plasma membrane	-3.3	11	6.1	4	483|4301|5872|51762	ATP1B3|AFDN|RAB13|RAB8B	-1.7	A-B up
	Reactome Gene Sets	R-HSA-450531	Regulation of mRNA stability by proteins that bind AU-rich elements	-3.3	19	7.3	3	3315|5705|7529	HSPB1|PSMC5|YWHAB	-1.6	A-B up
	GO Biological Processes	GO:0045936	negative regulation of phosphate metabolic process	-3.3	7.6	5.4	5	348|2810|3315|7529|7532	APOE|SFN|HSPB1|YWHAB|YWHAG	-1.6	A-B up
	GO Biological Processes	GO:0010563	negative regulation of phosphorus metabolic process	-3.3	7.5	5.4	5	348|2810|3315|7529|7532	APOE|SFN|HSPB1|YWHAB|YWHAG	-1.6	A-B up
	GO Biological Processes	GO:0051348	negative regulation of transferase activity	-3.3	11	6	4	348|2810|3315|7532	APOE|SFN|HSPB1|YWHAG	-1.6	A-B up
	Reactome Gene Sets	R-HSA-390466	Chaperonin-mediated protein folding	-3.3	19	7.2	3	7280|10471|10574	TUBB2A|PFDN6|CCT7	-1.6	A-B up
	Reactome Gene Sets	R-HSA-8876198	RAB GEFs exchange GTP for GDP on RABs	-3.3	19	7.2	3	5872|25782|51762	RAB13|RAB3GAP2|RAB8B	-1.6	A-B up
	Reactome Gene Sets	R-HSA-380320	Recruitment of NuMA to mitotic centrosomes	-3.2	18	7	3	7280|7532|203068	TUBB2A|YWHAG|TUBB	-1.6	A-B up
	GO Biological Processes	GO:0006457	protein folding	-3.2	10	5.8	4	3315|3326|10471|10574	HSPB1|HSP90AB1|PFDN6|CCT7	-1.6	A-B up
	GO Biological Processes	GO:0030162	regulation of proteolysis	-3.2	5.7	4.9	6	348|2810|3326|5272|5705|10542	APOE|SFN|HSP90AB1|SERPINB9|PSMC5|LAMTOR5	-1.6	A-B up
	Reactome Gene Sets	R-HSA-391251	Protein folding	-3.2	18	6.9	3	7280|10471|10574	TUBB2A|PFDN6|CCT7	-1.5	A-B up
	Reactome Gene Sets	R-HSA-9679191	Potential therapeutics for SARS	-3.2	17	6.8	3	483|3326|203068	ATP1B3|HSP90AB1|TUBB	-1.5	A-B up
	GO Biological Processes	GO:0045861	negative regulation of proteolysis	-3.1	9.9	5.7	4	2810|3326|5272|10542	SFN|HSP90AB1|SERPINB9|LAMTOR5	-1.5	A-B up
	KEGG Pathway	hsa05146	Amoebiasis	-3.1	17	6.7	3	3315|5272|7414	HSPB1|SERPINB9|VCL	-1.5	A-B up
	GO Biological Processes	GO:0031400	negative regulation of protein modification process	-3.1	6.7	5	5	348|2810|3315|7529|7532	APOE|SFN|HSPB1|YWHAB|YWHAG	-1.4	A-B up
	GO Biological Processes	GO:1990778	protein localization to cell periphery	-3	9.3	5.5	4	483|4301|5872|51762	ATP1B3|AFDN|RAB13|RAB8B	-1.4	A-B up
	KEGG Pathway	hsa05132	Salmonella infection	-3	9.3	5.5	4	3326|3839|7280|203068	HSP90AB1|KPNA3|TUBB2A|TUBB	-1.4	A-B up
	WikiPathways	WP3888	VEGFA VEGFR2 signaling	-3	6.6	4.9	5	824|3315|4301|7414|10574	CAPN2|HSPB1|AFDN|VCL|CCT7	-1.4	A-B up
	GO Biological Processes	GO:0001824	blastocyst development	-3	15	6.4	3	824|6137|285855	CAPN2|RPL13|RPL7L1	-1.4	A-B up
	WikiPathways	WP5426	HDAC6 interactions in the central nervous system	-3	15	6.4	3	348|3315|203068	APOE|HSPB1|TUBB	-1.4	A-B up
	GO Biological Processes	GO:0019725	cellular homeostasis	-2.9	5	4.4	6	348|483|2744|2936|3916|552900	APOE|ATP1B3|GLS|GSR|LAMP1|BOLA2	-1.3	A-B up
	KEGG Pathway	hsa05012	Parkinson disease	-2.9	8.6	5.2	4	5705|6389|7280|203068	PSMC5|SDHA|TUBB2A|TUBB	-1.3	A-B up
	Reactome Gene Sets	R-HSA-9007101	Rab regulation of trafficking	-2.9	14	6	3	5872|25782|51762	RAB13|RAB3GAP2|RAB8B	-1.3	A-B up
	GO Biological Processes	GO:0010951	negative regulation of endopeptidase activity	-2.9	14	6	3	2810|5272|10542	SFN|SERPINB9|LAMTOR5	-1.3	A-B up
	GO Biological Processes	GO:0045859	regulation of protein kinase activity	-2.9	6.1	4.6	5	348|2810|3315|3326|7532	APOE|SFN|HSPB1|HSP90AB1|YWHAG	-1.3	A-B up
	GO Biological Processes	GO:0007043	cell-cell junction assembly	-2.8	14	5.9	3	4301|5872|7414	AFDN|RAB13|VCL	-1.3	A-B up
	KEGG Pathway	hsa05022	Pathways of neurodegeneration - multiple diseases	-2.8	6	4.6	5	824|5705|6389|7280|203068	CAPN2|PSMC5|SDHA|TUBB2A|TUBB	-1.3	A-B up
	KEGG Pathway	hsa04114	Oocyte meiosis	-2.8	13	5.8	3	7529|7532|10971	YWHAB|YWHAG|YWHAQ	-1.2	A-B up
	GO Biological Processes	GO:0010466	negative regulation of peptidase activity	-2.8	13	5.8	3	2810|5272|10542	SFN|SERPINB9|LAMTOR5	-1.2	A-B up
	GO Biological Processes	GO:0001933	negative regulation of protein phosphorylation	-2.7	7.7	4.9	4	348|2810|3315|7532	APOE|SFN|HSPB1|YWHAG	-1.2	A-B up
	Reactome Gene Sets	R-HSA-9006931	Signaling by Nuclear Receptors	-2.7	7.7	4.8	4	348|3315|3326|5162	APOE|HSPB1|HSP90AB1|PDHB	-1.2	A-B up
	GO Biological Processes	GO:0044092	negative regulation of molecular function	-2.7	4.6	4.1	6	348|2810|3315|5272|7532|10542	APOE|SFN|HSPB1|SERPINB9|YWHAG|LAMTOR5	-1.2	A-B up
	KEGG Pathway	hsa05016	Huntington disease	-2.7	7.5	4.8	4	5705|6389|7280|203068	PSMC5|SDHA|TUBB2A|TUBB	-1.1	A-B up
	WikiPathways	WP2882	Nuclear receptors meta pathway	-2.7	7.3	4.7	4	2936|3326|5272|5705	GSR|HSP90AB1|SERPINB9|PSMC5	-1.1	A-B up
	GO Biological Processes	GO:0042326	negative regulation of phosphorylation	-2.6	7.2	4.7	4	348|2810|3315|7532	APOE|SFN|HSPB1|YWHAG	-1.1	A-B up
	GO Biological Processes	GO:0043549	regulation of kinase activity	-2.6	5.4	4.3	5	348|2810|3315|3326|7532	APOE|SFN|HSPB1|HSP90AB1|YWHAG	-1.1	A-B up
	WikiPathways	WP4666	Hepatitis B infection	-2.6	11	5.3	3	1642|7529|10971	DDB1|YWHAB|YWHAQ	-1.1	A-B up
	GO Biological Processes	GO:0034330	cell junction organization	-2.6	5.4	4.3	5	348|4301|5872|7414|51762	APOE|AFDN|RAB13|VCL|RAB8B	-1.1	A-B up
	GO Biological Processes	GO:0031329	regulation of cellular catabolic process	-2.6	4.4	4	6	348|3315|10128|10949|25782|54888	APOE|HSPB1|LRPPRC|HNRNPA0|RAB3GAP2|NSUN2	-1.1	A-B up
	Reactome Gene Sets	R-HSA-5683057	MAPK family signaling cascades	-2.6	7	4.6	4	3315|5705|7414|7529	HSPB1|PSMC5|VCL|YWHAB	-1.1	A-B up
	KEGG Pathway	hsa04390	Hippo signaling pathway	-2.6	11	5.2	3	7529|7532|10971	YWHAB|YWHAG|YWHAQ	-1.1	A-B up
	KEGG Pathway	hsa05160	Hepatitis C	-2.6	11	5.2	3	7529|7532|10971	YWHAB|YWHAG|YWHAQ	-1	A-B up
	WikiPathways	WP706	Sudden infant death syndrome SIDS susceptibility pathways	-2.6	11	5.2	3	7529|7532|10971	YWHAB|YWHAG|YWHAQ	-1	A-B up
	GO Biological Processes	GO:0007051	spindle organization	-2.5	11	5.1	3	1642|4134|203068	DDB1|MAP4|TUBB	-1	A-B up
	KEGG Pathway	hsa05161	Hepatitis B	-2.5	11	5.1	3	1642|7529|10971	DDB1|YWHAB|YWHAQ	-1	A-B up
	Reactome Gene Sets	R-HSA-69278	Cell Cycle, Mitotic	-2.5	5.1	4.1	5	3326|5705|7280|7532|203068	HSP90AB1|PSMC5|TUBB2A|YWHAG|TUBB	-1	A-B up
	GO Biological Processes	GO:0006886	intracellular protein transport	-2.5	5.1	4.1	5	2810|3315|3839|25782|51762	SFN|HSPB1|KPNA3|RAB3GAP2|RAB8B	-1	A-B up
	GO Biological Processes	GO:0055082	intracellular chemical homeostasis	-2.5	5	4	5	348|483|2744|3916|552900	APOE|ATP1B3|GLS|LAMP1|BOLA2	-0.98	A-B up
	GO Biological Processes	GO:0072594	establishment of protein localization to organelle	-2.5	6.5	4.4	4	3839|3916|25782|51762	KPNA3|LAMP1|RAB3GAP2|RAB8B	-0.98	A-B up
	GO Biological Processes	GO:0009895	negative regulation of catabolic process	-2.5	6.5	4.4	4	3326|10128|10949|54888	HSP90AB1|LRPPRC|HNRNPA0|NSUN2	-0.98	A-B up
	KEGG Pathway	hsa04530	Tight junction	-2.5	10	5	3	4301|5872|51762	AFDN|RAB13|RAB8B	-0.98	A-B up
	GO Biological Processes	GO:0050680	negative regulation of epithelial cell proliferation	-2.5	9.9	4.9	3	348|2810|9255	APOE|SFN|AIMP1	-0.96	A-B up
	KEGG Pathway	hsa04151	PI3K-Akt signaling pathway	-2.4	6.4	4.3	4	3326|7529|7532|10971	HSP90AB1|YWHAB|YWHAG|YWHAQ	-0.95	A-B up
	GO Biological Processes	GO:0042176	regulation of protein catabolic process	-2.4	6.3	4.3	4	348|1642|3326|5705	APOE|DDB1|HSP90AB1|PSMC5	-0.94	A-B up
	GO Biological Processes	GO:0045216	cell-cell junction organization	-2.4	9.7	4.9	3	4301|5872|7414	AFDN|RAB13|VCL	-0.94	A-B up
	KEGG Pathway	hsa05014	Amyotrophic lateral sclerosis	-2.4	6.3	4.2	4	5705|6389|7280|203068	PSMC5|SDHA|TUBB2A|TUBB	-0.93	A-B up
	WikiPathways	WP702	Metapathway biotransformation Phase I and II	-2.4	9.3	4.7	3	2052|2936|80218	EPHX1|GSR|NAA50	-0.9	A-B up
	GO Biological Processes	GO:0030336	negative regulation of cell migration	-2.4	6	4.1	4	348|727|4301|7414	APOE|C5|AFDN|VCL	-0.87	A-B up
	GO Biological Processes	GO:0061136	regulation of proteasomal protein catabolic process	-2.4	9.1	4.7	3	348|3326|5705	APOE|HSP90AB1|PSMC5	-0.87	A-B up
	GO Biological Processes	GO:0002064	epithelial cell development	-2.3	9	4.6	3	2810|4301|5872	SFN|AFDN|RAB13	-0.86	A-B up
	GO Biological Processes	GO:0009152	purine ribonucleotide biosynthetic process	-2.3	9	4.6	3	5162|6389|79717	PDHB|SDHA|PPCS	-0.86	A-B up
	GO Biological Processes	GO:0051046	regulation of secretion	-2.3	4.6	3.8	5	348|3916|5872|9255|51762	APOE|LAMP1|RAB13|AIMP1|RAB8B	-0.86	A-B up
	GO Biological Processes	GO:0030705	cytoskeleton-dependent intracellular transport	-2.3	8.9	4.6	3	3315|10128|203068	HSPB1|LRPPRC|TUBB	-0.85	A-B up
	GO Biological Processes	GO:0001701	in utero embryonic development	-2.3	5.8	4	4	824|6137|54888|285855	CAPN2|RPL13|NSUN2|RPL7L1	-0.82	A-B up
	Reactome Gene Sets	R-HSA-196854	Metabolism of vitamins and cofactors	-2.3	8.7	4.5	3	348|5947|79717	APOE|RBP1|PPCS	-0.82	A-B up
	GO Biological Processes	GO:2000146	negative regulation of cell motility	-2.3	5.8	4	4	348|727|4301|7414	APOE|C5|AFDN|VCL	-0.82	A-B up
	GO Biological Processes	GO:0051338	regulation of transferase activity	-2.3	4.5	3.7	5	348|2810|3315|3326|7532	APOE|SFN|HSPB1|HSP90AB1|YWHAG	-0.82	A-B up
	Reactome Gene Sets	R-HSA-5617833	Cilium Assembly	-2.3	8.5	4.5	3	7280|7532|203068	TUBB2A|YWHAG|TUBB	-0.81	A-B up
	KEGG Pathway	hsa05415	Diabetic cardiomyopathy	-2.3	8.4	4.5	3	2936|5162|6389	GSR|PDHB|SDHA	-0.8	A-B up
	GO Biological Processes	GO:0051346	negative regulation of hydrolase activity	-2.3	8.4	4.4	3	2810|5272|10542	SFN|SERPINB9|LAMTOR5	-0.79	A-B up
	Reactome Gene Sets	R-HSA-68877	Mitotic Prometaphase	-2.3	8.4	4.4	3	7280|7532|203068	TUBB2A|YWHAG|TUBB	-0.79	A-B up
	GO Biological Processes	GO:0045732	positive regulation of protein catabolic process	-2.3	8.4	4.4	3	348|1642|5705	APOE|DDB1|PSMC5	-0.79	A-B up
	GO Biological Processes	GO:0009260	ribonucleotide biosynthetic process	-2.3	8.4	4.4	3	5162|6389|79717	PDHB|SDHA|PPCS	-0.79	A-B up
	Reactome Gene Sets	R-HSA-68886	M Phase	-2.2	5.5	3.9	4	5705|7280|7532|203068	PSMC5|TUBB2A|YWHAG|TUBB	-0.75	A-B up
	KEGG Pathway	hsa05207	Chemical carcinogenesis - receptor activation	-2.2	8.1	4.3	3	2052|3326|3839	EPHX1|HSP90AB1|KPNA3	-0.75	A-B up
	GO Biological Processes	GO:0046390	ribose phosphate biosynthetic process	-2.2	8.1	4.3	3	5162|6389|79717	PDHB|SDHA|PPCS	-0.75	A-B up
	Reactome Gene Sets	R-HSA-1428517	Aerobic respiration and respiratory electron transport	-2.2	8	4.3	3	5162|6389|10128	PDHB|SDHA|LRPPRC	-0.74	A-B up
	GO Biological Processes	GO:0030003	intracellular monoatomic cation homeostasis	-2.2	5.4	3.8	4	348|483|3916|552900	APOE|ATP1B3|LAMP1|BOLA2	-0.74	A-B up
	GO Biological Processes	GO:0040013	negative regulation of locomotion	-2.2	5.3	3.8	4	348|727|4301|7414	APOE|C5|AFDN|VCL	-0.72	A-B up
	GO Biological Processes	GO:0031330	negative regulation of cellular catabolic process	-2.2	7.8	4.2	3	10128|10949|54888	LRPPRC|HNRNPA0|NSUN2	-0.72	A-B up
	GO Biological Processes	GO:0006873	intracellular monoatomic ion homeostasis	-2.2	5.3	3.8	4	348|483|3916|552900	APOE|ATP1B3|LAMP1|BOLA2	-0.71	A-B up
	GO Biological Processes	GO:0006164	purine nucleotide biosynthetic process	-2.1	7.6	4.1	3	5162|6389|79717	PDHB|SDHA|PPCS	-0.69	A-B up
	GO Biological Processes	GO:1903050	regulation of proteolysis involved in protein catabolic process	-2.1	7.5	4.1	3	348|3326|5705	APOE|HSP90AB1|PSMC5	-0.68	A-B up
	GO Biological Processes	GO:0022618	protein-RNA complex assembly	-2.1	7.4	4.1	3	3326|6193|8607	HSP90AB1|RPS5|RUVBL1	-0.67	A-B up
	GO Biological Processes	GO:0090150	establishment of protein localization to membrane	-2.1	7.4	4.1	3	4301|25782|51762	AFDN|RAB3GAP2|RAB8B	-0.66	A-B up
	GO Biological Processes	GO:0072522	purine-containing compound biosynthetic process	-2.1	7.3	4.1	3	5162|6389|79717	PDHB|SDHA|PPCS	-0.65	A-B up
	GO Biological Processes	GO:0009636	response to toxic substance	-2.1	7.1	4	3	348|2052|2936	APOE|EPHX1|GSR	-0.63	A-B up
	GO Biological Processes	GO:0071826	protein-RNA complex organization	-2.1	7.1	4	3	3326|6193|8607	HSP90AB1|RPS5|RUVBL1	-0.63	A-B up
	GO Biological Processes	GO:0051336	regulation of hydrolase activity	-2	3.8	3.3	5	2810|3326|5272|10542|25782	SFN|HSP90AB1|SERPINB9|LAMTOR5|RAB3GAP2	-0.59	A-B up
	Reactome Gene Sets	R-HSA-6798695	Neutrophil degranulation	-2	4.8	3.5	4	3326|3916|7414|203068	HSP90AB1|LAMP1|VCL|TUBB	-0.58	A-B up
	GO Biological Processes	GO:0006605	protein targeting	-2	6.8	3.9	3	7529|7532|10971	YWHAB|YWHAG|YWHAQ	-0.58	A-B up
	Reactome Gene Sets	R-HSA-1445148	Translocation of SLC2A4 (GLUT4) to the plasma membrane	-16	46	23	12	71|7277|7280|7531|7532|8766|10381|10382|10383|10971|84617|347733	ACTG1|TUBA4A|TUBB2A|YWHAE|YWHAG|RAB11A|TUBB3|TUBB4A|TUBB4B|YWHAQ|TUBB6|TUBB2B	-12	A-C-up
	Reactome Gene Sets	R-HSA-8852276	The role of GTSE1 in G2/M progression after G2 checkpoint	-16	43	22	12	3326|5694|5713|5717|7277|7280|10381|10382|10383|22919|84617|347733	HSP90AB1|PSMB6|PSMD7|PSMD11|TUBA4A|TUBB2A|TUBB3|TUBB4A|TUBB4B|MAPRE1|TUBB6|TUBB2B	-12	A-C-up
	Reactome Gene Sets	R-HSA-69278	Cell Cycle, Mitotic	-16	11	14	22	3326|4001|4174|5111|5694|5713|5717|5885|6117|7277|7280|7341|7531|7532|9631|10381|10382|10383|22919|84617|203068|347733	HSP90AB1|LMNB1|MCM5|PCNA|PSMB6|PSMD7|PSMD11|RAD21|RPA1|TUBA4A|TUBB2A|SUMO1|YWHAE|YWHAG|NUP155|TUBB3|TUBB4A|TUBB4B|MAPRE1|TUBB6|TUBB|TUBB2B	-12	A-C-up
	Reactome Gene Sets	R-HSA-69275	G2/M Transition	-15	21	17	15	3326|5694|5713|5717|7277|7280|7531|7532|10381|10382|10383|22919|84617|203068|347733	HSP90AB1|PSMB6|PSMD7|PSMD11|TUBA4A|TUBB2A|YWHAE|YWHAG|TUBB3|TUBB4A|TUBB4B|MAPRE1|TUBB6|TUBB|TUBB2B	-12	A-C-up
	Reactome Gene Sets	R-HSA-453274	Mitotic G2-G2/M phases	-15	21	17	15	3326|5694|5713|5717|7277|7280|7531|7532|10381|10382|10383|22919|84617|203068|347733	HSP90AB1|PSMB6|PSMD7|PSMD11|TUBA4A|TUBB2A|YWHAE|YWHAG|TUBB3|TUBB4A|TUBB4B|MAPRE1|TUBB6|TUBB|TUBB2B	-12	A-C-up
	WikiPathways	WP2272	Pathogenic Escherichia coli infection	-14	50	22	10	71|7277|7280|10381|10382|10383|10971|84617|203068|347733	ACTG1|TUBA4A|TUBB2A|TUBB3|TUBB4A|TUBB4B|YWHAQ|TUBB6|TUBB|TUBB2B	-11	A-C-up
	Reactome Gene Sets	R-HSA-3371497	HSP90 chaperone cycle for steroid hormone receptors (SHR) in the presence of ligand	-14	50	22	10	830|2288|3326|7277|7280|10381|10382|10383|84617|347733	CAPZA2|FKBP4|HSP90AB1|TUBA4A|TUBB2A|TUBB3|TUBB4A|TUBB4B|TUBB6|TUBB2B	-11	A-C-up
	Reactome Gene Sets	R-HSA-2555396	Mitotic Metaphase and Anaphase	-14	17	15	15	4001|5694|5713|5717|5885|7277|7280|7341|9631|10381|10382|10383|22919|84617|347733	LMNB1|PSMB6|PSMD7|PSMD11|RAD21|TUBA4A|TUBB2A|SUMO1|NUP155|TUBB3|TUBB4A|TUBB4B|MAPRE1|TUBB6|TUBB2B	-11	A-C-up
	Reactome Gene Sets	R-HSA-68886	M Phase	-14	12	14	18	4001|5694|5713|5717|5885|7277|7280|7341|7531|7532|9631|10381|10382|10383|22919|84617|203068|347733	LMNB1|PSMB6|PSMD7|PSMD11|RAD21|TUBA4A|TUBB2A|SUMO1|YWHAE|YWHAG|NUP155|TUBB3|TUBB4A|TUBB4B|MAPRE1|TUBB6|TUBB|TUBB2B	-11	A-C-up
	Reactome Gene Sets	R-HSA-389960	Formation of tubulin folding intermediates by CCT/TriC	-14	88	26	8	7277|7280|10381|10382|10383|22948|84617|347733	TUBA4A|TUBB2A|TUBB3|TUBB4A|TUBB4B|CCT5|TUBB6|TUBB2B	-10	A-C-up
	Reactome Gene Sets	R-HSA-380320	Recruitment of NuMA to mitotic centrosomes	-13	32	18	11	7277|7280|7531|7532|10381|10382|10383|22919|84617|203068|347733	TUBA4A|TUBB2A|YWHAE|YWHAG|TUBB3|TUBB4A|TUBB4B|MAPRE1|TUBB6|TUBB|TUBB2B	-10	A-C-up
	Reactome Gene Sets	R-HSA-9692914	SARS-CoV-1-host interactions	-13	32	18	11	1915|6187|6189|6202|6208|6210|6228|7531|7532|10465|10971	EEF1A1|RPS2|RPS3A|RPS8|RPS14|RPS15A|RPS23|YWHAE|YWHAG|PPIH|YWHAQ	-10	A-C-up
	Reactome Gene Sets	R-HSA-389957	Prefoldin mediated transfer of substrate to CCT/TriC	-13	79	25	8	7277|7280|10381|10382|10383|22948|84617|347733	TUBA4A|TUBB2A|TUBB3|TUBB4A|TUBB4B|CCT5|TUBB6|TUBB2B	-10	A-C-up
	WikiPathways	WP2359	Parkin ubiquitin proteasomal system pathway	-13	39	19	10	5713|5717|7277|7280|10381|10382|10383|84617|203068|347733	PSMD7|PSMD11|TUBA4A|TUBB2A|TUBB3|TUBB4A|TUBB4B|TUBB6|TUBB|TUBB2B	-9.9	A-C-up
	Reactome Gene Sets	R-HSA-422475	Axon guidance	-13	9.5	12	19	71|3326|5694|5713|5717|6160|6187|6189|6202|6208|6210|6228|7277|7280|10381|10382|10383|84617|347733	ACTG1|HSP90AB1|PSMB6|PSMD7|PSMD11|RPL31|RPS2|RPS3A|RPS8|RPS14|RPS15A|RPS23|TUBA4A|TUBB2A|TUBB3|TUBB4A|TUBB4B|TUBB6|TUBB2B	-9.8	A-C-up
	Reactome Gene Sets	R-HSA-9678108	SARS-CoV-1 Infection	-13	23	16	12	1915|6187|6189|6202|6208|6210|6228|7341|7531|7532|10465|10971	EEF1A1|RPS2|RPS3A|RPS8|RPS14|RPS15A|RPS23|SUMO1|YWHAE|YWHAG|PPIH|YWHAQ	-9.7	A-C-up
	Reactome Gene Sets	R-HSA-9679506	SARS-CoV Infections	-13	11	13	17	481|1915|2288|3326|6187|6189|6202|6208|6210|6228|7341|7531|7532|9631|10465|10971|203068	ATP1B1|EEF1A1|FKBP4|HSP90AB1|RPS2|RPS3A|RPS8|RPS14|RPS15A|RPS23|SUMO1|YWHAE|YWHAG|NUP155|PPIH|YWHAQ|TUBB	-9.7	A-C-up
	Reactome Gene Sets	R-HSA-2995410	Nuclear Envelope (NE) Reassembly	-13	37	19	10	4001|7277|7280|7341|9631|10381|10382|10383|84617|347733	LMNB1|TUBA4A|TUBB2A|SUMO1|NUP155|TUBB3|TUBB4A|TUBB4B|TUBB6|TUBB2B	-9.7	A-C-up
	Reactome Gene Sets	R-HSA-8953854	Metabolism of RNA	-13	8	11	21	1977|3184|3315|3550|5694|5713|5717|6160|6187|6189|6202|6208|6210|6228|9631|10212|10286|10465|10915|55759|57819	EIF4E|HNRNPD|HSPB1|IK|PSMB6|PSMD7|PSMD11|RPL31|RPS2|RPS3A|RPS8|RPS14|RPS15A|RPS23|NUP155|DDX39A|BCAS2|PPIH|TCERG1|WDR12|LSM2	-9.7	A-C-up
	Reactome Gene Sets	R-HSA-190840	Microtubule-dependent trafficking of connexons from Golgi to the plasma membrane	-13	110	27	7	7277|7280|10381|10382|10383|84617|347733	TUBA4A|TUBB2A|TUBB3|TUBB4A|TUBB4B|TUBB6|TUBB2B	-9.7	A-C-up
	Reactome Gene Sets	R-HSA-5626467	RHO GTPases activate IQGAPs	-13	69	23	8	71|7277|7280|10381|10382|10383|84617|347733	ACTG1|TUBA4A|TUBB2A|TUBB3|TUBB4A|TUBB4B|TUBB6|TUBB2B	-9.7	A-C-up
	Reactome Gene Sets	R-HSA-389958	Cooperation of Prefoldin and TriC/CCT in actin and tubulin folding	-13	69	23	8	7277|7280|10381|10382|10383|22948|84617|347733	TUBA4A|TUBB2A|TUBB3|TUBB4A|TUBB4B|CCT5|TUBB6|TUBB2B	-9.7	A-C-up
	Reactome Gene Sets	R-HSA-9675108	Nervous system development	-13	9.1	12	19	71|3326|5694|5713|5717|6160|6187|6189|6202|6208|6210|6228|7277|7280|10381|10382|10383|84617|347733	ACTG1|HSP90AB1|PSMB6|PSMD7|PSMD11|RPL31|RPS2|RPS3A|RPS8|RPS14|RPS15A|RPS23|TUBA4A|TUBB2A|TUBB3|TUBB4A|TUBB4B|TUBB6|TUBB2B	-9.6	A-C-up
	Reactome Gene Sets	R-HSA-190872	Transport of connexons to the plasma membrane	-12	100	26	7	7277|7280|10381|10382|10383|84617|347733	TUBA4A|TUBB2A|TUBB3|TUBB4A|TUBB4B|TUBB6|TUBB2B	-9.5	A-C-up
	Reactome Gene Sets	R-HSA-5617833	Cilium Assembly	-12	18	14	13	7277|7280|7531|7532|8766|10381|10382|10383|22919|22948|84617|203068|347733	TUBA4A|TUBB2A|YWHAE|YWHAG|RAB11A|TUBB3|TUBB4A|TUBB4B|MAPRE1|CCT5|TUBB6|TUBB|TUBB2B	-9.4	A-C-up
	Reactome Gene Sets	R-HSA-389977	Post-chaperonin tubulin folding pathway	-12	88	25	7	7277|7280|10381|10382|10383|84617|347733	TUBA4A|TUBB2A|TUBB3|TUBB4A|TUBB4B|TUBB6|TUBB2B	-9.1	A-C-up
	Reactome Gene Sets	R-HSA-1852241	Organelle biogenesis and maintenance	-11	13	13	14	6742|7277|7280|7531|7532|8766|10381|10382|10383|22919|22948|84617|203068|347733	SSBP1|TUBA4A|TUBB2A|YWHAE|YWHAG|RAB11A|TUBB3|TUBB4A|TUBB4B|MAPRE1|CCT5|TUBB6|TUBB|TUBB2B	-8.5	A-C-up
	Reactome Gene Sets	R-HSA-2467813	Separation of Sister Chromatids	-11	17	14	12	5694|5713|5717|5885|7277|7280|10381|10382|10383|22919|84617|347733	PSMB6|PSMD7|PSMD11|RAD21|TUBA4A|TUBB2A|TUBB3|TUBB4A|TUBB4B|MAPRE1|TUBB6|TUBB2B	-8.4	A-C-up
	Reactome Gene Sets	R-HSA-190828	Gap junction trafficking	-11	47	19	8	71|7277|7280|10381|10382|10383|84617|347733	ACTG1|TUBA4A|TUBB2A|TUBB3|TUBB4A|TUBB4B|TUBB6|TUBB2B	-8.4	A-C-up
	Reactome Gene Sets	R-HSA-437239	Recycling pathway of L1	-11	47	19	8	71|7277|7280|10381|10382|10383|84617|347733	ACTG1|TUBA4A|TUBB2A|TUBB3|TUBB4A|TUBB4B|TUBB6|TUBB2B	-8.4	A-C-up
	Reactome Gene Sets	R-HSA-1169410	Antiviral mechanism by IFN-stimulated genes	-11	20	14	11	1977|1982|7277|7280|7341|9631|10381|10382|10383|84617|347733	EIF4E|EIF4G2|TUBA4A|TUBB2A|SUMO1|NUP155|TUBB3|TUBB4A|TUBB4B|TUBB6|TUBB2B	-8.3	A-C-up
	Reactome Gene Sets	R-HSA-157858	Gap junction trafficking and regulation	-11	45	19	8	71|7277|7280|10381|10382|10383|84617|347733	ACTG1|TUBA4A|TUBB2A|TUBB3|TUBB4A|TUBB4B|TUBB6|TUBB2B	-8.2	A-C-up
	Reactome Gene Sets	R-HSA-9619483	Activation of AMPK downstream of NMDARs	-11	66	21	7	7277|7280|10381|10382|10383|84617|347733	TUBA4A|TUBB2A|TUBB3|TUBB4A|TUBB4B|TUBB6|TUBB2B	-8.2	A-C-up
	Reactome Gene Sets	R-HSA-5610787	Hedgehog 'off' state	-11	24	15	10	5694|5713|5717|7277|7280|10381|10382|10383|84617|347733	PSMB6|PSMD7|PSMD11|TUBA4A|TUBB2A|TUBB3|TUBB4A|TUBB4B|TUBB6|TUBB2B	-8.1	A-C-up
	Reactome Gene Sets	R-HSA-6811436	COPI-independent Golgi-to-ER retrograde traffic	-11	43	18	8	830|7277|7280|10381|10382|10383|84617|347733	CAPZA2|TUBA4A|TUBB2A|TUBB3|TUBB4A|TUBB4B|TUBB6|TUBB2B	-8.1	A-C-up
	Reactome Gene Sets	R-HSA-68877	Mitotic Prometaphase	-11	16	13	12	5885|7277|7280|7531|7532|10381|10382|10383|22919|84617|203068|347733	RAD21|TUBA4A|TUBB2A|YWHAE|YWHAG|TUBB3|TUBB4A|TUBB4B|MAPRE1|TUBB6|TUBB|TUBB2B	-8.1	A-C-up
	Reactome Gene Sets	R-HSA-9668328	Sealing of the nuclear envelope (NE) by ESCRT-III	-11	62	21	7	7277|7280|10381|10382|10383|84617|347733	TUBA4A|TUBB2A|TUBB3|TUBB4A|TUBB4B|TUBB6|TUBB2B	-8	A-C-up
	KEGG Pathway	hsa05012	Parkinson disease	-11	13	12	13	5694|5713|5717|6389|7277|7280|7295|10381|10382|10383|84617|203068|347733	PSMB6|PSMD7|PSMD11|SDHA|TUBA4A|TUBB2A|TXN|TUBB3|TUBB4A|TUBB4B|TUBB6|TUBB|TUBB2B	-8	A-C-up
	Reactome Gene Sets	R-HSA-72702	Ribosomal scanning and start codon recognition	-10	37	17	8	1977|6187|6189|6202|6208|6210|6228|10480	EIF4E|RPS2|RPS3A|RPS8|RPS14|RPS15A|RPS23|EIF3M	-7.7	A-C-up
	Reactome Gene Sets	R-HSA-72649	Translation initiation complex formation	-10	37	17	8	1977|6187|6189|6202|6208|6210|6228|10480	EIF4E|RPS2|RPS3A|RPS8|RPS14|RPS15A|RPS23|EIF3M	-7.7	A-C-up
	Reactome Gene Sets	R-HSA-72662	Activation of the mRNA upon binding of the cap-binding complex and eIFs, and subsequent binding to 43S	-10	37	17	8	1977|6187|6189|6202|6208|6210|6228|10480	EIF4E|RPS2|RPS3A|RPS8|RPS14|RPS15A|RPS23|EIF3M	-7.6	A-C-up
	Reactome Gene Sets	R-HSA-190861	Gap junction assembly	-10	54	19	7	7277|7280|10381|10382|10383|84617|347733	TUBA4A|TUBB2A|TUBB3|TUBB4A|TUBB4B|TUBB6|TUBB2B	-7.6	A-C-up
	Reactome Gene Sets	R-HSA-9735869	SARS-CoV-1 modulates host translation machinery	-10	52	19	7	1915|6187|6189|6202|6208|6210|6228	EEF1A1|RPS2|RPS3A|RPS8|RPS14|RPS15A|RPS23	-7.5	A-C-up
	Reactome Gene Sets	R-HSA-156842	Eukaryotic Translation Elongation	-10	26	15	9	1915|1917|6160|6187|6189|6202|6208|6210|6228	EEF1A1|EEF1A2|RPL31|RPS2|RPS3A|RPS8|RPS14|RPS15A|RPS23	-7.5	A-C-up
	KEGG Pathway	hsa05014	Amyotrophic lateral sclerosis	-10	11	11	14	71|5694|5713|5717|6389|7277|7280|9631|10381|10382|10383|84617|203068|347733	ACTG1|PSMB6|PSMD7|PSMD11|SDHA|TUBA4A|TUBB2A|NUP155|TUBB3|TUBB4A|TUBB4B|TUBB6|TUBB|TUBB2B	-7.5	A-C-up
	KEGG Pathway	hsa05132	Salmonella infection	-9.9	13	12	12	71|2597|3326|7277|7280|7295|10381|10382|10383|84617|203068|347733	ACTG1|GAPDH|HSP90AB1|TUBA4A|TUBB2A|TXN|TUBB3|TUBB4A|TUBB4B|TUBB6|TUBB|TUBB2B	-7.3	A-C-up
	GO Biological Processes	GO:0043604	amide biosynthetic process	-9.9	8.1	10	16	327|1915|1917|1977|1982|5162|6160|6187|6189|6202|6208|6210|6228|10480|10987|201562	APEH|EEF1A1|EEF1A2|EIF4E|EIF4G2|PDHB|RPL31|RPS2|RPS3A|RPS8|RPS14|RPS15A|RPS23|EIF3M|COPS5|HACD2	-7.2	A-C-up
	KEGG Pathway	hsa05010	Alzheimer disease	-9.9	10	11	14	348|2597|5694|5713|5717|6389|7277|7280|10381|10382|10383|84617|203068|347733	APOE|GAPDH|PSMB6|PSMD7|PSMD11|SDHA|TUBA4A|TUBB2A|TUBB3|TUBB4A|TUBB4B|TUBB6|TUBB|TUBB2B	-7.2	A-C-up
	Reactome Gene Sets	R-HSA-9609736	Assembly and cell surface presentation of NMDA receptors	-9.9	47	18	7	7277|7280|10381|10382|10383|84617|347733	TUBA4A|TUBB2A|TUBB3|TUBB4A|TUBB4B|TUBB6|TUBB2B	-7.2	A-C-up
	GO Biological Processes	GO:0006163	purine nucleotide metabolic process	-9.8	8.9	10	15	471|481|2597|2618|3945|4190|5162|5230|6389|7167|10135|11164|50808|51181|201562	ATIC|ATP1B1|GAPDH|GART|LDHB|MDH1|PDHB|PGK1|SDHA|TPI1|NAMPT|NUDT5|AK3|DCXR|HACD2	-7.2	A-C-up
	Reactome Gene Sets	R-HSA-199991	Membrane Trafficking	-9.8	7.4	9.8	17	71|830|7018|7277|7280|7531|7532|8766|9230|10381|10382|10383|10960|10971|10987|84617|347733	ACTG1|CAPZA2|TF|TUBA4A|TUBB2A|YWHAE|YWHAG|RAB11A|RAB11B|TUBB3|TUBB4A|TUBB4B|LMAN2|YWHAQ|COPS5|TUBB6|TUBB2B	-7.2	A-C-up
	CORUM	CORUM:3055	Nop56p-associated pre-rRNA complex	-9.8	24	14	9	1915|6160|6187|6189|6202|6208|6210|6228|51631	EEF1A1|RPL31|RPS2|RPS3A|RPS8|RPS14|RPS15A|RPS23|LUC7L2	-7.2	A-C-up
	Reactome Gene Sets	R-HSA-8955332	Carboxyterminal post-translational modifications of tubulin	-9.8	46	18	7	7277|7280|10381|10382|10383|84617|347733	TUBA4A|TUBB2A|TUBB3|TUBB4A|TUBB4B|TUBB6|TUBB2B	-7.2	A-C-up
	Reactome Gene Sets	R-HSA-5358351	Signaling by Hedgehog	-9.7	18	13	10	5694|5713|5717|7277|7280|10381|10382|10383|84617|347733	PSMB6|PSMD7|PSMD11|TUBA4A|TUBB2A|TUBB3|TUBB4A|TUBB4B|TUBB6|TUBB2B	-7.2	A-C-up
	Reactome Gene Sets	R-HSA-9646399	Aggrephagy	-9.7	45	17	7	7277|7280|10381|10382|10383|84617|347733	TUBA4A|TUBB2A|TUBB3|TUBB4A|TUBB4B|TUBB6|TUBB2B	-7.1	A-C-up
	Reactome Gene Sets	R-HSA-9705683	SARS-CoV-2-host interactions	-9.7	15	12	11	3326|6187|6189|6202|6208|6210|6228|7531|7532|9631|10971	HSP90AB1|RPS2|RPS3A|RPS8|RPS14|RPS15A|RPS23|YWHAE|YWHAG|NUP155|YWHAQ	-7.1	A-C-up
	WikiPathways	WP5124	Alzheimer 39 s disease	-9.6	13	11	12	348|2597|5694|5713|7277|7280|10381|10382|10383|84617|203068|347733	APOE|GAPDH|PSMB6|PSMD7|TUBA4A|TUBB2A|TUBB3|TUBB4A|TUBB4B|TUBB6|TUBB|TUBB2B	-7.1	A-C-up
	WikiPathways	WP2059	Alzheimer 39 s disease and miRNA effects	-9.5	12	11	12	348|2597|5694|5713|7277|7280|10381|10382|10383|84617|203068|347733	APOE|GAPDH|PSMB6|PSMD7|TUBA4A|TUBB2A|TUBB3|TUBB4A|TUBB4B|TUBB6|TUBB|TUBB2B	-7	A-C-up
	Reactome Gene Sets	R-HSA-156827	L13a-mediated translational silencing of Ceruloplasmin expression	-9.5	22	14	9	1977|6160|6187|6189|6202|6208|6210|6228|10480	EIF4E|RPL31|RPS2|RPS3A|RPS8|RPS14|RPS15A|RPS23|EIF3M	-7	A-C-up
	WikiPathways	WP5426	HDAC6 interactions in the central nervous system	-9.5	22	14	9	348|3315|4190|4282|7001|7277|10381|22919|203068	APOE|HSPB1|MDH1|MIF|PRDX2|TUBA4A|TUBB3|MAPRE1|TUBB	-7	A-C-up
	Reactome Gene Sets	R-HSA-9833482	PKR-mediated signaling	-9.5	29	15	8	7277|7280|7341|10381|10382|10383|84617|347733	TUBA4A|TUBB2A|SUMO1|TUBB3|TUBB4A|TUBB4B|TUBB6|TUBB2B	-7	A-C-up
	GO Biological Processes	GO:0072521	purine-containing compound metabolic process	-9.5	8.4	10	15	471|481|2597|2618|3945|4190|5162|5230|6389|7167|10135|11164|50808|51181|201562	ATIC|ATP1B1|GAPDH|GART|LDHB|MDH1|PDHB|PGK1|SDHA|TPI1|NAMPT|NUDT5|AK3|DCXR|HACD2	-7	A-C-up
	Reactome Gene Sets	R-HSA-72706	GTP hydrolysis and joining of the 60S ribosomal subunit	-9.5	22	13	9	1977|6160|6187|6189|6202|6208|6210|6228|10480	EIF4E|RPL31|RPS2|RPS3A|RPS8|RPS14|RPS15A|RPS23|EIF3M	-7	A-C-up
	KEGG Pathway	hsa05020	Prion disease	-9.5	12	11	12	5694|5713|5717|6389|7277|7280|10381|10382|10383|84617|203068|347733	PSMB6|PSMD7|PSMD11|SDHA|TUBA4A|TUBB2A|TUBB3|TUBB4A|TUBB4B|TUBB6|TUBB|TUBB2B	-7	A-C-up
	GO Biological Processes	GO:0000278	mitotic cell cycle	-9.4	7.5	9.6	16	1977|3550|4134|5111|5885|7277|7280|8766|10381|10382|10383|22919|80218|84617|203068|347733	EIF4E|IK|MAP4|PCNA|RAD21|TUBA4A|TUBB2A|RAB11A|TUBB3|TUBB4A|TUBB4B|MAPRE1|NAA50|TUBB6|TUBB|TUBB2B	-6.9	A-C-up
	GO Biological Processes	GO:0043043	peptide biosynthetic process	-9.4	9.2	10	14	327|1915|1917|1977|1982|6160|6187|6189|6202|6208|6210|6228|10480|10987	APEH|EEF1A1|EEF1A2|EIF4E|EIF4G2|RPL31|RPS2|RPS3A|RPS8|RPS14|RPS15A|RPS23|EIF3M|COPS5	-6.9	A-C-up
	Reactome Gene Sets	R-HSA-1280215	Cytokine Signaling in Immune system	-9.3	6.3	9.1	18	1977|1982|4001|4282|5694|5713|5717|7277|7280|7341|9446|9631|9987|10381|10382|10383|84617|347733	EIF4E|EIF4G2|LMNB1|MIF|PSMB6|PSMD7|PSMD11|TUBA4A|TUBB2A|SUMO1|GSTO1|NUP155|HNRNPDL|TUBB3|TUBB4A|TUBB4B|TUBB6|TUBB2B	-6.8	A-C-up
	GO Biological Processes	GO:0055086	nucleobase-containing small molecule metabolic process	-9.2	7.4	9.5	16	471|481|2597|2618|3945|4190|5162|5230|6389|7167|10135|11164|50808|51181|56886|201562	ATIC|ATP1B1|GAPDH|GART|LDHB|MDH1|PDHB|PGK1|SDHA|TPI1|NAMPT|NUDT5|AK3|DCXR|UGGT1|HACD2	-6.8	A-C-up
	Reactome Gene Sets	R-HSA-72613	Eukaryotic Translation Initiation	-9.2	21	13	9	1977|6160|6187|6189|6202|6208|6210|6228|10480	EIF4E|RPL31|RPS2|RPS3A|RPS8|RPS14|RPS15A|RPS23|EIF3M	-6.8	A-C-up
	Reactome Gene Sets	R-HSA-72737	Cap-dependent Translation Initiation	-9.2	21	13	9	1977|6160|6187|6189|6202|6208|6210|6228|10480	EIF4E|RPL31|RPS2|RPS3A|RPS8|RPS14|RPS15A|RPS23|EIF3M	-6.8	A-C-up
	Reactome Gene Sets	R-HSA-9010553	Regulation of expression of SLITs and ROBOs	-9.1	16	12	10	5694|5713|5717|6160|6187|6189|6202|6208|6210|6228	PSMB6|PSMD7|PSMD11|RPL31|RPS2|RPS3A|RPS8|RPS14|RPS15A|RPS23	-6.7	A-C-up
	GO Biological Processes	GO:0009117	nucleotide metabolic process	-9.1	7.9	9.6	15	471|481|2597|2618|3945|4190|5162|5230|6389|7167|10135|11164|50808|51181|201562	ATIC|ATP1B1|GAPDH|GART|LDHB|MDH1|PDHB|PGK1|SDHA|TPI1|NAMPT|NUDT5|AK3|DCXR|HACD2	-6.7	A-C-up
	Reactome Gene Sets	R-HSA-72695	Formation of the ternary complex, and subsequently, the 43S complex	-9.1	37	16	7	6187|6189|6202|6208|6210|6228|10480	RPS2|RPS3A|RPS8|RPS14|RPS15A|RPS23|EIF3M	-6.7	A-C-up
	Reactome Gene Sets	R-HSA-2500257	Resolution of Sister Chromatid Cohesion	-9	20	13	9	5885|7277|7280|10381|10382|10383|22919|84617|347733	RAD21|TUBA4A|TUBB2A|TUBB3|TUBB4A|TUBB4B|MAPRE1|TUBB6|TUBB2B	-6.6	A-C-up
	GO Biological Processes	GO:0006753	nucleoside phosphate metabolic process	-9	7.8	9.5	15	471|481|2597|2618|3945|4190|5162|5230|6389|7167|10135|11164|50808|51181|201562	ATIC|ATP1B1|GAPDH|GART|LDHB|MDH1|PDHB|PGK1|SDHA|TPI1|NAMPT|NUDT5|AK3|DCXR|HACD2	-6.6	A-C-up
	Reactome Gene Sets	R-HSA-9694516	SARS-CoV-2 Infection	-9	11	11	12	3326|6187|6189|6202|6208|6210|6228|7341|7531|7532|9631|10971	HSP90AB1|RPS2|RPS3A|RPS8|RPS14|RPS15A|RPS23|SUMO1|YWHAE|YWHAG|NUP155|YWHAQ	-6.6	A-C-up
	Reactome Gene Sets	R-HSA-5620924	Intraflagellar transport	-9	36	15	7	7277|7280|10381|10382|10383|84617|347733	TUBA4A|TUBB2A|TUBB3|TUBB4A|TUBB4B|TUBB6|TUBB2B	-6.6	A-C-up
	KEGG Pathway	hsa04540	Gap junction	-8.9	25	14	8	7277|7280|10381|10382|10383|84617|203068|347733	TUBA4A|TUBB2A|TUBB3|TUBB4A|TUBB4B|TUBB6|TUBB|TUBB2B	-6.5	A-C-up
	KEGG Pathway	hsa05016	Huntington disease	-8.9	11	10	12	5694|5713|5717|6389|7277|7280|10381|10382|10383|84617|203068|347733	PSMB6|PSMD7|PSMD11|SDHA|TUBA4A|TUBB2A|TUBB3|TUBB4A|TUBB4B|TUBB6|TUBB|TUBB2B	-6.5	A-C-up
	CORUM	CORUM:338	40S ribosomal subunit, cytoplasmic	-8.9	53	18	6	6187|6189|6202|6208|6210|6228	RPS2|RPS3A|RPS8|RPS14|RPS15A|RPS23	-6.5	A-C-up
	Reactome Gene Sets	R-HSA-390466	Chaperonin-mediated protein folding	-8.8	24	13	8	7277|7280|10381|10382|10383|22948|84617|347733	TUBA4A|TUBB2A|TUBB3|TUBB4A|TUBB4B|CCT5|TUBB6|TUBB2B	-6.5	A-C-up
	Reactome Gene Sets	R-HSA-156902	Peptide chain elongation	-8.8	24	13	8	1915|6160|6187|6189|6202|6208|6210|6228	EEF1A1|RPL31|RPS2|RPS3A|RPS8|RPS14|RPS15A|RPS23	-6.5	A-C-up
	GO Biological Processes	GO:0006518	peptide metabolic process	-8.8	7.5	9.3	15	327|1915|1917|1977|1982|6160|6187|6189|6202|6208|6210|6228|9446|10480|10987	APEH|EEF1A1|EEF1A2|EIF4E|EIF4G2|RPL31|RPS2|RPS3A|RPS8|RPS14|RPS15A|RPS23|GSTO1|EIF3M|COPS5	-6.4	A-C-up
	Reactome Gene Sets	R-HSA-983189	Kinesins	-8.7	33	15	7	7277|7280|10381|10382|10383|84617|347733	TUBA4A|TUBB2A|TUBB3|TUBB4A|TUBB4B|TUBB6|TUBB2B	-6.3	A-C-up
	Reactome Gene Sets	R-HSA-72764	Eukaryotic Translation Termination	-8.7	23	13	8	327|6160|6187|6189|6202|6208|6210|6228	APEH|RPL31|RPS2|RPS3A|RPS8|RPS14|RPS15A|RPS23	-6.3	A-C-up
	CORUM	CORUM:305	40S ribosomal subunit, cytoplasmic	-8.7	50	17	6	6187|6189|6202|6208|6210|6228	RPS2|RPS3A|RPS8|RPS14|RPS15A|RPS23	-6.3	A-C-up
	Reactome Gene Sets	R-HSA-5663220	RHO GTPases Activate Formins	-8.6	18	12	9	71|7277|7280|10381|10382|10383|22919|84617|347733	ACTG1|TUBA4A|TUBB2A|TUBB3|TUBB4A|TUBB4B|MAPRE1|TUBB6|TUBB2B	-6.3	A-C-up
	KEGG Pathway	hsa04814	Motor proteins	-8.6	14	11	10	71|830|7277|7280|10381|10382|10383|84617|203068|347733	ACTG1|CAPZA2|TUBA4A|TUBB2A|TUBB3|TUBB4A|TUBB4B|TUBB6|TUBB|TUBB2B	-6.3	A-C-up
	Reactome Gene Sets	R-HSA-391251	Protein folding	-8.6	23	13	8	7277|7280|10381|10382|10383|22948|84617|347733	TUBA4A|TUBB2A|TUBB3|TUBB4A|TUBB4B|CCT5|TUBB6|TUBB2B	-6.3	A-C-up
	Reactome Gene Sets	R-HSA-195258	RHO GTPase Effectors	-8.6	10	10	12	71|7277|7280|7531|7532|10381|10382|10383|10971|22919|84617|347733	ACTG1|TUBA4A|TUBB2A|YWHAE|YWHAG|TUBB3|TUBB4A|TUBB4B|YWHAQ|MAPRE1|TUBB6|TUBB2B	-6.2	A-C-up
	Reactome Gene Sets	R-HSA-5620912	Anchoring of the basal body to the plasma membrane	-8.6	22	13	8	7277|7531|7532|8766|10382|10383|22919|203068	TUBA4A|YWHAE|YWHAG|RAB11A|TUBB4A|TUBB4B|MAPRE1|TUBB	-6.2	A-C-up
	KEGG Pathway	hsa05130	Pathogenic Escherichia coli infection	-8.5	14	11	10	71|2597|7277|7280|10381|10382|10383|84617|203068|347733	ACTG1|GAPDH|TUBA4A|TUBB2A|TUBB3|TUBB4A|TUBB4B|TUBB6|TUBB|TUBB2B	-6.2	A-C-up
	Reactome Gene Sets	R-HSA-6807878	COPI-mediated anterograde transport	-8.4	22	13	8	830|7277|7280|10381|10382|10383|84617|347733	CAPZA2|TUBA4A|TUBB2A|TUBB3|TUBB4A|TUBB4B|TUBB6|TUBB2B	-6.1	A-C-up
	Reactome Gene Sets	R-HSA-72689	Formation of a pool of free 40S subunits	-8.4	22	13	8	6160|6187|6189|6202|6208|6210|6228|10480	RPL31|RPS2|RPS3A|RPS8|RPS14|RPS15A|RPS23|EIF3M	-6.1	A-C-up
	Reactome Gene Sets	R-HSA-913531	Interferon Signaling	-8.4	11	10	11	1977|1982|7277|7280|7341|9631|10381|10382|10383|84617|347733	EIF4E|EIF4G2|TUBA4A|TUBB2A|SUMO1|NUP155|TUBB3|TUBB4A|TUBB4B|TUBB6|TUBB2B	-6	A-C-up
	Reactome Gene Sets	R-HSA-194315	Signaling by Rho GTPases	-8.2	6.2	8.5	16	71|708|3326|3336|4001|7277|7280|7531|7532|10381|10382|10383|10971|22919|84617|347733	ACTG1|C1QBP|HSP90AB1|HSPE1|LMNB1|TUBA4A|TUBB2A|YWHAE|YWHAG|TUBB3|TUBB4A|TUBB4B|YWHAQ|MAPRE1|TUBB6|TUBB2B	-5.9	A-C-up
	Reactome Gene Sets	R-HSA-380259	Loss of Nlp from mitotic centrosomes	-8.2	28	13	7	7277|7531|7532|10382|10383|22919|203068	TUBA4A|YWHAE|YWHAG|TUBB4A|TUBB4B|MAPRE1|TUBB	-5.9	A-C-up
	Reactome Gene Sets	R-HSA-380284	Loss of proteins required for interphase microtubule organization from the centrosome	-8.2	28	13	7	7277|7531|7532|10382|10383|22919|203068	TUBA4A|YWHAE|YWHAG|TUBB4A|TUBB4B|MAPRE1|TUBB	-5.9	A-C-up
	Reactome Gene Sets	R-HSA-376176	Signaling by ROBO receptors	-8.1	13	10	10	5694|5713|5717|6160|6187|6189|6202|6208|6210|6228	PSMB6|PSMD7|PSMD11|RPL31|RPS2|RPS3A|RPS8|RPS14|RPS15A|RPS23	-5.8	A-C-up
	Reactome Gene Sets	R-HSA-9716542	Signaling by Rho GTPases, Miro GTPases and RHOBTB3	-8.1	6.1	8.4	16	71|708|3326|3336|4001|7277|7280|7531|7532|10381|10382|10383|10971|22919|84617|347733	ACTG1|C1QBP|HSP90AB1|HSPE1|LMNB1|TUBA4A|TUBB2A|YWHAE|YWHAG|TUBB3|TUBB4A|TUBB4B|YWHAQ|MAPRE1|TUBB6|TUBB2B	-5.8	A-C-up
	Reactome Gene Sets	R-HSA-8854518	AURKA Activation by TPX2	-8	26	13	7	7277|7531|7532|10382|10383|22919|203068	TUBA4A|YWHAE|YWHAG|TUBB4A|TUBB4B|MAPRE1|TUBB	-5.8	A-C-up
	Reactome Gene Sets	R-HSA-9648025	EML4 and NUDC in mitotic spindle formation	-7.9	19	12	8	7277|7280|10381|10382|10383|22919|84617|347733	TUBA4A|TUBB2A|TUBB3|TUBB4A|TUBB4B|MAPRE1|TUBB6|TUBB2B	-5.7	A-C-up
	Reactome Gene Sets	R-HSA-983231	Factors involved in megakaryocyte development and platelet production	-7.9	15	11	9	830|7277|7280|10381|10382|10383|50808|84617|347733	CAPZA2|TUBA4A|TUBB2A|TUBB3|TUBB4A|TUBB4B|AK3|TUBB6|TUBB2B	-5.7	A-C-up
	Reactome Gene Sets	R-HSA-373760	L1CAM interactions	-7.9	19	12	8	71|7277|7280|10381|10382|10383|84617|347733	ACTG1|TUBA4A|TUBB2A|TUBB3|TUBB4A|TUBB4B|TUBB6|TUBB2B	-5.6	A-C-up
	Reactome Gene Sets	R-HSA-2132295	MHC class II antigen presentation	-7.8	18	11	8	830|7277|7280|10381|10382|10383|84617|347733	CAPZA2|TUBA4A|TUBB2A|TUBB3|TUBB4A|TUBB4B|TUBB6|TUBB2B	-5.5	A-C-up
	Reactome Gene Sets	R-HSA-438064	Post NMDA receptor activation events	-7.8	24	12	7	7277|7280|10381|10382|10383|84617|347733	TUBA4A|TUBB2A|TUBB3|TUBB4A|TUBB4B|TUBB6|TUBB2B	-5.5	A-C-up
	CORUM	CORUM:306	Ribosome, cytoplasmic	-7.8	24	12	7	6160|6187|6189|6202|6208|6210|6228	RPL31|RPS2|RPS3A|RPS8|RPS14|RPS15A|RPS23	-5.5	A-C-up
	CORUM	CORUM:5615	Emerin complex 52	-7.7	60	17	5	708|4001|7531|10212|10971	C1QBP|LMNB1|YWHAE|DDX39A|YWHAQ	-5.5	A-C-up
	Reactome Gene Sets	R-HSA-9663891	Selective autophagy	-7.7	24	12	7	7277|7280|10381|10382|10383|84617|347733	TUBA4A|TUBB2A|TUBB3|TUBB4A|TUBB4B|TUBB6|TUBB2B	-5.5	A-C-up
	Reactome Gene Sets	R-HSA-380287	Centrosome maturation	-7.7	24	12	7	7277|7531|7532|10382|10383|22919|203068	TUBA4A|YWHAE|YWHAG|TUBB4A|TUBB4B|MAPRE1|TUBB	-5.5	A-C-up
	Reactome Gene Sets	R-HSA-380270	Recruitment of mitotic centrosome proteins and complexes	-7.7	24	12	7	7277|7531|7532|10382|10383|22919|203068	TUBA4A|YWHAE|YWHAG|TUBB4A|TUBB4B|MAPRE1|TUBB	-5.5	A-C-up
	GO Biological Processes	GO:0002181	cytoplasmic translation	-7.7	17	11	8	6160|6187|6189|6202|6208|6210|6228|10480	RPL31|RPS2|RPS3A|RPS8|RPS14|RPS15A|RPS23|EIF3M	-5.4	A-C-up
	Reactome Gene Sets	R-HSA-948021	Transport to the Golgi and subsequent modification	-7.6	13	10	9	830|7277|7280|10381|10382|10383|10960|84617|347733	CAPZA2|TUBA4A|TUBB2A|TUBB3|TUBB4A|TUBB4B|LMAN2|TUBB6|TUBB2B	-5.4	A-C-up
	GO Biological Processes	GO:0022613	ribonucleoprotein complex biogenesis	-7.6	7.3	8.5	13	708|3326|6189|6202|6208|6210|6228|8607|8886|10480|51631|55759|57819	C1QBP|HSP90AB1|RPS3A|RPS8|RPS14|RPS15A|RPS23|RUVBL1|DDX18|EIF3M|LUC7L2|WDR12|LSM2	-5.3	A-C-up
	Reactome Gene Sets	R-HSA-8856688	Golgi-to-ER retrograde transport	-7.5	17	11	8	830|7277|7280|10381|10382|10383|84617|347733	CAPZA2|TUBA4A|TUBB2A|TUBB3|TUBB4A|TUBB4B|TUBB6|TUBB2B	-5.3	A-C-up
	Reactome Gene Sets	R-HSA-9754678	SARS-CoV-2 modulates host translation machinery	-7.5	32	14	6	6187|6189|6202|6208|6210|6228	RPS2|RPS3A|RPS8|RPS14|RPS15A|RPS23	-5.3	A-C-up
	Reactome Gene Sets	R-HSA-2565942	Regulation of PLK1 Activity at G2/M Transition	-7.5	22	12	7	7277|7531|7532|10382|10383|22919|203068	TUBA4A|YWHAE|YWHAG|TUBB4A|TUBB4B|MAPRE1|TUBB	-5.3	A-C-up
	WikiPathways	WP477	Cytoplasmic ribosomal proteins	-7.5	22	12	7	6160|6187|6189|6202|6208|6210|6228	RPL31|RPS2|RPS3A|RPS8|RPS14|RPS15A|RPS23	-5.3	A-C-up
	Reactome Gene Sets	R-HSA-9609690	HCMV Early Events	-7.5	16	11	8	7277|7280|9631|10381|10382|10383|84617|347733	TUBA4A|TUBB2A|NUP155|TUBB3|TUBB4A|TUBB4B|TUBB6|TUBB2B	-5.2	A-C-up
	Reactome Gene Sets	R-HSA-168273	Influenza Viral RNA Transcription and Replication	-7.4	16	11	8	6160|6187|6189|6202|6208|6210|6228|9631	RPL31|RPS2|RPS3A|RPS8|RPS14|RPS15A|RPS23|NUP155	-5.2	A-C-up
	Reactome Gene Sets	R-HSA-192823	Viral mRNA Translation	-7.4	21	12	7	6160|6187|6189|6202|6208|6210|6228	RPL31|RPS2|RPS3A|RPS8|RPS14|RPS15A|RPS23	-5.2	A-C-up
	Reactome Gene Sets	R-HSA-442755	Activation of NMDA receptors and postsynaptic events	-7.3	21	12	7	7277|7280|10381|10382|10383|84617|347733	TUBA4A|TUBB2A|TUBB3|TUBB4A|TUBB4B|TUBB6|TUBB2B	-5.1	A-C-up
	Reactome Gene Sets	R-HSA-2408557	Selenocysteine synthesis	-7.3	21	11	7	6160|6187|6189|6202|6208|6210|6228	RPL31|RPS2|RPS3A|RPS8|RPS14|RPS15A|RPS23	-5.1	A-C-up
	GO Biological Processes	GO:0034248	regulation of amide metabolic process	-7.2	6.9	8.1	13	348|708|1977|1982|2597|3184|3315|4076|6208|7812|8087|9513|28969	APOE|C1QBP|EIF4E|EIF4G2|GAPDH|HNRNPD|HSPB1|CAPRIN1|RPS14|CSDE1|FXR1|FXR2|BZW2	-5	A-C-up
	WikiPathways	WP3888	VEGFA VEGFR2 signaling	-7.2	7.6	8.4	12	71|1977|1982|2597|3315|5230|5717|7001|7295|7531|8766|9513	ACTG1|EIF4E|EIF4G2|GAPDH|HSPB1|PGK1|PSMD11|PRDX2|TXN|YWHAE|RAB11A|FXR2	-5	A-C-up
	Reactome Gene Sets	R-HSA-975956	Nonsense Mediated Decay (NMD) independent of the Exon Junction Complex (EJC)	-7.2	20	11	7	6160|6187|6189|6202|6208|6210|6228	RPL31|RPS2|RPS3A|RPS8|RPS14|RPS15A|RPS23	-5	A-C-up
	Reactome Gene Sets	R-HSA-6811434	COPI-dependent Golgi-to-ER retrograde traffic	-7.1	19	11	7	7277|7280|10381|10382|10383|84617|347733	TUBA4A|TUBB2A|TUBB3|TUBB4A|TUBB4B|TUBB6|TUBB2B	-4.9	A-C-up
	GO Biological Processes	GO:0006417	regulation of translation	-7	7.3	8.2	12	708|1977|1982|2597|3184|3315|4076|6208|7812|8087|9513|28969	C1QBP|EIF4E|EIF4G2|GAPDH|HNRNPD|HSPB1|CAPRIN1|RPS14|CSDE1|FXR1|FXR2|BZW2	-4.9	A-C-up
	Reactome Gene Sets	R-HSA-9633012	Response of EIF2AK4 (GCN2) to amino acid deficiency	-7	19	11	7	6160|6187|6189|6202|6208|6210|6228	RPL31|RPS2|RPS3A|RPS8|RPS14|RPS15A|RPS23	-4.9	A-C-up
	Reactome Gene Sets	R-HSA-168255	Influenza Infection	-6.9	14	9.9	8	6160|6187|6189|6202|6208|6210|6228|9631	RPL31|RPS2|RPS3A|RPS8|RPS14|RPS15A|RPS23|NUP155	-4.8	A-C-up
	GO Biological Processes	GO:0006457	protein folding	-6.9	11	9.2	9	2288|3315|3326|3329|3336|10465|22948|30001|56886	FKBP4|HSPB1|HSP90AB1|HSPD1|HSPE1|PPIH|CCT5|ERO1A|UGGT1	-4.8	A-C-up
	Reactome Gene Sets	R-HSA-9609646	HCMV Infection	-6.9	14	9.8	8	7277|7280|9631|10381|10382|10383|84617|347733	TUBA4A|TUBB2A|NUP155|TUBB3|TUBB4A|TUBB4B|TUBB6|TUBB2B	-4.7	A-C-up
	GO Biological Processes	GO:0009150	purine ribonucleotide metabolic process	-6.8	7.9	8.2	11	471|481|2597|2618|5162|5230|6389|7167|11164|50808|201562	ATIC|ATP1B1|GAPDH|GART|PDHB|PGK1|SDHA|TPI1|NUDT5|AK3|HACD2	-4.7	A-C-up
	KEGG Pathway	hsa05022	Pathways of neurodegeneration - multiple diseases	-6.8	6.9	7.9	12	5694|5713|5717|6389|7277|7280|10381|10382|10383|84617|203068|347733	PSMB6|PSMD7|PSMD11|SDHA|TUBA4A|TUBB2A|TUBB3|TUBB4A|TUBB4B|TUBB6|TUBB|TUBB2B	-4.6	A-C-up
	Reactome Gene Sets	R-HSA-446203	Asparagine N-linked glycosylation	-6.8	9.1	8.5	10	830|7277|7280|10381|10382|10383|10960|56886|84617|347733	CAPZA2|TUBA4A|TUBB2A|TUBB3|TUBB4A|TUBB4B|LMAN2|UGGT1|TUBB6|TUBB2B	-4.6	A-C-up
	GO Biological Processes	GO:0019752	carboxylic acid metabolic process	-6.7	5.2	7.3	15	471|1622|2597|2618|3419|3945|4190|4282|5162|5230|6389|7167|9446|51181|201562	ATIC|DBI|GAPDH|GART|IDH3A|LDHB|MDH1|MIF|PDHB|PGK1|SDHA|TPI1|GSTO1|DCXR|HACD2	-4.6	A-C-up
	Reactome Gene Sets	R-HSA-69481	G2/M Checkpoints	-6.7	13	9.5	8	4174|5694|5713|5717|6117|7531|7532|10971	MCM5|PSMB6|PSMD7|PSMD11|RPA1|YWHAE|YWHAG|YWHAQ	-4.6	A-C-up
	Reactome Gene Sets	R-HSA-1799339	SRP-dependent cotranslational protein targeting to membrane	-6.7	17	10	7	6160|6187|6189|6202|6208|6210|6228	RPL31|RPS2|RPS3A|RPS8|RPS14|RPS15A|RPS23	-4.6	A-C-up
	KEGG Pathway	hsa01200	Carbon metabolism	-6.7	17	10	7	2597|3419|4190|5162|5230|6389|7167	GAPDH|IDH3A|MDH1|PDHB|PGK1|SDHA|TPI1	-4.5	A-C-up
	Reactome Gene Sets	R-HSA-927802	Nonsense-Mediated Decay (NMD)	-6.6	17	10	7	6160|6187|6189|6202|6208|6210|6228	RPL31|RPS2|RPS3A|RPS8|RPS14|RPS15A|RPS23	-4.5	A-C-up
	Reactome Gene Sets	R-HSA-975957	Nonsense Mediated Decay (NMD) enhanced by the Exon Junction Complex (EJC)	-6.6	17	10	7	6160|6187|6189|6202|6208|6210|6228	RPL31|RPS2|RPS3A|RPS8|RPS14|RPS15A|RPS23	-4.5	A-C-up
	GO Biological Processes	GO:0046496	nicotinamide nucleotide metabolic process	-6.6	16	10	7	2597|3945|4190|5230|7167|10135|51181	GAPDH|LDHB|MDH1|PGK1|TPI1|NAMPT|DCXR	-4.5	A-C-up
	GO Biological Processes	GO:0019362	pyridine nucleotide metabolic process	-6.6	16	10	7	2597|3945|4190|5230|7167|10135|51181	GAPDH|LDHB|MDH1|PGK1|TPI1|NAMPT|DCXR	-4.5	A-C-up
	GO Biological Processes	GO:0009259	ribonucleotide metabolic process	-6.6	7.5	8	11	471|481|2597|2618|5162|5230|6389|7167|11164|50808|201562	ATIC|ATP1B1|GAPDH|GART|PDHB|PGK1|SDHA|TPI1|NUDT5|AK3|HACD2	-4.5	A-C-up
	Reactome Gene Sets	R-HSA-2408522	Selenoamino acid metabolism	-6.6	16	10	7	6160|6187|6189|6202|6208|6210|6228	RPL31|RPS2|RPS3A|RPS8|RPS14|RPS15A|RPS23	-4.5	A-C-up
	CORUM	CORUM:5199	Kinase maturation complex 1	-6.5	69	16	4	3326|7531|7532|10971	HSP90AB1|YWHAE|YWHAG|YWHAQ	-4.4	A-C-up
	Reactome Gene Sets	R-HSA-109581	Apoptosis	-6.5	12	9.1	8	708|4001|5694|5713|5717|7531|7532|10971	C1QBP|LMNB1|PSMB6|PSMD7|PSMD11|YWHAE|YWHAG|YWHAQ	-4.4	A-C-up
	GO Biological Processes	GO:0005996	monosaccharide metabolic process	-6.5	12	9.1	8	2597|4190|5162|5230|7167|9446|11164|51181	GAPDH|MDH1|PDHB|PGK1|TPI1|GSTO1|NUDT5|DCXR	-4.4	A-C-up
	GO Biological Processes	GO:0019693	ribose phosphate metabolic process	-6.4	7.3	7.8	11	471|481|2597|2618|5162|5230|6389|7167|11164|50808|201562	ATIC|ATP1B1|GAPDH|GART|PDHB|PGK1|SDHA|TPI1|NUDT5|AK3|HACD2	-4.3	A-C-up
	GO Biological Processes	GO:0072524	pyridine-containing compound metabolic process	-6.4	16	9.8	7	2597|3945|4190|5230|7167|10135|51181	GAPDH|LDHB|MDH1|PGK1|TPI1|NAMPT|DCXR	-4.3	A-C-up
	Reactome Gene Sets	R-HSA-6791226	Major pathway of rRNA processing in the nucleolus and cytosol	-6.4	12	9	8	6160|6187|6189|6202|6208|6210|6228|55759	RPL31|RPS2|RPS3A|RPS8|RPS14|RPS15A|RPS23|WDR12	-4.3	A-C-up
	WikiPathways	WP4290	Metabolic reprogramming in colon cancer	-6.4	33	12	5	2597|2618|3419|5162|5230	GAPDH|GART|IDH3A|PDHB|PGK1	-4.3	A-C-up
	GO Biological Processes	GO:0051664	nuclear pore localization	-6.3	170	22	3	4001|8087|84823	LMNB1|FXR1|LMNB2	-4.3	A-C-up
	GO Biological Processes	GO:0140694	non-membrane-bounded organelle assembly	-6.3	8.1	7.9	10	71|708|4076|6208|6228|7812|8087|8766|22919|203068	ACTG1|C1QBP|CAPRIN1|RPS14|RPS23|CSDE1|FXR1|RAB11A|MAPRE1|TUBB	-4.2	A-C-up
	Reactome Gene Sets	R-HSA-8868773	rRNA processing in the nucleus and cytosol	-6.2	11	8.7	8	6160|6187|6189|6202|6208|6210|6228|55759	RPL31|RPS2|RPS3A|RPS8|RPS14|RPS15A|RPS23|WDR12	-4.2	A-C-up
	WikiPathways	WP534	Glycolysis and gluconeogenesis	-6.2	31	12	5	2597|3945|4190|5230|7167	GAPDH|LDHB|MDH1|PGK1|TPI1	-4.1	A-C-up
	Reactome Gene Sets	R-HSA-1632852	Macroautophagy	-6.2	14	9.3	7	7277|7280|10381|10382|10383|84617|347733	TUBA4A|TUBB2A|TUBB3|TUBB4A|TUBB4B|TUBB6|TUBB2B	-4.1	A-C-up
	Reactome Gene Sets	R-HSA-6811442	Intra-Golgi and retrograde Golgi-to-ER traffic	-6.1	11	8.5	8	830|7277|7280|10381|10382|10383|84617|347733	CAPZA2|TUBA4A|TUBB2A|TUBB3|TUBB4A|TUBB4B|TUBB6|TUBB2B	-4	A-C-up
	GO Biological Processes	GO:0000226	microtubule cytoskeleton organization	-6.1	6	7.1	12	2597|4134|7277|7280|8766|10381|10382|10383|22919|84617|203068|347733	GAPDH|MAP4|TUBA4A|TUBB2A|RAB11A|TUBB3|TUBB4A|TUBB4B|MAPRE1|TUBB6|TUBB|TUBB2B	-4	A-C-up
	Reactome Gene Sets	R-HSA-72312	rRNA processing	-6.1	11	8.5	8	6160|6187|6189|6202|6208|6210|6228|55759	RPL31|RPS2|RPS3A|RPS8|RPS14|RPS15A|RPS23|WDR12	-4	A-C-up
	Reactome Gene Sets	R-HSA-3371556	Cellular response to heat stress	-6	19	10	6	1915|2288|3326|6117|7531|9631	EEF1A1|FKBP4|HSP90AB1|RPA1|YWHAE|NUP155	-4	A-C-up
	GO Biological Processes	GO:0099547	regulation of translation at synapse, modulating synaptic transmission	-6	140	20	3	1977|8087|9513	EIF4E|FXR1|FXR2	-4	A-C-up
	Canonical Pathways	M199	PID P38 MK2 PATHWAY	-6	52	14	4	3315|7531|7532|10971	HSPB1|YWHAE|YWHAG|YWHAQ	-4	A-C-up
	Reactome Gene Sets	R-HSA-71291	Metabolism of amino acids and derivatives	-6	7.5	7.6	10	5694|5713|5717|6160|6187|6189|6202|6208|6210|6228	PSMB6|PSMD7|PSMD11|RPL31|RPS2|RPS3A|RPS8|RPS14|RPS15A|RPS23	-4	A-C-up
	Reactome Gene Sets	R-HSA-72203	Processing of Capped Intron-Containing Pre-mRNA	-6	8.7	7.9	9	1977|3184|3550|9631|10212|10286|10465|10915|57819	EIF4E|HNRNPD|IK|NUP155|DDX39A|BCAS2|PPIH|TCERG1|LSM2	-3.9	A-C-up
	GO Biological Processes	GO:0031329	regulation of cellular catabolic process	-6	4.9	6.7	14	348|1915|1917|1982|2597|3182|3184|3315|4076|7812|8087|9513|9559|10949	APOE|EEF1A1|EEF1A2|EIF4G2|GAPDH|HNRNPAB|HNRNPD|HSPB1|CAPRIN1|CSDE1|FXR1|FXR2|VPS26A|HNRNPA0	-3.9	A-C-up
	Reactome Gene Sets	R-HSA-5357801	Programmed Cell Death	-5.9	10	8.3	8	708|4001|5694|5713|5717|7531|7532|10971	C1QBP|LMNB1|PSMB6|PSMD7|PSMD11|YWHAE|YWHAG|YWHAQ	-3.9	A-C-up
	Reactome Gene Sets	R-HSA-69620	Cell Cycle Checkpoints	-5.9	8.5	7.8	9	4174|5694|5713|5717|6117|7531|7532|10971|22919	MCM5|PSMB6|PSMD7|PSMD11|RPA1|YWHAE|YWHAG|YWHAQ|MAPRE1	-3.9	A-C-up
	GO Biological Processes	GO:0051276	chromosome organization	-5.8	6.2	7	11	3326|4174|5111|5885|6117|6742|8607|8766|9631|22919|80218	HSP90AB1|MCM5|PCNA|RAD21|RPA1|SSBP1|RUVBL1|RAB11A|NUP155|MAPRE1|NAA50	-3.7	A-C-up
	Reactome Gene Sets	R-HSA-9711097	Cellular response to starvation	-5.7	12	8.6	7	6160|6187|6189|6202|6208|6210|6228	RPL31|RPS2|RPS3A|RPS8|RPS14|RPS15A|RPS23	-3.7	A-C-up
	Reactome Gene Sets	R-HSA-450408	AUF1 (hnRNP D0) binds and destabilizes mRNA	-5.7	25	11	5	3184|3315|5694|5713|5717	HNRNPD|HSPB1|PSMB6|PSMD7|PSMD11	-3.7	A-C-up
	Reactome Gene Sets	R-HSA-9734009	Defective Intrinsic Pathway for Apoptosis	-5.7	44	13	4	708|4001|7001|7531	C1QBP|LMNB1|PRDX2|YWHAE	-3.7	A-C-up
	Reactome Gene Sets	R-HSA-69242	S Phase	-5.7	12	8.4	7	4174|5111|5694|5713|5717|5885|6117	MCM5|PCNA|PSMB6|PSMD7|PSMD11|RAD21|RPA1	-3.6	A-C-up
	KEGG Pathway	hsa04066	HIF-1 signaling pathway	-5.5	15	9	6	1977|2597|3945|5162|5230|7018	EIF4E|GAPDH|LDHB|PDHB|PGK1|TF	-3.5	A-C-up
	KEGG Pathway	hsa03010	Ribosome	-5.5	11	8.2	7	6160|6187|6189|6202|6208|6210|6228	RPL31|RPS2|RPS3A|RPS8|RPS14|RPS15A|RPS23	-3.5	A-C-up
	GO Biological Processes	GO:0031647	regulation of protein stability	-5.5	7.6	7.2	9	481|2597|3326|3329|3916|7018|7341|8607|22948	ATP1B1|GAPDH|HSP90AB1|HSPD1|LAMP1|TF|SUMO1|RUVBL1|CCT5	-3.5	A-C-up
	GO Biological Processes	GO:0019674	NAD metabolic process	-5.5	22	10	5	3945|4190|5230|7167|10135	LDHB|MDH1|PGK1|TPI1|NAMPT	-3.5	A-C-up
	GO Biological Processes	GO:0140243	regulation of translation at synapse	-5.4	92	16	3	1977|8087|9513	EIF4E|FXR1|FXR2	-3.4	A-C-up
	KEGG Pathway	hsa00020	Citrate cycle (TCA cycle)	-5.4	37	12	4	3419|4190|5162|6389	IDH3A|MDH1|PDHB|SDHA	-3.4	A-C-up
	GO Biological Processes	GO:0006006	glucose metabolic process	-5.3	14	8.5	6	2597|4190|5162|5230|7167|51181	GAPDH|MDH1|PDHB|PGK1|TPI1|DCXR	-3.3	A-C-up
	GO Biological Processes	GO:0006413	translational initiation	-5.3	20	9.6	5	1977|1982|6189|10480|10987	EIF4E|EIF4G2|RPS3A|EIF3M|COPS5	-3.3	A-C-up
	GO Biological Processes	GO:0009205	purine ribonucleoside triphosphate metabolic process	-5.3	10	7.8	7	481|2597|5230|6389|7167|11164|50808	ATP1B1|GAPDH|PGK1|SDHA|TPI1|NUDT5|AK3	-3.3	A-C-up
	Reactome Gene Sets	R-HSA-69239	Synthesis of DNA	-5.3	14	8.5	6	4174|5111|5694|5713|5717|6117	MCM5|PCNA|PSMB6|PSMD7|PSMD11|RPA1	-3.3	A-C-up
	GO Biological Processes	GO:0006090	pyruvate metabolic process	-5.2	20	9.4	5	2597|3945|5162|5230|7167	GAPDH|LDHB|PDHB|PGK1|TPI1	-3.3	A-C-up
	GO Biological Processes	GO:0009144	purine nucleoside triphosphate metabolic process	-5.2	10	7.6	7	481|2597|5230|6389|7167|11164|50808	ATP1B1|GAPDH|PGK1|SDHA|TPI1|NUDT5|AK3	-3.2	A-C-up
	GO Biological Processes	GO:0021543	pallium development	-5.2	10	7.6	7	471|2618|7280|7531|8087|9513|347733	ATIC|GART|TUBB2A|YWHAE|FXR1|FXR2|TUBB2B	-3.2	A-C-up
	GO Biological Processes	GO:0009199	ribonucleoside triphosphate metabolic process	-5.2	10	7.6	7	481|2597|5230|6389|7167|11164|50808	ATP1B1|GAPDH|PGK1|SDHA|TPI1|NUDT5|AK3	-3.2	A-C-up
	GO Biological Processes	GO:0006099	tricarboxylic acid cycle	-5.2	32	11	4	3419|4190|5162|6389	IDH3A|MDH1|PDHB|SDHA	-3.2	A-C-up
	GO Biological Processes	GO:0061077	chaperone-mediated protein folding	-5.1	19	9.2	5	2288|3315|3336|22948|30001	FKBP4|HSPB1|HSPE1|CCT5|ERO1A	-3.2	A-C-up
	Reactome Gene Sets	R-HSA-69206	G1/S Transition	-5.1	13	8	6	4174|5111|5694|5713|5717|6117	MCM5|PCNA|PSMB6|PSMD7|PSMD11|RPA1	-3.1	A-C-up
	GO Biological Processes	GO:0009185	ribonucleoside diphosphate metabolic process	-5.1	18	9	5	2597|5230|7167|11164|50808	GAPDH|PGK1|TPI1|NUDT5|AK3	-3.1	A-C-up
	KEGG Pathway	hsa03030	DNA replication	-5.1	31	11	4	4174|5111|6117|6742	MCM5|PCNA|RPA1|SSBP1	-3.1	A-C-up
	GO Biological Processes	GO:0045727	positive regulation of translation	-5	12	8	6	708|1982|3184|7812|8087|9513	C1QBP|EIF4G2|HNRNPD|CSDE1|FXR1|FXR2	-3.1	A-C-up
	GO Biological Processes	GO:0090435	protein localization to nuclear envelope	-5	69	14	3	4001|9631|84823	LMNB1|NUP155|LMNB2	-3.1	A-C-up
	Reactome Gene Sets	R-HSA-9755779	SARS-CoV-2 targets host intracellular signalling and regulatory pathways	-5	69	14	3	7531|7532|10971	YWHAE|YWHAG|YWHAQ	-3.1	A-C-up
	WikiPathways	WP4629	Aerobic glycolysis	-5	69	14	3	2597|5230|7167	GAPDH|PGK1|TPI1	-3.1	A-C-up
	Reactome Gene Sets	R-HSA-112314	Neurotransmitter receptors and postsynaptic signal transmission	-5	9.4	7.3	7	7277|7280|10381|10382|10383|84617|347733	TUBA4A|TUBB2A|TUBB3|TUBB4A|TUBB4B|TUBB6|TUBB2B	-3.1	A-C-up
	Reactome Gene Sets	R-HSA-6798695	Neutrophil degranulation	-5	5.7	6.3	10	327|1915|3326|3916|4282|5713|5717|8895|10383|203068	APEH|EEF1A1|HSP90AB1|LAMP1|MIF|PSMD7|PSMD11|CPNE3|TUBB4B|TUBB	-3.1	A-C-up
	Canonical Pathways	M66	PID MYC ACTIV PATHWAY	-5	17	8.8	5	1977|2597|3329|8607|8886	EIF4E|GAPDH|HSPD1|RUVBL1|DDX18	-3.1	A-C-up
	GO Biological Processes	GO:0009141	nucleoside triphosphate metabolic process	-5	9.4	7.3	7	481|2597|5230|6389|7167|11164|50808	ATP1B1|GAPDH|PGK1|SDHA|TPI1|NUDT5|AK3	-3	A-C-up
	Reactome Gene Sets	R-HSA-8950505	Gene and protein expression by JAK-STAT signaling after Interleukin-12 stimulation	-5	29	10	4	4001|4282|9446|9987	LMNB1|MIF|GSTO1|HNRNPDL	-3	A-C-up
	Reactome Gene Sets	R-HSA-75035	Chk1/Chk2(Cds1) mediated inactivation of Cyclin B:Cdk1 complex	-4.9	64	14	3	7531|7532|10971	YWHAE|YWHAG|YWHAQ	-3	A-C-up
	GO Biological Processes	GO:0031115	negative regulation of microtubule polymerization	-4.9	64	14	3	2288|10382|22919	FKBP4|TUBB4A|MAPRE1	-3	A-C-up
	GO Biological Processes	GO:0009132	nucleoside diphosphate metabolic process	-4.9	17	8.6	5	2597|5230|7167|11164|50808	GAPDH|PGK1|TPI1|NUDT5|AK3	-3	A-C-up
	Reactome Gene Sets	R-HSA-5696399	Global Genome Nucleotide Excision Repair (GG-NER)	-4.8	16	8.5	5	5111|6117|7341|8607|10987	PCNA|RPA1|SUMO1|RUVBL1|COPS5	-2.9	A-C-up
	WikiPathways	WP4018	Clear cell renal cell carcinoma pathways	-4.8	16	8.5	5	2597|3945|4190|5230|7167	GAPDH|LDHB|MDH1|PGK1|TPI1	-2.9	A-C-up
	GO Biological Processes	GO:0006458	'de novo' protein folding	-4.8	27	10	4	3329|3336|30001|56886	HSPD1|HSPE1|ERO1A|UGGT1	-2.9	A-C-up
	Reactome Gene Sets	R-HSA-5628897	TP53 Regulates Metabolic Genes	-4.8	16	8.4	5	7001|7295|7531|7532|10971	PRDX2|TXN|YWHAE|YWHAG|YWHAQ	-2.9	A-C-up
	GO Biological Processes	GO:1903311	regulation of mRNA metabolic process	-4.8	6.1	6.3	9	708|3182|3184|4076|7812|8087|9513|9667|10949	C1QBP|HNRNPAB|HNRNPD|CAPRIN1|CSDE1|FXR1|FXR2|SAFB2|HNRNPA0	-2.9	A-C-up
	Reactome Gene Sets	R-HSA-450531	Regulation of mRNA stability by proteins that bind AU-rich elements	-4.8	16	8.3	5	3184|3315|5694|5713|5717	HNRNPD|HSPB1|PSMB6|PSMD7|PSMD11	-2.9	A-C-up
	Reactome Gene Sets	R-HSA-453279	Mitotic G1 phase and G1/S transition	-4.7	11	7.5	6	4174|5111|5694|5713|5717|6117	MCM5|PCNA|PSMB6|PSMD7|PSMD11|RPA1	-2.9	A-C-up
	WikiPathways	WP314	Fas ligand pathway and stress induction of heat shock proteins	-4.7	26	9.8	4	71|3315|4001|84823	ACTG1|HSPB1|LMNB1|LMNB2	-2.9	A-C-up
	GO Biological Processes	GO:0042254	ribosome biogenesis	-4.7	7.1	6.5	8	708|6189|6202|6208|6210|6228|8886|55759	C1QBP|RPS3A|RPS8|RPS14|RPS15A|RPS23|DDX18|WDR12	-2.8	A-C-up
	GO Biological Processes	GO:0033365	protein localization to organelle	-4.7	4.4	5.7	12	3329|3550|3916|4001|5885|6117|7295|7531|8766|9631|22919|84823	HSPD1|IK|LAMP1|LMNB1|RAD21|RPA1|TXN|YWHAE|RAB11A|NUP155|MAPRE1|LMNB2	-2.8	A-C-up
	GO Biological Processes	GO:0006164	purine nucleotide biosynthetic process	-4.7	8.5	6.8	7	471|2618|5162|6389|10135|50808|201562	ATIC|GART|PDHB|SDHA|NAMPT|AK3|HACD2	-2.8	A-C-up
	Reactome Gene Sets	R-HSA-9735871	SARS-CoV-1 targets host intracellular signalling and regulatory pathways	-4.7	55	13	3	7531|7532|10971	YWHAE|YWHAG|YWHAQ	-2.8	A-C-up
	Reactome Gene Sets	R-HSA-111447	Activation of BAD and translocation to mitochondria	-4.7	55	13	3	7531|7532|10971	YWHAE|YWHAG|YWHAQ	-2.8	A-C-up
	GO Biological Processes	GO:0051338	regulation of transferase activity	-4.7	4.7	5.8	11	348|1622|1915|1917|3184|3315|3326|5111|6187|7295|7532	APOE|DBI|EEF1A1|EEF1A2|HNRNPD|HSPB1|HSP90AB1|PCNA|RPS2|TXN|YWHAG	-2.8	A-C-up
	WikiPathways	WP5355	Metabolic Epileptic Disorders	-4.7	15	8.1	5	2597|3945|4190|5230|7167	GAPDH|LDHB|MDH1|PGK1|TPI1	-2.8	A-C-up
	Reactome Gene Sets	R-HSA-1280218	Adaptive Immune System	-4.6	4.3	5.6	12	830|5694|5713|5717|7277|7280|10381|10382|10383|23304|84617|347733	CAPZA2|PSMB6|PSMD7|PSMD11|TUBA4A|TUBB2A|TUBB3|TUBB4A|TUBB4B|UBR2|TUBB6|TUBB2B	-2.8	A-C-up
	KEGG Pathway	hsa05171	Coronavirus disease - COVID-19	-4.6	8.3	6.7	7	6160|6187|6189|6202|6208|6210|6228	RPL31|RPS2|RPS3A|RPS8|RPS14|RPS15A|RPS23	-2.8	A-C-up
	GO Biological Processes	GO:0016071	mRNA metabolic process	-4.6	4.7	5.7	11	708|3182|3550|7812|10212|10286|10465|10915|10949|51631|57819	C1QBP|HNRNPAB|IK|CSDE1|DDX39A|BCAS2|PPIH|TCERG1|HNRNPA0|LUC7L2|LSM2	-2.8	A-C-up
	GO Biological Processes	GO:0072522	purine-containing compound biosynthetic process	-4.6	8.2	6.7	7	471|2618|5162|6389|10135|50808|201562	ATIC|GART|PDHB|SDHA|NAMPT|AK3|HACD2	-2.7	A-C-up
	CORUM	CORUM:5613	Emerin complex 25	-4.6	52	12	3	4001|7531|57819	LMNB1|YWHAE|LSM2	-2.7	A-C-up
	WikiPathways	WP2453	TCA cycle and deficiency of pyruvate dehydrogenase complex PDHc	-4.6	52	12	3	3419|4190|6389	IDH3A|MDH1|SDHA	-2.7	A-C-up
	GO Biological Processes	GO:0019318	hexose metabolic process	-4.6	10	7.2	6	2597|4190|5162|5230|7167|51181	GAPDH|MDH1|PDHB|PGK1|TPI1|DCXR	-2.7	A-C-up
	Reactome Gene Sets	R-HSA-9020591	Interleukin-12 signaling	-4.6	23	9.3	4	4001|4282|9446|9987	LMNB1|MIF|GSTO1|HNRNPDL	-2.7	A-C-up
	WikiPathways	WP706	Sudden infant death syndrome SIDS susceptibility pathways	-4.6	10	7.1	6	2597|3329|7018|7531|7532|10971	GAPDH|HSPD1|TF|YWHAE|YWHAG|YWHAQ	-2.7	A-C-up
	GO Biological Processes	GO:0046034	ATP metabolic process	-4.6	10	7.1	6	481|2597|5230|6389|7167|11164	ATP1B1|GAPDH|PGK1|SDHA|TPI1|NUDT5	-2.7	A-C-up
	GO Biological Processes	GO:0009266	response to temperature stimulus	-4.6	10	7.1	6	3315|3326|3329|7341|7531|30001	HSPB1|HSP90AB1|HSPD1|SUMO1|YWHAE|ERO1A	-2.7	A-C-up
	GO Biological Processes	GO:1903312	negative regulation of mRNA metabolic process	-4.5	14	7.9	5	708|3182|3184|7812|10949	C1QBP|HNRNPAB|HNRNPD|CSDE1|HNRNPA0	-2.7	A-C-up
	GO Biological Processes	GO:0034250	positive regulation of amide metabolic process	-4.5	10	7.1	6	708|1982|3184|7812|8087|9513	C1QBP|EIF4G2|HNRNPD|CSDE1|FXR1|FXR2	-2.7	A-C-up
	WikiPathways	WP1946	Cori cycle	-4.5	49	12	3	2597|5230|7167	GAPDH|PGK1|TPI1	-2.7	A-C-up
	GO Biological Processes	GO:0005975	carbohydrate metabolic process	-4.5	5.7	6	9	2597|3419|4190|5162|5230|7167|9446|11164|51181	GAPDH|IDH3A|MDH1|PDHB|PGK1|TPI1|GSTO1|NUDT5|DCXR	-2.7	A-C-up
	GO Biological Processes	GO:0042274	ribosomal small subunit biogenesis	-4.4	13	7.6	5	6189|6202|6208|6210|6228	RPS3A|RPS8|RPS14|RPS15A|RPS23	-2.6	A-C-up
	GO Biological Processes	GO:0046031	ADP metabolic process	-4.3	20	8.6	4	2597|5230|7167|50808	GAPDH|PGK1|TPI1|AK3	-2.5	A-C-up
	GO Biological Processes	GO:0009191	ribonucleoside diphosphate catabolic process	-4.3	20	8.6	4	2597|5230|7167|11164	GAPDH|PGK1|TPI1|NUDT5	-2.5	A-C-up
	Reactome Gene Sets	R-HSA-109606	Intrinsic Pathway for Apoptosis	-4.3	20	8.5	4	708|7531|7532|10971	C1QBP|YWHAE|YWHAG|YWHAQ	-2.5	A-C-up
	Reactome Gene Sets	R-HSA-5696398	Nucleotide Excision Repair	-4.3	13	7.3	5	5111|6117|7341|8607|10987	PCNA|RPA1|SUMO1|RUVBL1|COPS5	-2.5	A-C-up
	GO Biological Processes	GO:0009165	nucleotide biosynthetic process	-4.3	7.3	6.2	7	471|2618|5162|6389|10135|50808|201562	ATIC|GART|PDHB|SDHA|NAMPT|AK3|HACD2	-2.5	A-C-up
	GO Biological Processes	GO:1901293	nucleoside phosphate biosynthetic process	-4.3	7.2	6.2	7	471|2618|5162|6389|10135|50808|201562	ATIC|GART|PDHB|SDHA|NAMPT|AK3|HACD2	-2.4	A-C-up
	Reactome Gene Sets	R-HSA-447115	Interleukin-12 family signaling	-4.3	19	8.4	4	4001|4282|9446|9987	LMNB1|MIF|GSTO1|HNRNPDL	-2.4	A-C-up
	GO Biological Processes	GO:0032386	regulation of intracellular transport	-4.3	7.2	6.2	7	3916|7295|7341|7531|8766|9230|10541	LAMP1|TXN|SUMO1|YWHAE|RAB11A|RAB11B|ANP32B	-2.4	A-C-up
	WikiPathways	WP5376	17p13 3 YWHAE copy number variation	-4.2	39	11	3	7531|7532|10971	YWHAE|YWHAG|YWHAQ	-2.4	A-C-up
	GO Biological Processes	GO:0009134	nucleoside diphosphate catabolic process	-4.2	19	8.3	4	2597|5230|7167|11164	GAPDH|PGK1|TPI1|NUDT5	-2.4	A-C-up
	Reactome Gene Sets	R-HSA-112315	Transmission across Chemical Synapses	-4.2	7.1	6.1	7	7277|7280|10381|10382|10383|84617|347733	TUBA4A|TUBB2A|TUBB3|TUBB4A|TUBB4B|TUBB6|TUBB2B	-2.4	A-C-up
	Reactome Gene Sets	R-HSA-69306	DNA Replication	-4.2	8.9	6.5	6	4174|5111|5694|5713|5717|6117	MCM5|PCNA|PSMB6|PSMD7|PSMD11|RPA1	-2.4	A-C-up
	GO Biological Processes	GO:0044270	cellular nitrogen compound catabolic process	-4.2	5.9	5.8	8	644|2597|3184|5230|7167|7812|11164|57819	BLVRA|GAPDH|HNRNPD|PGK1|TPI1|CSDE1|NUDT5|LSM2	-2.4	A-C-up
	GO Biological Processes	GO:0021537	telencephalon development	-4.2	7	6	7	471|2618|7280|7531|8087|9513|347733	ATIC|GART|TUBB2A|YWHAE|FXR1|FXR2|TUBB2B	-2.4	A-C-up
	Reactome Gene Sets	R-HSA-8862803	Deregulated CDK5 triggers multiple neurodegenerative pathways in Alzheimer's disease models	-4.2	38	10	3	4001|7001|7531	LMNB1|PRDX2|YWHAE	-2.4	A-C-up
	Reactome Gene Sets	R-HSA-8863678	Neurodegenerative Diseases	-4.2	38	10	3	4001|7001|7531	LMNB1|PRDX2|YWHAE	-2.4	A-C-up
	GO Biological Processes	GO:0046700	heterocycle catabolic process	-4.2	5.9	5.7	8	644|2597|3184|5230|7167|7812|11164|57819	BLVRA|GAPDH|HNRNPD|PGK1|TPI1|CSDE1|NUDT5|LSM2	-2.4	A-C-up
	GO Biological Processes	GO:0051347	positive regulation of transferase activity	-4.2	5.9	5.7	8	348|1622|1917|3184|3326|5111|6187|7295	APOE|DBI|EEF1A2|HNRNPD|HSP90AB1|PCNA|RPS2|TXN	-2.4	A-C-up
	GO Biological Processes	GO:0009152	purine ribonucleotide biosynthetic process	-4.2	8.7	6.4	6	471|2618|5162|6389|50808|201562	ATIC|GART|PDHB|SDHA|AK3|HACD2	-2.4	A-C-up
	GO Biological Processes	GO:0006397	mRNA processing	-4.1	5.1	5.5	9	708|3550|10212|10286|10465|10915|10949|51631|57819	C1QBP|IK|DDX39A|BCAS2|PPIH|TCERG1|HNRNPA0|LUC7L2|LSM2	-2.3	A-C-up
	KEGG Pathway	hsa03430	Mismatch repair	-4.1	36	10	3	5111|6117|6742	PCNA|RPA1|SSBP1	-2.3	A-C-up
	GO Biological Processes	GO:0046033	AMP metabolic process	-4.1	36	10	3	471|2618|50808	ATIC|GART|AK3	-2.3	A-C-up
	GO Biological Processes	GO:0006986	response to unfolded protein	-4.1	11	6.9	5	3315|3326|3329|3336|30001	HSPB1|HSP90AB1|HSPD1|HSPE1|ERO1A	-2.3	A-C-up
	GO Biological Processes	GO:0061013	regulation of mRNA catabolic process	-4	6.6	5.8	7	3182|3184|4076|7812|8087|9513|10949	HNRNPAB|HNRNPD|CAPRIN1|CSDE1|FXR1|FXR2|HNRNPA0	-2.2	A-C-up
	GO Biological Processes	GO:0019439	aromatic compound catabolic process	-4	5.6	5.5	8	644|2597|3184|5230|7167|7812|11164|57819	BLVRA|GAPDH|HNRNPD|PGK1|TPI1|CSDE1|NUDT5|LSM2	-2.2	A-C-up
	GO Biological Processes	GO:0051028	mRNA transport	-4	11	6.7	5	1977|8087|9513|9631|10212	EIF4E|FXR1|FXR2|NUP155|DDX39A	-2.2	A-C-up
	GO Biological Processes	GO:0009135	purine nucleoside diphosphate metabolic process	-4	17	7.7	4	2597|5230|7167|50808	GAPDH|PGK1|TPI1|AK3	-2.2	A-C-up
	GO Biological Processes	GO:0009179	purine ribonucleoside diphosphate metabolic process	-4	17	7.7	4	2597|5230|7167|50808	GAPDH|PGK1|TPI1|AK3	-2.2	A-C-up
	GO Biological Processes	GO:0021987	cerebral cortex development	-4	11	6.7	5	471|2618|7280|7531|347733	ATIC|GART|TUBB2A|YWHAE|TUBB2B	-2.2	A-C-up
	GO Biological Processes	GO:0009260	ribonucleotide biosynthetic process	-4	8.1	6.1	6	471|2618|5162|6389|50808|201562	ATIC|GART|PDHB|SDHA|AK3|HACD2	-2.2	A-C-up
	Reactome Gene Sets	R-HSA-72163	mRNA Splicing - Major Pathway	-3.9	8	6.1	6	3184|3550|10286|10465|10915|57819	HNRNPD|IK|BCAS2|PPIH|TCERG1|LSM2	-2.2	A-C-up
	Reactome Gene Sets	R-HSA-70263	Gluconeogenesis	-3.9	32	9.5	3	2597|5230|7167	GAPDH|PGK1|TPI1	-2.2	A-C-up
	Canonical Pathways	M247	PID INSULIN GLUCOSE PATHWAY	-3.9	32	9.5	3	7531|7532|10971	YWHAE|YWHAG|YWHAQ	-2.2	A-C-up
	GO Biological Processes	GO:0051054	positive regulation of DNA metabolic process	-3.9	6.4	5.7	7	3182|3184|3326|5111|6742|8607|22948	HNRNPAB|HNRNPD|HSP90AB1|PCNA|SSBP1|RUVBL1|CCT5	-2.2	A-C-up
	Canonical Pathways	M121	PID MTOR 4PATHWAY	-3.9	16	7.5	4	1977|7531|7532|10971	EIF4E|YWHAE|YWHAG|YWHAQ	-2.2	A-C-up
	GO Biological Processes	GO:0032787	monocarboxylic acid metabolic process	-3.9	4.8	5.2	9	1622|2597|3945|4282|5162|5230|7167|51181|201562	DBI|GAPDH|LDHB|MIF|PDHB|PGK1|TPI1|DCXR|HACD2	-2.2	A-C-up
	WikiPathways	WP4856	Intracellular trafficking proteins involved in CMT neuropathy	-3.9	31	9.3	3	3315|8766|9230	HSPB1|RAB11A|RAB11B	-2.1	A-C-up
	GO Biological Processes	GO:0046390	ribose phosphate biosynthetic process	-3.9	7.8	6	6	471|2618|5162|6389|50808|201562	ATIC|GART|PDHB|SDHA|AK3|HACD2	-2.1	A-C-up
	GO Biological Processes	GO:0008380	RNA splicing	-3.9	5.4	5.4	8	708|3550|10212|10286|10465|10915|51631|57819	C1QBP|IK|DDX39A|BCAS2|PPIH|TCERG1|LUC7L2|LSM2	-2.1	A-C-up
	GO Biological Processes	GO:0006091	generation of precursor metabolites and energy	-3.9	5.4	5.4	8	2597|3419|4190|5019|5162|5230|6389|7167	GAPDH|IDH3A|MDH1|OXCT1|PDHB|PGK1|SDHA|TPI1	-2.1	A-C-up
	Reactome Gene Sets	R-HSA-68949	Orc1 removal from chromatin	-3.9	16	7.4	4	4174|5694|5713|5717	MCM5|PSMB6|PSMD7|PSMD11	-2.1	A-C-up
	GO Biological Processes	GO:0010035	response to inorganic substance	-3.9	4.7	5.2	9	471|2618|3184|5111|7001|7018|7295|7341|8895	ATIC|GART|HNRNPD|PCNA|PRDX2|TF|TXN|SUMO1|CPNE3	-2.1	A-C-up
	GO Biological Processes	GO:0035966	response to topologically incorrect protein	-3.9	10	6.5	5	3315|3326|3329|3336|30001	HSPB1|HSP90AB1|HSPD1|HSPE1|ERO1A	-2.1	A-C-up
	Reactome Gene Sets	R-HSA-72172	mRNA Splicing	-3.9	7.7	5.9	6	3184|3550|10286|10465|10915|57819	HNRNPD|IK|BCAS2|PPIH|TCERG1|LSM2	-2.1	A-C-up
	GO Biological Processes	GO:1902373	negative regulation of mRNA catabolic process	-3.8	15	7.3	4	3182|3184|7812|10949	HNRNPAB|HNRNPD|CSDE1|HNRNPA0	-2.1	A-C-up
	Reactome Gene Sets	R-HSA-70171	Glycolysis	-3.8	15	7.3	4	2597|5230|7167|9631	GAPDH|PGK1|TPI1|NUP155	-2.1	A-C-up
	KEGG Pathway	hsa05418	Fluid shear stress and atherosclerosis	-3.8	9.9	6.4	5	71|3326|7295|7341|9446	ACTG1|HSP90AB1|TXN|SUMO1|GSTO1	-2.1	A-C-up
	GO Biological Processes	GO:1901361	organic cyclic compound catabolic process	-3.8	5.2	5.3	8	644|2597|3184|5230|7167|7812|11164|57819	BLVRA|GAPDH|HNRNPD|PGK1|TPI1|CSDE1|NUDT5|LSM2	-2.1	A-C-up
	KEGG Pathway	hsa01230	Biosynthesis of amino acids	-3.8	15	7.2	4	2597|3419|5230|7167	GAPDH|IDH3A|PGK1|TPI1	-2	A-C-up
	GO Biological Processes	GO:0032272	negative regulation of protein polymerization	-3.8	15	7.2	4	830|2288|10382|22919	CAPZA2|FKBP4|TUBB4A|MAPRE1	-2	A-C-up
	CORUM	CORUM:351	Spliceosome	-3.8	9.8	6.3	5	3550|10286|10465|10915|57819	IK|BCAS2|PPIH|TCERG1|LSM2	-2	A-C-up
	GO Biological Processes	GO:0090407	organophosphate biosynthetic process	-3.8	4.6	5.1	9	471|2618|5162|6389|7167|10135|50808|51181|201562	ATIC|GART|PDHB|SDHA|TPI1|NAMPT|AK3|DCXR|HACD2	-2	A-C-up
	Reactome Gene Sets	R-HSA-114452	Activation of BH3-only proteins	-3.8	28	8.8	3	7531|7532|10971	YWHAE|YWHAG|YWHAQ	-2	A-C-up
	Reactome Gene Sets	R-HSA-3108214	SUMOylation of DNA damage response and repair proteins	-3.7	14	7.1	4	5885|6117|7341|9631	RAD21|RPA1|SUMO1|NUP155	-2	A-C-up
	GO Biological Processes	GO:0022618	protein-RNA complex assembly	-3.7	7.2	5.7	6	3326|6208|8607|10480|51631|57819	HSP90AB1|RPS14|RUVBL1|EIF3M|LUC7L2|LSM2	-2	A-C-up
	GO Biological Processes	GO:0051668	localization within membrane	-3.7	4.4	4.9	9	348|481|4001|8087|8766|9230|9559|9631|84823	APOE|ATP1B1|LMNB1|FXR1|RAB11A|RAB11B|VPS26A|NUP155|LMNB2	-2	A-C-up
	GO Biological Processes	GO:0006734	NADH metabolic process	-3.7	26	8.5	3	4190|5230|7167	MDH1|PGK1|TPI1	-1.9	A-C-up
	Reactome Gene Sets	R-HSA-69190	DNA strand elongation	-3.7	26	8.5	3	4174|5111|6117	MCM5|PCNA|RPA1	-1.9	A-C-up
	GO Biological Processes	GO:0034655	nucleobase-containing compound catabolic process	-3.7	5.8	5.3	7	2597|3184|5230|7167|7812|11164|57819	GAPDH|HNRNPD|PGK1|TPI1|CSDE1|NUDT5|LSM2	-1.9	A-C-up
	GO Biological Processes	GO:0050658	RNA transport	-3.6	9	6	5	1977|8087|9513|9631|10212	EIF4E|FXR1|FXR2|NUP155|DDX39A	-1.9	A-C-up
	GO Biological Processes	GO:0050657	nucleic acid transport	-3.6	9	6	5	1977|8087|9513|9631|10212	EIF4E|FXR1|FXR2|NUP155|DDX39A	-1.9	A-C-up
	Reactome Gene Sets	R-HSA-70326	Glucose metabolism	-3.6	13	6.7	4	2597|5230|7167|9631	GAPDH|PGK1|TPI1|NUP155	-1.9	A-C-up
	GO Biological Processes	GO:0006446	regulation of translational initiation	-3.6	13	6.7	4	1982|3315|7812|28969	EIF4G2|HSPB1|CSDE1|BZW2	-1.9	A-C-up
	GO Biological Processes	GO:0071826	protein-RNA complex organization	-3.6	6.9	5.5	6	3326|6208|8607|10480|51631|57819	HSP90AB1|RPS14|RUVBL1|EIF3M|LUC7L2|LSM2	-1.9	A-C-up
	Canonical Pathways	M30	PID HDAC CLASSII PATHWAY	-3.6	24	8.2	3	7280|7341|7531	TUBB2A|SUMO1|YWHAE	-1.9	A-C-up
	GO Biological Processes	GO:0051236	establishment of RNA localization	-3.6	8.9	5.9	5	1977|8087|9513|9631|10212	EIF4E|FXR1|FXR2|NUP155|DDX39A	-1.9	A-C-up
	GO Biological Processes	GO:1902369	negative regulation of RNA catabolic process	-3.6	13	6.7	4	3182|3184|7812|10949	HNRNPAB|HNRNPD|CSDE1|HNRNPA0	-1.9	A-C-up
	WikiPathways	WP289	Myometrial relaxation and contraction pathways	-3.6	8.8	5.9	5	71|7531|7532|9446|10971	ACTG1|YWHAE|YWHAG|GSTO1|YWHAQ	-1.9	A-C-up
	GO Biological Processes	GO:0010639	negative regulation of organelle organization	-3.6	5.6	5.2	7	830|2288|3550|4134|5885|10382|22919	CAPZA2|FKBP4|IK|MAP4|RAD21|TUBB4A|MAPRE1	-1.9	A-C-up
	GO Biological Processes	GO:0031503	protein-containing complex localization	-3.6	8.8	5.9	5	2288|4001|8087|8766|84823	FKBP4|LMNB1|FXR1|RAB11A|LMNB2	-1.8	A-C-up
	GO Biological Processes	GO:0006310	DNA recombination	-3.6	6.7	5.4	6	3329|4174|5885|6117|8607|23304	HSPD1|MCM5|RAD21|RPA1|RUVBL1|UBR2	-1.8	A-C-up
	Canonical Pathways	M249	PID PI3KCI AKT PATHWAY	-3.6	24	8.1	3	7531|7532|10971	YWHAE|YWHAG|YWHAQ	-1.8	A-C-up
	GO Biological Processes	GO:0046825	regulation of protein export from nucleus	-3.6	24	8.1	3	7295|7531|10541	TXN|YWHAE|ANP32B	-1.8	A-C-up
	Reactome Gene Sets	R-HSA-69002	DNA Replication Pre-Initiation	-3.5	8.7	5.9	5	4174|5694|5713|5717|6117	MCM5|PSMB6|PSMD7|PSMD11|RPA1	-1.8	A-C-up
	Canonical Pathways	M271	PID PI3K PLC TRK PATHWAY	-3.5	23	8	3	7531|7532|10971	YWHAE|YWHAG|YWHAQ	-1.8	A-C-up
	CORUM	CORUM:193	PA700-20S-PA28 complex	-3.5	23	8	3	5694|5713|5717	PSMB6|PSMD7|PSMD11	-1.8	A-C-up
	Reactome Gene Sets	R-HSA-5687128	MAPK6/MAPK4 signaling	-3.5	12	6.5	4	3315|5694|5713|5717	HSPB1|PSMB6|PSMD7|PSMD11	-1.8	A-C-up
	GO Biological Processes	GO:0051084	'de novo' post-translational protein folding	-3.5	22	7.8	3	3336|30001|56886	HSPE1|ERO1A|UGGT1	-1.8	A-C-up
	Reactome Gene Sets	R-HSA-3299685	Detoxification of Reactive Oxygen Species	-3.5	22	7.8	3	7001|7295|30001	PRDX2|TXN|ERO1A	-1.8	A-C-up
	GO Biological Processes	GO:0007420	brain development	-3.5	3.8	4.6	10	471|2618|3184|7280|7531|8087|9513|10541|10971|347733	ATIC|GART|HNRNPD|TUBB2A|YWHAE|FXR1|FXR2|ANP32B|YWHAQ|TUBB2B	-1.8	A-C-up
	GO Biological Processes	GO:1902904	negative regulation of supramolecular fiber organization	-3.5	8.4	5.7	5	348|830|2288|10382|22919	APOE|CAPZA2|FKBP4|TUBB4A|MAPRE1	-1.8	A-C-up
	GO Biological Processes	GO:1901137	carbohydrate derivative biosynthetic process	-3.5	4.1	4.7	9	471|2618|5162|6389|7167|50808|51181|56886|201562	ATIC|GART|PDHB|SDHA|TPI1|AK3|DCXR|UGGT1|HACD2	-1.8	A-C-up
	GO Biological Processes	GO:0098869	cellular oxidant detoxification	-3.5	12	6.4	4	348|7001|7295|9446	APOE|PRDX2|TXN|GSTO1	-1.8	A-C-up
	Reactome Gene Sets	R-HSA-69052	Switching of origins to a post-replicative state	-3.5	12	6.4	4	4174|5694|5713|5717	MCM5|PSMB6|PSMD7|PSMD11	-1.8	A-C-up
	Reactome Gene Sets	R-HSA-8864260	Transcriptional regulation by the AP-2 (TFAP2) family of transcription factors	-3.4	22	7.7	3	348|3329|7341	APOE|HSPD1|SUMO1	-1.8	A-C-up
	Reactome Gene Sets	R-HSA-3700989	Transcriptional Regulation by TP53	-3.4	5.3	5	7	5111|6117|7001|7295|7531|7532|10971	PCNA|RPA1|PRDX2|TXN|YWHAE|YWHAG|YWHAQ	-1.7	A-C-up
	GO Biological Processes	GO:0044403	biological process involved in symbiotic interaction	-3.4	6.4	5.3	6	348|1915|2597|3326|3329|3916	APOE|EEF1A1|GAPDH|HSP90AB1|HSPD1|LAMP1	-1.7	A-C-up
	GO Biological Processes	GO:0009408	response to heat	-3.4	12	6.3	4	3315|3326|7341|7531	HSPB1|HSP90AB1|SUMO1|YWHAE	-1.7	A-C-up
	GO Biological Processes	GO:0031111	negative regulation of microtubule polymerization or depolymerization	-3.4	21	7.6	3	2288|10382|22919	FKBP4|TUBB4A|MAPRE1	-1.7	A-C-up
	GO Biological Processes	GO:0060999	positive regulation of dendritic spine development	-3.4	21	7.6	3	348|1982|4076	APOE|EIF4G2|CAPRIN1	-1.7	A-C-up
	Reactome Gene Sets	R-HSA-69473	G2/M DNA damage checkpoint	-3.4	12	6.3	4	6117|7531|7532|10971	RPA1|YWHAE|YWHAG|YWHAQ	-1.7	A-C-up
	GO Biological Processes	GO:0009167	purine ribonucleoside monophosphate metabolic process	-3.4	21	7.5	3	471|2618|50808	ATIC|GART|AK3	-1.7	A-C-up
	Reactome Gene Sets	R-HSA-9759194	Nuclear events mediated by NFE2L2	-3.4	11	6.2	4	5694|5713|5717|7295	PSMB6|PSMD7|PSMD11|TXN	-1.7	A-C-up
	GO Biological Processes	GO:0000723	telomere maintenance	-3.4	11	6.2	4	3326|5111|6117|8607	HSP90AB1|PCNA|RPA1|RUVBL1	-1.7	A-C-up
	GO Biological Processes	GO:0045454	cell redox homeostasis	-3.3	20	7.4	3	7001|7295|30001	PRDX2|TXN|ERO1A	-1.7	A-C-up
	GO Biological Processes	GO:0006403	RNA localization	-3.3	7.9	5.5	5	1977|8087|9513|9631|10212	EIF4E|FXR1|FXR2|NUP155|DDX39A	-1.7	A-C-up
	Reactome Gene Sets	R-HSA-15869	Metabolism of nucleotides	-3.3	11	6.1	4	471|2618|7295|11164	ATIC|GART|TXN|NUDT5	-1.6	A-C-up
	Reactome Gene Sets	R-HSA-9679191	Potential therapeutics for SARS	-3.3	11	6.1	4	481|2288|3326|203068	ATP1B1|FKBP4|HSP90AB1|TUBB	-1.6	A-C-up
	GO Biological Processes	GO:0006259	DNA metabolic process	-3.3	3.6	4.4	10	3326|3329|4174|5111|5885|6117|6742|7341|8607|23304	HSP90AB1|HSPD1|MCM5|PCNA|RAD21|RPA1|SSBP1|SUMO1|RUVBL1|UBR2	-1.6	A-C-up
	WikiPathways	WP466	DNA replication	-3.3	20	7.3	3	4174|5111|6117	MCM5|PCNA|RPA1	-1.6	A-C-up
	GO Biological Processes	GO:0009126	purine nucleoside monophosphate metabolic process	-3.3	20	7.3	3	471|2618|50808	ATIC|GART|AK3	-1.6	A-C-up
	GO Biological Processes	GO:0034766	negative regulation of monoatomic ion transmembrane transport	-3.3	11	6.1	4	7341|7531|9446|10971	SUMO1|YWHAE|GSTO1|YWHAQ	-1.6	A-C-up
	GO Biological Processes	GO:0000377	RNA splicing, via transesterification reactions with bulged adenosine as nucleophile	-3.3	6	5	6	3550|10212|10286|10465|51631|57819	IK|DDX39A|BCAS2|PPIH|LUC7L2|LSM2	-1.6	A-C-up
	GO Biological Processes	GO:0000398	mRNA splicing, via spliceosome	-3.3	6	5	6	3550|10212|10286|10465|51631|57819	IK|DDX39A|BCAS2|PPIH|LUC7L2|LSM2	-1.6	A-C-up
	GO Biological Processes	GO:1903047	mitotic cell cycle process	-3.3	4.4	4.6	8	1977|3550|4134|5111|5885|8766|22919|80218	EIF4E|IK|MAP4|PCNA|RAD21|RAB11A|MAPRE1|NAA50	-1.6	A-C-up
	Reactome Gene Sets	R-HSA-5689603	UCH proteinases	-3.3	11	6	4	5694|5713|5717|8607	PSMB6|PSMD7|PSMD11|RUVBL1	-1.6	A-C-up
	GO Biological Processes	GO:0060322	head development	-3.3	3.5	4.3	10	471|2618|3184|7280|7531|8087|9513|10541|10971|347733	ATIC|GART|HNRNPD|TUBB2A|YWHAE|FXR1|FXR2|ANP32B|YWHAQ|TUBB2B	-1.6	A-C-up
	GO Biological Processes	GO:0000375	RNA splicing, via transesterification reactions	-3.3	5.9	5	6	3550|10212|10286|10465|51631|57819	IK|DDX39A|BCAS2|PPIH|LUC7L2|LSM2	-1.6	A-C-up
	Reactome Gene Sets	R-HSA-3108232	SUMO E3 ligases SUMOylate target proteins	-3.3	7.5	5.3	5	5111|5885|6117|7341|9631	PCNA|RAD21|RPA1|SUMO1|NUP155	-1.6	A-C-up
	Reactome Gene Sets	R-HSA-9645723	Diseases of programmed cell death	-3.2	11	5.9	4	708|4001|7001|7531	C1QBP|LMNB1|PRDX2|YWHAE	-1.6	A-C-up
	Reactome Gene Sets	R-HSA-4615885	SUMOylation of DNA replication proteins	-3.2	18	7	3	5111|7341|9631	PCNA|SUMO1|NUP155	-1.6	A-C-up
	GO Biological Processes	GO:0034504	protein localization to nucleus	-3.2	7.4	5.3	5	4001|7295|7531|9631|84823	LMNB1|TXN|YWHAE|NUP155|LMNB2	-1.6	A-C-up
	GO Biological Processes	GO:0046365	monosaccharide catabolic process	-3.2	18	6.9	3	5230|7167|11164	PGK1|TPI1|NUDT5	-1.6	A-C-up
	Canonical Pathways	M239	PID A6B1 A6B4 INTEGRIN PATHWAY	-3.2	18	6.9	3	7531|7532|10971	YWHAE|YWHAG|YWHAQ	-1.6	A-C-up
	KEGG Pathway	hsa03050	Proteasome	-3.2	18	6.9	3	5694|5713|5717	PSMB6|PSMD7|PSMD11	-1.6	A-C-up
	GO Biological Processes	GO:0006096	glycolytic process	-3.2	18	6.9	3	2597|5230|7167	GAPDH|PGK1|TPI1	-1.6	A-C-up
	Reactome Gene Sets	R-HSA-2990846	SUMOylation	-3.2	7.3	5.2	5	5111|5885|6117|7341|9631	PCNA|RAD21|RPA1|SUMO1|NUP155	-1.5	A-C-up
	GO Biological Processes	GO:0016052	carbohydrate catabolic process	-3.2	10	5.8	4	2597|5230|7167|11164	GAPDH|PGK1|TPI1|NUDT5	-1.5	A-C-up
	KEGG Pathway	hsa03013	Nucleocytoplasmic transport	-3.2	10	5.8	4	1915|1917|7341|9631	EEF1A1|EEF1A2|SUMO1|NUP155	-1.5	A-C-up
	Canonical Pathways	M87	PID LKB1 PATHWAY	-3.2	18	6.9	3	7531|7532|10971	YWHAE|YWHAG|YWHAQ	-1.5	A-C-up
	KEGG Pathway	hsa00620	Pyruvate metabolism	-3.2	18	6.9	3	3945|4190|5162	LDHB|MDH1|PDHB	-1.5	A-C-up
	GO Biological Processes	GO:0051052	regulation of DNA metabolic process	-3.2	4.2	4.5	8	3182|3184|3326|4174|5111|6742|8607|22948	HNRNPAB|HNRNPD|HSP90AB1|MCM5|PCNA|SSBP1|RUVBL1|CCT5	-1.5	A-C-up
	GO Biological Processes	GO:2001252	positive regulation of chromosome organization	-3.2	10	5.7	4	3184|5885|8607|22948	HNRNPD|RAD21|RUVBL1|CCT5	-1.5	A-C-up
	GO Biological Processes	GO:0090329	regulation of DNA-templated DNA replication	-3.1	17	6.8	3	4174|5111|6742	MCM5|PCNA|SSBP1	-1.5	A-C-up
	GO Biological Processes	GO:0046032	ADP catabolic process	-3.1	17	6.8	3	2597|5230|7167	GAPDH|PGK1|TPI1	-1.5	A-C-up
	WikiPathways	WP410	Exercise induced circadian regulation	-3.1	17	6.8	3	1982|7341|10381	EIF4G2|SUMO1|TUBB3	-1.5	A-C-up
	GO Biological Processes	GO:0030900	forebrain development	-3.1	4.7	4.6	7	471|2618|7280|7531|8087|9513|347733	ATIC|GART|TUBB2A|YWHAE|FXR1|FXR2|TUBB2B	-1.5	A-C-up
	GO Biological Processes	GO:1990748	cellular detoxification	-3.1	9.9	5.7	4	348|7001|7295|9446	APOE|PRDX2|TXN|GSTO1	-1.5	A-C-up
	GO Biological Processes	GO:0046822	regulation of nucleocytoplasmic transport	-3.1	9.8	5.7	4	7295|7341|7531|10541	TXN|SUMO1|YWHAE|ANP32B	-1.5	A-C-up
	Reactome Gene Sets	R-HSA-1236978	Cross-presentation of soluble exogenous antigens (endosomes)	-3.1	17	6.7	3	5694|5713|5717	PSMB6|PSMD7|PSMD11	-1.5	A-C-up
	GO Biological Processes	GO:0006094	gluconeogenesis	-3.1	17	6.7	3	4190|5230|7167	MDH1|PGK1|TPI1	-1.5	A-C-up
	Canonical Pathways	M136	PID FOXO PATHWAY	-3.1	17	6.7	3	7531|7532|10971	YWHAE|YWHAG|YWHAQ	-1.5	A-C-up
	GO Biological Processes	GO:0051656	establishment of organelle localization	-3.1	4.7	4.6	7	4001|4134|8766|9230|10987|22919|84823	LMNB1|MAP4|RAB11A|RAB11B|COPS5|MAPRE1|LMNB2	-1.5	A-C-up
	Reactome Gene Sets	R-HSA-112316	Neuronal System	-3.1	4.7	4.6	7	7277|7280|10381|10382|10383|84617|347733	TUBA4A|TUBB2A|TUBB3|TUBB4A|TUBB4B|TUBB6|TUBB2B	-1.5	A-C-up
	Reactome Gene Sets	R-HSA-9006931	Signaling by Nuclear Receptors	-3.1	5.5	4.8	6	348|2288|3315|3326|5162|5885	APOE|FKBP4|HSPB1|HSP90AB1|PDHB|RAD21	-1.5	A-C-up
	WikiPathways	WP107	Translation factors	-3.1	17	6.6	3	1915|1917|1977	EEF1A1|EEF1A2|EIF4E	-1.5	A-C-up
	Reactome Gene Sets	R-HSA-211733	Regulation of activated PAK-2p34 by proteasome mediated degradation	-3.1	17	6.6	3	5694|5713|5717	PSMB6|PSMD7|PSMD11	-1.5	A-C-up
	GO Biological Processes	GO:0019364	pyridine nucleotide catabolic process	-3.1	17	6.6	3	2597|5230|7167	GAPDH|PGK1|TPI1	-1.5	A-C-up
	GO Biological Processes	GO:2000278	regulation of DNA biosynthetic process	-3.1	9.6	5.6	4	3184|3326|5111|22948	HNRNPD|HSP90AB1|PCNA|CCT5	-1.5	A-C-up
	Canonical Pathways	M7955	SIG INSULIN RECEPTOR PATHWAY IN CARDIAC MYOCYTES	-3.1	16	6.6	3	7531|7532|10971	YWHAE|YWHAG|YWHAQ	-1.4	A-C-up
	GO Biological Processes	GO:0009181	purine ribonucleoside diphosphate catabolic process	-3.1	16	6.6	3	2597|5230|7167	GAPDH|PGK1|TPI1	-1.4	A-C-up
	Reactome Gene Sets	R-HSA-350562	Regulation of ornithine decarboxylase (ODC)	-3.1	16	6.6	3	5694|5713|5717	PSMB6|PSMD7|PSMD11	-1.4	A-C-up
	Reactome Gene Sets	R-HSA-180786	Extension of Telomeres	-3.1	16	6.6	3	5111|6117|8607	PCNA|RPA1|RUVBL1	-1.4	A-C-up
	GO Biological Processes	GO:0009137	purine nucleoside diphosphate catabolic process	-3.1	16	6.6	3	2597|5230|7167	GAPDH|PGK1|TPI1	-1.4	A-C-up
	GO Biological Processes	GO:0051702	biological process involved in interaction with symbiont	-3.1	9.5	5.5	4	348|1915|2597|3329	APOE|EEF1A1|GAPDH|HSPD1	-1.4	A-C-up
	GO Biological Processes	GO:0019725	cellular homeostasis	-3.1	3.6	4.2	9	348|481|3916|7001|7018|7295|7531|9230|30001	APOE|ATP1B1|LAMP1|PRDX2|TF|TXN|YWHAE|RAB11B|ERO1A	-1.4	A-C-up
	Reactome Gene Sets	R-HSA-180534	Vpu mediated degradation of CD4	-3	16	6.5	3	5694|5713|5717	PSMB6|PSMD7|PSMD11	-1.4	A-C-up
	Reactome Gene Sets	R-HSA-69601	Ubiquitin Mediated Degradation of Phosphorylated Cdc25A	-3	16	6.5	3	5694|5713|5717	PSMB6|PSMD7|PSMD11	-1.4	A-C-up
	Reactome Gene Sets	R-HSA-69613	p53-Independent G1/S DNA damage checkpoint	-3	16	6.5	3	5694|5713|5717	PSMB6|PSMD7|PSMD11	-1.4	A-C-up
	Reactome Gene Sets	R-HSA-69610	p53-Independent DNA Damage Response	-3	16	6.5	3	5694|5713|5717	PSMB6|PSMD7|PSMD11	-1.4	A-C-up
	Reactome Gene Sets	R-HSA-9762114	GSK3B and BTRC:CUL1-mediated-degradation of NFE2L2	-3	16	6.5	3	5694|5713|5717	PSMB6|PSMD7|PSMD11	-1.4	A-C-up
	GO Biological Processes	GO:0019319	hexose biosynthetic process	-3	16	6.5	3	4190|5230|7167	MDH1|PGK1|TPI1	-1.4	A-C-up
	Reactome Gene Sets	R-HSA-349425	Autodegradation of the E3 ubiquitin ligase COP1	-3	16	6.5	3	5694|5713|5717	PSMB6|PSMD7|PSMD11	-1.4	A-C-up
	Reactome Gene Sets	R-HSA-75815	Ubiquitin-dependent degradation of Cyclin D	-3	16	6.5	3	5694|5713|5717	PSMB6|PSMD7|PSMD11	-1.4	A-C-up
	WikiPathways	WP2864	Apoptosis related network due to altered Notch3 in ovarian cancer	-3	16	6.4	3	348|3315|3329	APOE|HSPB1|HSPD1	-1.4	A-C-up
	GO Biological Processes	GO:0072526	pyridine-containing compound catabolic process	-3	16	6.4	3	2597|5230|7167	GAPDH|PGK1|TPI1	-1.4	A-C-up
	Reactome Gene Sets	R-HSA-169911	Regulation of Apoptosis	-3	16	6.4	3	5694|5713|5717	PSMB6|PSMD7|PSMD11	-1.4	A-C-up
	Canonical Pathways	M113	PID NFAT 3PATHWAY	-3	16	6.4	3	7531|7532|10971	YWHAE|YWHAG|YWHAQ	-1.4	A-C-up
	GO Biological Processes	GO:0097237	cellular response to toxic substance	-3	9.1	5.4	4	348|7001|7295|9446	APOE|PRDX2|TXN|GSTO1	-1.4	A-C-up
	Reactome Gene Sets	R-HSA-180585	Vif-mediated degradation of APOBEC3G	-3	15	6.3	3	5694|5713|5717	PSMB6|PSMD7|PSMD11	-1.4	A-C-up
	Reactome Gene Sets	R-HSA-9604323	Negative regulation of NOTCH4 signaling	-3	15	6.3	3	5694|5713|5717	PSMB6|PSMD7|PSMD11	-1.4	A-C-up
	GO Biological Processes	GO:0006998	nuclear envelope organization	-3	15	6.3	3	4001|9631|84823	LMNB1|NUP155|LMNB2	-1.4	A-C-up
	Reactome Gene Sets	R-HSA-9824272	Somitogenesis	-3	15	6.3	3	5694|5713|5717	PSMB6|PSMD7|PSMD11	-1.4	A-C-up
	Reactome Gene Sets	R-HSA-174113	SCF-beta-TrCP mediated degradation of Emi1	-3	15	6.3	3	5694|5713|5717	PSMB6|PSMD7|PSMD11	-1.4	A-C-up
	Reactome Gene Sets	R-HSA-8941858	Regulation of RUNX3 expression and activity	-3	15	6.3	3	5694|5713|5717	PSMB6|PSMD7|PSMD11	-1.4	A-C-up
	Reactome Gene Sets	R-HSA-4641257	Degradation of AXIN	-3	15	6.3	3	5694|5713|5717	PSMB6|PSMD7|PSMD11	-1.4	A-C-up
	GO Biological Processes	GO:0034605	cellular response to heat	-3	15	6.3	3	3326|7341|7531	HSP90AB1|SUMO1|YWHAE	-1.4	A-C-up
	Reactome Gene Sets	R-HSA-8854050	FBXL7 down-regulates AURKA during mitotic entry and in early mitosis	-3	15	6.3	3	5694|5713|5717	PSMB6|PSMD7|PSMD11	-1.4	A-C-up
	GO Biological Processes	GO:1901016	regulation of potassium ion transmembrane transporter activity	-2.9	15	6.2	3	481|7341|7531	ATP1B1|SUMO1|YWHAE	-1.4	A-C-up
	GO Biological Processes	GO:0086001	cardiac muscle cell action potential	-2.9	15	6.2	3	481|7531|9631	ATP1B1|YWHAE|NUP155	-1.4	A-C-up
	Reactome Gene Sets	R-HSA-5362768	Hh mutants are degraded by ERAD	-2.9	15	6.2	3	5694|5713|5717	PSMB6|PSMD7|PSMD11	-1.4	A-C-up
	GO Biological Processes	GO:0046364	monosaccharide biosynthetic process	-2.9	15	6.2	3	4190|5230|7167	MDH1|PGK1|TPI1	-1.4	A-C-up
	KEGG Pathway	hsa05134	Legionellosis	-2.9	15	6.2	3	1915|1917|3329	EEF1A1|EEF1A2|HSPD1	-1.4	A-C-up
	Reactome Gene Sets	R-HSA-1428517	Aerobic respiration and respiratory electron transport	-2.9	6.4	4.8	5	3419|3945|4190|5162|6389	IDH3A|LDHB|MDH1|PDHB|SDHA	-1.3	A-C-up
	Reactome Gene Sets	R-HSA-9755511	KEAP1-NFE2L2 pathway	-2.9	8.7	5.3	4	5694|5713|5717|7295	PSMB6|PSMD7|PSMD11|TXN	-1.3	A-C-up
	Reactome Gene Sets	R-HSA-4641258	Degradation of DVL	-2.9	14	6.2	3	5694|5713|5717	PSMB6|PSMD7|PSMD11	-1.3	A-C-up
	Reactome Gene Sets	R-HSA-69541	Stabilization of p53	-2.9	14	6.2	3	5694|5713|5717	PSMB6|PSMD7|PSMD11	-1.3	A-C-up
	KEGG Pathway	hsa00230	Purine metabolism	-2.9	8.6	5.2	4	471|2618|11164|50808	ATIC|GART|NUDT5|AK3	-1.3	A-C-up
	GO Biological Processes	GO:0006275	regulation of DNA replication	-2.9	8.6	5.2	4	4174|5111|6742|8607	MCM5|PCNA|SSBP1|RUVBL1	-1.3	A-C-up
	GO Biological Processes	GO:0048168	regulation of neuronal synaptic plasticity	-2.9	14	6.1	3	348|8087|9513	APOE|FXR1|FXR2	-1.3	A-C-up
	GO Biological Processes	GO:0060998	regulation of dendritic spine development	-2.9	14	6.1	3	348|1982|4076	APOE|EIF4G2|CAPRIN1	-1.3	A-C-up
	GO Biological Processes	GO:0015931	nucleobase-containing compound transport	-2.9	6.3	4.7	5	1977|8087|9513|9631|10212	EIF4E|FXR1|FXR2|NUP155|DDX39A	-1.3	A-C-up
	GO Biological Processes	GO:0031330	negative regulation of cellular catabolic process	-2.9	6.2	4.7	5	1982|3182|3184|7812|10949	EIF4G2|HNRNPAB|HNRNPD|CSDE1|HNRNPA0	-1.3	A-C-up
	Reactome Gene Sets	R-HSA-5387390	Hh mutants abrogate ligand secretion	-2.9	14	6	3	5694|5713|5717	PSMB6|PSMD7|PSMD11	-1.3	A-C-up
	Reactome Gene Sets	R-HSA-351202	Metabolism of polyamines	-2.9	14	6	3	5694|5713|5717	PSMB6|PSMD7|PSMD11	-1.3	A-C-up
	GO Biological Processes	GO:0009161	ribonucleoside monophosphate metabolic process	-2.9	14	6	3	471|2618|50808	ATIC|GART|AK3	-1.3	A-C-up
	Reactome Gene Sets	R-HSA-5676590	NIK-->noncanonical NF-kB signaling	-2.9	14	6	3	5694|5713|5717	PSMB6|PSMD7|PSMD11	-1.3	A-C-up
	GO Biological Processes	GO:0032200	telomere organization	-2.9	8.5	5.2	4	3326|5111|6117|8607	HSP90AB1|PCNA|RPA1|RUVBL1	-1.3	A-C-up
	Reactome Gene Sets	R-HSA-162909	Host Interactions of HIV factors	-2.9	8.5	5.2	4	5694|5713|5717|9631	PSMB6|PSMD7|PSMD11|NUP155	-1.3	A-C-up
	Reactome Gene Sets	R-HSA-5610785	GLI3 is processed to GLI3R by the proteasome	-2.9	14	6	3	5694|5713|5717	PSMB6|PSMD7|PSMD11	-1.3	A-C-up
	Reactome Gene Sets	R-HSA-5610783	Degradation of GLI2 by the proteasome	-2.9	14	6	3	5694|5713|5717	PSMB6|PSMD7|PSMD11	-1.3	A-C-up
	Reactome Gene Sets	R-HSA-187577	SCF(Skp2)-mediated degradation of p27/p21	-2.9	14	6	3	5694|5713|5717	PSMB6|PSMD7|PSMD11	-1.3	A-C-up
	Reactome Gene Sets	R-HSA-5607761	Dectin-1 mediated noncanonical NF-kB signaling	-2.9	14	6	3	5694|5713|5717	PSMB6|PSMD7|PSMD11	-1.3	A-C-up
	Reactome Gene Sets	R-HSA-5610780	Degradation of GLI1 by the proteasome	-2.9	14	6	3	5694|5713|5717	PSMB6|PSMD7|PSMD11	-1.3	A-C-up
	GO Biological Processes	GO:1901292	nucleoside phosphate catabolic process	-2.9	8.3	5.1	4	2597|5230|7167|11164	GAPDH|PGK1|TPI1|NUDT5	-1.3	A-C-up
	GO Biological Processes	GO:0043271	negative regulation of monoatomic ion transport	-2.8	8.3	5.1	4	7341|7531|9446|10971	SUMO1|YWHAE|GSTO1|YWHAQ	-1.3	A-C-up
	GO Biological Processes	GO:0006261	DNA-templated DNA replication	-2.8	8.3	5.1	4	4174|5111|6117|6742	MCM5|PCNA|RPA1|SSBP1	-1.3	A-C-up
	GO Biological Processes	GO:0048255	mRNA stabilization	-2.8	14	5.9	3	3184|7812|10949	HNRNPD|CSDE1|HNRNPA0	-1.3	A-C-up
	GO Biological Processes	GO:0033059	cellular pigmentation	-2.8	14	5.9	3	348|8766|9230	APOE|RAB11A|RAB11B	-1.3	A-C-up
	Reactome Gene Sets	R-HSA-5678895	Defective CFTR causes cystic fibrosis	-2.8	14	5.9	3	5694|5713|5717	PSMB6|PSMD7|PSMD11	-1.3	A-C-up
	GO Biological Processes	GO:0031113	regulation of microtubule polymerization	-2.8	14	5.9	3	2288|10382|22919	FKBP4|TUBB4A|MAPRE1	-1.3	A-C-up
	WikiPathways	WP183	Proteasome degradation	-2.8	13	5.9	3	5694|5713|5717	PSMB6|PSMD7|PSMD11	-1.3	A-C-up
	KEGG Pathway	hsa04210	Apoptosis	-2.8	8.2	5	4	71|4001|7277|84823	ACTG1|LMNB1|TUBA4A|LMNB2	-1.3	A-C-up
	KEGG Pathway	hsa04820	Cytoskeleton in muscle cells	-2.8	6	4.6	5	71|481|830|4001|84823	ACTG1|ATP1B1|CAPZA2|LMNB1|LMNB2	-1.3	A-C-up
	Reactome Gene Sets	R-HSA-174084	Autodegradation of Cdh1 by Cdh1:APC/C	-2.8	13	5.8	3	5694|5713|5717	PSMB6|PSMD7|PSMD11	-1.2	A-C-up
	GO Biological Processes	GO:0098754	detoxification	-2.8	8	5	4	348|7001|7295|9446	APOE|PRDX2|TXN|GSTO1	-1.2	A-C-up
	WikiPathways	WP45	G1 to S cell cycle control	-2.8	13	5.8	3	4174|5111|6117	MCM5|PCNA|RPA1	-1.2	A-C-up
	Reactome Gene Sets	R-HSA-4608870	Asymmetric localization of PCP proteins	-2.8	13	5.8	3	5694|5713|5717	PSMB6|PSMD7|PSMD11	-1.2	A-C-up
	GO Biological Processes	GO:0043269	regulation of monoatomic ion transport	-2.8	4.1	4.1	7	481|7018|7341|7531|9230|9446|10971	ATP1B1|TF|SUMO1|YWHAE|RAB11B|GSTO1|YWHAQ	-1.2	A-C-up
	Reactome Gene Sets	R-HSA-9614085	FOXO-mediated transcription	-2.8	13	5.7	3	7295|7532|10971	TXN|YWHAG|YWHAQ	-1.2	A-C-up
	Reactome Gene Sets	R-HSA-5358346	Hedgehog ligand biogenesis	-2.8	13	5.7	3	5694|5713|5717	PSMB6|PSMD7|PSMD11	-1.2	A-C-up
	Reactome Gene Sets	R-HSA-449147	Signaling by Interleukins	-2.8	4.1	4.1	7	4001|4282|5694|5713|5717|9446|9987	LMNB1|MIF|PSMB6|PSMD7|PSMD11|GSTO1|HNRNPDL	-1.2	A-C-up
	Reactome Gene Sets	R-HSA-68867	Assembly of the pre-replicative complex	-2.8	7.8	4.9	4	4174|5694|5713|5717	MCM5|PSMB6|PSMD7|PSMD11	-1.2	A-C-up
	GO Biological Processes	GO:0006997	nucleus organization	-2.8	7.8	4.9	4	4001|8087|9631|84823	LMNB1|FXR1|NUP155|LMNB2	-1.2	A-C-up
	GO Biological Processes	GO:0009895	negative regulation of catabolic process	-2.7	4.7	4.2	6	1982|3182|3184|3326|7812|10949	EIF4G2|HNRNPAB|HNRNPD|HSP90AB1|CSDE1|HNRNPA0	-1.2	A-C-up
	GO Biological Processes	GO:0006406	mRNA export from nucleus	-2.7	13	5.7	3	1977|9631|10212	EIF4E|NUP155|DDX39A	-1.2	A-C-up
	Reactome Gene Sets	R-HSA-69580	p53-Dependent G1/S DNA damage checkpoint	-2.7	13	5.7	3	5694|5713|5717	PSMB6|PSMD7|PSMD11	-1.2	A-C-up
	Canonical Pathways	M255	PID HIF1 TFPATHWAY	-2.7	13	5.7	3	5230|7018|10987	PGK1|TF|COPS5	-1.2	A-C-up
	Reactome Gene Sets	R-HSA-69563	p53-Dependent G1 DNA Damage Response	-2.7	13	5.7	3	5694|5713|5717	PSMB6|PSMD7|PSMD11	-1.2	A-C-up
	Reactome Gene Sets	R-HSA-1234176	Oxygen-dependent proline hydroxylation of Hypoxia-inducible Factor Alpha	-2.7	13	5.7	3	5694|5713|5717	PSMB6|PSMD7|PSMD11	-1.2	A-C-up
	GO Biological Processes	GO:0031333	negative regulation of protein-containing complex assembly	-2.7	7.8	4.9	4	830|2288|10382|22919	CAPZA2|FKBP4|TUBB4A|MAPRE1	-1.2	A-C-up
	Reactome Gene Sets	R-HSA-1169091	Activation of NF-kappaB in B cells	-2.7	12	5.6	3	5694|5713|5717	PSMB6|PSMD7|PSMD11	-1.2	A-C-up
	Canonical Pathways	M295	SIG PIP3 SIGNALING IN CARDIAC MYOCTES	-2.7	12	5.6	3	7531|7532|10971	YWHAE|YWHAG|YWHAQ	-1.2	A-C-up
	Reactome Gene Sets	R-HSA-174154	APC/C:Cdc20 mediated degradation of Securin	-2.7	12	5.6	3	5694|5713|5717	PSMB6|PSMD7|PSMD11	-1.2	A-C-up
	GO Biological Processes	GO:0034763	negative regulation of transmembrane transport	-2.7	7.6	4.8	4	7341|7531|9446|10971	SUMO1|YWHAE|GSTO1|YWHAQ	-1.2	A-C-up
	Reactome Gene Sets	R-HSA-69615	G1/S DNA Damage Checkpoints	-2.7	12	5.6	3	5694|5713|5717	PSMB6|PSMD7|PSMD11	-1.2	A-C-up
	GO Biological Processes	GO:0061337	cardiac conduction	-2.7	12	5.6	3	481|7531|9631	ATP1B1|YWHAE|NUP155	-1.2	A-C-up
	GO Biological Processes	GO:0006919	activation of cysteine-type endopeptidase activity involved in apoptotic process	-2.7	12	5.6	3	3329|3336|10541	HSPD1|HSPE1|ANP32B	-1.2	A-C-up
	Reactome Gene Sets	R-HSA-5658442	Regulation of RAS by GAPs	-2.7	12	5.6	3	5694|5713|5717	PSMB6|PSMD7|PSMD11	-1.2	A-C-up
	GO Biological Processes	GO:0010506	regulation of autophagy	-2.7	4.6	4.2	6	1915|1917|1982|2597|3315|9559	EEF1A1|EEF1A2|EIF4G2|GAPDH|HSPB1|VPS26A	-1.2	A-C-up
	Reactome Gene Sets	R-HSA-8948751	Regulation of PTEN stability and activity	-2.7	12	5.5	3	5694|5713|5717	PSMB6|PSMD7|PSMD11	-1.1	A-C-up
	Reactome Gene Sets	R-HSA-3371453	Regulation of HSF1-mediated heat shock response	-2.7	12	5.5	3	6117|7531|9631	RPA1|YWHAE|NUP155	-1.1	A-C-up
	Reactome Gene Sets	R-HSA-9793380	Formation of paraxial mesoderm	-2.7	12	5.5	3	5694|5713|5717	PSMB6|PSMD7|PSMD11	-1.1	A-C-up
	GO Biological Processes	GO:0033044	regulation of chromosome organization	-2.7	5.6	4.4	5	3184|3550|5885|8607|22948	HNRNPD|IK|RAD21|RUVBL1|CCT5	-1.1	A-C-up
	GO Biological Processes	GO:0043489	RNA stabilization	-2.7	12	5.5	3	3184|7812|10949	HNRNPD|CSDE1|HNRNPA0	-1.1	A-C-up
	GO Biological Processes	GO:2000573	positive regulation of DNA biosynthetic process	-2.7	12	5.5	3	3326|5111|22948	HSP90AB1|PCNA|CCT5	-1.1	A-C-up
	GO Biological Processes	GO:0033157	regulation of intracellular protein transport	-2.7	7.4	4.7	4	7295|7341|7531|10541	TXN|SUMO1|YWHAE|ANP32B	-1.1	A-C-up
	GO Biological Processes	GO:0032206	positive regulation of telomere maintenance	-2.7	12	5.4	3	3184|8607|22948	HNRNPD|RUVBL1|CCT5	-1.1	A-C-up
	Reactome Gene Sets	R-HSA-174184	Cdc20:Phospho-APC/C mediated degradation of Cyclin A	-2.6	11	5.4	3	5694|5713|5717	PSMB6|PSMD7|PSMD11	-1.1	A-C-up
	Reactome Gene Sets	R-HSA-8939902	Regulation of RUNX2 expression and activity	-2.6	11	5.4	3	5694|5713|5717	PSMB6|PSMD7|PSMD11	-1.1	A-C-up
	Reactome Gene Sets	R-HSA-69017	CDK-mediated phosphorylation and removal of Cdc6	-2.6	11	5.4	3	5694|5713|5717	PSMB6|PSMD7|PSMD11	-1.1	A-C-up
	GO Biological Processes	GO:0032413	negative regulation of ion transmembrane transporter activity	-2.6	11	5.4	3	7341|7531|9446	SUMO1|YWHAE|GSTO1	-1.1	A-C-up
	WikiPathways	WP536	Calcium regulation in cardiac cells	-2.6	7.2	4.7	4	481|7531|7532|10971	ATP1B1|YWHAE|YWHAG|YWHAQ	-1.1	A-C-up
	Reactome Gene Sets	R-HSA-174178	APC/C:Cdh1 mediated degradation of Cdc20 and other APC/C:Cdh1 targeted proteins in late mitosis/early G1	-2.6	11	5.3	3	5694|5713|5717	PSMB6|PSMD7|PSMD11	-1.1	A-C-up
	Reactome Gene Sets	R-HSA-179419	APC:Cdc20 mediated degradation of cell cycle proteins prior to satisfation of the cell cycle checkpoint	-2.6	11	5.3	3	5694|5713|5717	PSMB6|PSMD7|PSMD11	-1.1	A-C-up
	Reactome Gene Sets	R-HSA-1169408	ISG15 antiviral mechanism	-2.6	11	5.3	3	1977|1982|9631	EIF4E|EIF4G2|NUP155	-1.1	A-C-up
	GO Biological Processes	GO:0010638	positive regulation of organelle organization	-2.6	3.8	3.9	7	3184|4076|5885|6742|8607|22919|22948	HNRNPD|CAPRIN1|RAD21|SSBP1|RUVBL1|MAPRE1|CCT5	-1.1	A-C-up
	GO Biological Processes	GO:0006325	chromatin organization	-2.6	3.1	3.6	9	4001|5885|6117|8607|10541|11164|23304|80218|84823	LMNB1|RAD21|RPA1|RUVBL1|ANP32B|NUDT5|UBR2|NAA50|LMNB2	-1.1	A-C-up
	Reactome Gene Sets	R-HSA-176409	APC/C:Cdc20 mediated degradation of mitotic proteins	-2.6	11	5.2	3	5694|5713|5717	PSMB6|PSMD7|PSMD11	-1.1	A-C-up
	GO Biological Processes	GO:0032508	DNA duplex unwinding	-2.6	11	5.2	3	4174|6742|8607	MCM5|SSBP1|RUVBL1	-1.1	A-C-up
	GO Biological Processes	GO:1901019	regulation of calcium ion transmembrane transporter activity	-2.6	11	5.2	3	481|7531|9446	ATP1B1|YWHAE|GSTO1	-1.1	A-C-up
	Reactome Gene Sets	R-HSA-1234174	Cellular response to hypoxia	-2.6	11	5.2	3	5694|5713|5717	PSMB6|PSMD7|PSMD11	-1.1	A-C-up
	KEGG Pathway	hsa04390	Hippo signaling pathway	-2.6	7	4.6	4	71|7531|7532|10971	ACTG1|YWHAE|YWHAG|YWHAQ	-1.1	A-C-up
	GO Biological Processes	GO:0009123	nucleoside monophosphate metabolic process	-2.6	11	5.2	3	471|2618|50808	ATIC|GART|AK3	-1	A-C-up
	Reactome Gene Sets	R-HSA-176814	Activation of APC/C and APC/C:Cdc20 mediated degradation of mitotic proteins	-2.6	11	5.2	3	5694|5713|5717	PSMB6|PSMD7|PSMD11	-1	A-C-up
	Reactome Gene Sets	R-HSA-6781827	Transcription-Coupled Nucleotide Excision Repair (TC-NER)	-2.6	11	5.2	3	5111|6117|10987	PCNA|RPA1|COPS5	-1	A-C-up
	GO Biological Processes	GO:0051494	negative regulation of cytoskeleton organization	-2.6	6.9	4.5	4	830|2288|10382|22919	CAPZA2|FKBP4|TUBB4A|MAPRE1	-1	A-C-up
	GO Biological Processes	GO:0007051	spindle organization	-2.5	6.8	4.5	4	4134|8766|22919|203068	MAP4|RAB11A|MAPRE1|TUBB	-1	A-C-up
	Reactome Gene Sets	R-HSA-5619084	ABC transporter disorders	-2.5	11	5.1	3	5694|5713|5717	PSMB6|PSMD7|PSMD11	-1	A-C-up
	GO Biological Processes	GO:0032456	endocytic recycling	-2.5	11	5.1	3	8766|9230|9559	RAB11A|RAB11B|VPS26A	-1	A-C-up
	GO Biological Processes	GO:0043488	regulation of mRNA stability	-2.5	5.1	4.1	5	3184|7812|8087|9513|10949	HNRNPD|CSDE1|FXR1|FXR2|HNRNPA0	-1	A-C-up
	GO Biological Processes	GO:0002831	regulation of response to biotic stimulus	-2.5	3.7	3.7	7	348|708|3329|3916|4282|7001|7531	APOE|C1QBP|HSPD1|LAMP1|MIF|PRDX2|YWHAE	-1	A-C-up
	Reactome Gene Sets	R-HSA-176408	Regulation of APC/C activators between G1/S and early anaphase	-2.5	10	5	3	5694|5713|5717	PSMB6|PSMD7|PSMD11	-1	A-C-up
	Canonical Pathways	M223	PID BETA CATENIN NUC PATHWAY	-2.5	10	5	3	7531|7532|10971	YWHAE|YWHAG|YWHAQ	-1	A-C-up
	GO Biological Processes	GO:0009060	aerobic respiration	-2.5	6.7	4.4	4	3419|4190|5162|6389	IDH3A|MDH1|PDHB|SDHA	-1	A-C-up
	GO Biological Processes	GO:1902903	regulation of supramolecular fiber organization	-2.5	4.2	3.9	6	71|348|830|2288|10382|22919	ACTG1|APOE|CAPZA2|FKBP4|TUBB4A|MAPRE1	-1	A-C-up
	GO Biological Processes	GO:0060627	regulation of vesicle-mediated transport	-2.5	3.7	3.7	7	71|348|3916|7018|8766|9230|10960	ACTG1|APOE|LAMP1|TF|RAB11A|RAB11B|LMAN2	-0.99	A-C-up
	GO Biological Processes	GO:0032392	DNA geometric change	-2.5	10	5	3	4174|6742|8607	MCM5|SSBP1|RUVBL1	-0.98	A-C-up
	GO Biological Processes	GO:0031507	heterochromatin formation	-2.5	10	5	3	4001|23304|84823	LMNB1|UBR2|LMNB2	-0.98	A-C-up
	GO Biological Processes	GO:0043549	regulation of kinase activity	-2.5	3.6	3.7	7	348|1915|1917|3315|3326|7295|7532	APOE|EEF1A1|EEF1A2|HSPB1|HSP90AB1|TXN|YWHAG	-0.97	A-C-up
	Reactome Gene Sets	R-HSA-9013694	Signaling by NOTCH4	-2.5	10	5	3	5694|5713|5717	PSMB6|PSMD7|PSMD11	-0.97	A-C-up
	Reactome Gene Sets	R-HSA-2871837	FCERI mediated NF-kB activation	-2.5	10	5	3	5694|5713|5717	PSMB6|PSMD7|PSMD11	-0.97	A-C-up
	Reactome Gene Sets	R-HSA-1168372	Downstream signaling events of B Cell Receptor (BCR)	-2.5	10	4.9	3	5694|5713|5717	PSMB6|PSMD7|PSMD11	-0.96	A-C-up
	Reactome Gene Sets	R-HSA-195253	Degradation of beta-catenin by the destruction complex	-2.5	10	4.9	3	5694|5713|5717	PSMB6|PSMD7|PSMD11	-0.96	A-C-up
	GO Biological Processes	GO:0006405	RNA export from nucleus	-2.5	10	4.9	3	1977|9631|10212	EIF4E|NUP155|DDX39A	-0.96	A-C-up
	Reactome Gene Sets	R-HSA-69202	Cyclin E associated events during G1/S transition	-2.5	10	4.9	3	5694|5713|5717	PSMB6|PSMD7|PSMD11	-0.96	A-C-up
	KEGG Pathway	hsa04141	Protein processing in endoplasmic reticulum	-2.5	6.5	4.3	4	3326|10960|30001|56886	HSP90AB1|LMAN2|ERO1A|UGGT1	-0.96	A-C-up
	Reactome Gene Sets	R-HSA-72202	Transport of Mature Transcript to Cytoplasm	-2.4	9.8	4.9	3	1977|9631|10212	EIF4E|NUP155|DDX39A	-0.95	A-C-up
	GO Biological Processes	GO:0043487	regulation of RNA stability	-2.4	4.9	4	5	3184|7812|8087|9513|10949	HNRNPD|CSDE1|FXR1|FXR2|HNRNPA0	-0.94	A-C-up
	GO Biological Processes	GO:0051640	organelle localization	-2.4	3.6	3.6	7	4001|4134|8766|9230|10987|22919|84823	LMNB1|MAP4|RAB11A|RAB11B|COPS5|MAPRE1|LMNB2	-0.94	A-C-up
	Reactome Gene Sets	R-HSA-69656	Cyclin A:Cdk2-associated events at S phase entry	-2.4	9.7	4.9	3	5694|5713|5717	PSMB6|PSMD7|PSMD11	-0.94	A-C-up
	Reactome Gene Sets	R-HSA-5632684	Hedgehog 'on' state	-2.4	9.7	4.9	3	5694|5713|5717	PSMB6|PSMD7|PSMD11	-0.94	A-C-up
	GO Biological Processes	GO:1901379	regulation of potassium ion transmembrane transport	-2.4	9.6	4.8	3	481|7341|7531	ATP1B1|SUMO1|YWHAE	-0.92	A-C-up
	Reactome Gene Sets	R-HSA-5619115	Disorders of transmembrane transporters	-2.4	6.3	4.2	4	5694|5713|5717|9631	PSMB6|PSMD7|PSMD11|NUP155	-0.91	A-C-up
	GO Biological Processes	GO:1902414	protein localization to cell junction	-2.4	9.5	4.8	3	71|3315|8766	ACTG1|HSPB1|RAB11A	-0.91	A-C-up
	GO Biological Processes	GO:0032370	positive regulation of lipid transport	-2.4	9.5	4.8	3	348|1622|4282	APOE|DBI|MIF	-0.91	A-C-up
	Reactome Gene Sets	R-HSA-453276	Regulation of mitotic cell cycle	-2.4	9.5	4.8	3	5694|5713|5717	PSMB6|PSMD7|PSMD11	-0.91	A-C-up
	Reactome Gene Sets	R-HSA-174143	APC/C-mediated degradation of cell cycle proteins	-2.4	9.5	4.8	3	5694|5713|5717	PSMB6|PSMD7|PSMD11	-0.91	A-C-up
	Reactome Gene Sets	R-HSA-71387	Metabolism of carbohydrates	-2.4	4.7	3.9	5	2597|5230|7167|9631|51181	GAPDH|PGK1|TPI1|NUP155|DCXR	-0.89	A-C-up
	GO Biological Processes	GO:0071103	DNA conformation change	-2.4	9.3	4.7	3	4174|6742|8607	MCM5|SSBP1|RUVBL1	-0.89	A-C-up
	GO Biological Processes	GO:0000302	response to reactive oxygen species	-2.4	6.1	4.2	4	348|5111|7001|7295	APOE|PCNA|PRDX2|TXN	-0.88	A-C-up
	GO Biological Processes	GO:0043254	regulation of protein-containing complex assembly	-2.4	4	3.7	6	348|830|2288|7341|10382|22919	APOE|CAPZA2|FKBP4|SUMO1|TUBB4A|MAPRE1	-0.88	A-C-up
	GO Biological Processes	GO:0043648	dicarboxylic acid metabolic process	-2.4	9.2	4.7	3	471|4190|6389	ATIC|MDH1|SDHA	-0.88	A-C-up
	Reactome Gene Sets	R-HSA-1236974	ER-Phagosome pathway	-2.4	9.2	4.7	3	5694|5713|5717	PSMB6|PSMD7|PSMD11	-0.88	A-C-up
	GO Biological Processes	GO:0009154	purine ribonucleotide catabolic process	-2.3	9.1	4.7	3	2597|5230|7167	GAPDH|PGK1|TPI1	-0.87	A-C-up
	GO Biological Processes	GO:0046434	organophosphate catabolic process	-2.3	6	4.1	4	2597|5230|7167|11164	GAPDH|PGK1|TPI1|NUDT5	-0.86	A-C-up
	GO Biological Processes	GO:1904063	negative regulation of cation transmembrane transport	-2.3	9	4.6	3	7341|7531|9446	SUMO1|YWHAE|GSTO1	-0.86	A-C-up
	Reactome Gene Sets	R-HSA-4086400	PCP/CE pathway	-2.3	9	4.6	3	5694|5713|5717	PSMB6|PSMD7|PSMD11	-0.86	A-C-up
	GO Biological Processes	GO:0071897	DNA biosynthetic process	-2.3	8.9	4.6	3	3326|5111|6117	HSP90AB1|PCNA|RPA1	-0.84	A-C-up
	KEGG Pathway	hsa04621	NOD-like receptor signaling pathway	-2.3	5.9	4.1	4	3326|7295|7531|10135	HSP90AB1|TXN|YWHAE|NAMPT	-0.84	A-C-up
	GO Biological Processes	GO:0021766	hippocampus development	-2.3	8.8	4.6	3	7531|8087|9513	YWHAE|FXR1|FXR2	-0.83	A-C-up
	Reactome Gene Sets	R-HSA-5625740	RHO GTPases activate PKNs	-2.3	8.8	4.6	3	7531|7532|10971	YWHAE|YWHAG|YWHAQ	-0.83	A-C-up
	GO Biological Processes	GO:0032680	regulation of tumor necrosis factor production	-2.3	5.8	4	4	3315|4282|5885|8087	HSPB1|MIF|RAD21|FXR1	-0.82	A-C-up
	GO Biological Processes	GO:0032410	negative regulation of transporter activity	-2.3	8.6	4.5	3	7341|7531|9446	SUMO1|YWHAE|GSTO1	-0.81	A-C-up
	GO Biological Processes	GO:0031110	regulation of microtubule polymerization or depolymerization	-2.3	8.6	4.5	3	2288|10382|22919	FKBP4|TUBB4A|MAPRE1	-0.81	A-C-up
	Reactome Gene Sets	R-HSA-8878159	Transcriptional regulation by RUNX3	-2.3	8.6	4.5	3	5694|5713|5717	PSMB6|PSMD7|PSMD11	-0.81	A-C-up
	GO Biological Processes	GO:0051129	negative regulation of cellular component organization	-2.3	3	3.3	8	348|830|2288|3550|4134|5885|10382|22919	APOE|CAPZA2|FKBP4|IK|MAP4|RAD21|TUBB4A|MAPRE1	-0.8	A-C-up
	GO Biological Processes	GO:0000041	transition metal ion transport	-2.3	8.5	4.5	3	2288|7018|9230	FKBP4|TF|RAB11B	-0.8	A-C-up
	GO Biological Processes	GO:0009261	ribonucleotide catabolic process	-2.3	8.5	4.5	3	2597|5230|7167	GAPDH|PGK1|TPI1	-0.8	A-C-up
	GO Biological Processes	GO:0006260	DNA replication	-2.3	5.7	4	4	4174|5111|6117|6742	MCM5|PCNA|RPA1|SSBP1	-0.8	A-C-up
	Reactome Gene Sets	R-HSA-202424	Downstream TCR signaling	-2.3	8.4	4.4	3	5694|5713|5717	PSMB6|PSMD7|PSMD11	-0.79	A-C-up
	GO Biological Processes	GO:0051225	spindle assembly	-2.3	8.4	4.4	3	8766|22919|203068	RAB11A|MAPRE1|TUBB	-0.79	A-C-up
	GO Biological Processes	GO:1903555	regulation of tumor necrosis factor superfamily cytokine production	-2.3	5.7	3.9	4	3315|4282|5885|8087	HSPB1|MIF|RAD21|FXR1	-0.79	A-C-up
	GO Biological Processes	GO:0045333	cellular respiration	-2.2	5.6	3.9	4	3419|4190|5162|6389	IDH3A|MDH1|PDHB|SDHA	-0.78	A-C-up
	GO Biological Processes	GO:0034502	protein localization to chromosome	-2.2	8.3	4.4	3	3550|5885|6117	IK|RAD21|RPA1	-0.77	A-C-up
	GO Biological Processes	GO:0006195	purine nucleotide catabolic process	-2.2	8.3	4.4	3	2597|5230|7167	GAPDH|PGK1|TPI1	-0.77	A-C-up
	Reactome Gene Sets	R-HSA-5607764	CLEC7A (Dectin-1) signaling	-2.2	8.2	4.4	3	5694|5713|5717	PSMB6|PSMD7|PSMD11	-0.76	A-C-up
	GO Biological Processes	GO:0043266	regulation of potassium ion transport	-2.2	8.1	4.3	3	481|7341|7531	ATP1B1|SUMO1|YWHAE	-0.75	A-C-up
	Reactome Gene Sets	R-HSA-5668541	TNFR2 non-canonical NF-kB pathway	-2.2	8.1	4.3	3	5694|5713|5717	PSMB6|PSMD7|PSMD11	-0.75	A-C-up
	Reactome Gene Sets	R-HSA-382556	ABC-family proteins mediated transport	-2.2	8	4.3	3	5694|5713|5717	PSMB6|PSMD7|PSMD11	-0.74	A-C-up
	GO Biological Processes	GO:0001508	action potential	-2.2	8	4.3	3	481|7531|9631	ATP1B1|YWHAE|NUP155	-0.74	A-C-up
	GO Biological Processes	GO:0030162	regulation of proteolysis	-2.2	3.2	3.3	7	348|2597|3326|3329|3336|7341|10541	APOE|GAPDH|HSP90AB1|HSPD1|HSPE1|SUMO1|ANP32B	-0.74	A-C-up
	GO Biological Processes	GO:0008016	regulation of heart contraction	-2.2	5.4	3.8	4	481|7531|9446|9631	ATP1B1|YWHAE|GSTO1|NUP155	-0.73	A-C-up
	GO Biological Processes	GO:0032271	regulation of protein polymerization	-2.2	5.4	3.8	4	830|2288|10382|22919	CAPZA2|FKBP4|TUBB4A|MAPRE1	-0.73	A-C-up
	GO Biological Processes	GO:0072523	purine-containing compound catabolic process	-2.2	7.9	4.3	3	2597|5230|7167	GAPDH|PGK1|TPI1	-0.72	A-C-up
	Reactome Gene Sets	R-HSA-1236975	Antigen processing-Cross presentation	-2.2	7.9	4.3	3	5694|5713|5717	PSMB6|PSMD7|PSMD11	-0.72	A-C-up
	Canonical Pathways	M164	PID ERBB1 DOWNSTREAM PATHWAY	-2.2	7.9	4.3	3	7531|7532|10971	YWHAE|YWHAG|YWHAQ	-0.72	A-C-up
	GO Biological Processes	GO:0021549	cerebellum development	-2.2	7.9	4.3	3	471|2618|3184	ATIC|GART|HNRNPD	-0.72	A-C-up
	Reactome Gene Sets	R-HSA-5663202	Diseases of signal transduction by growth factor receptors and second messengers	-2.2	3.6	3.4	6	71|471|5694|5713|5717|8087	ACTG1|ATIC|PSMB6|PSMD7|PSMD11|FXR1	-0.72	A-C-up
	Reactome Gene Sets	R-HSA-5683057	MAPK family signaling cascades	-2.2	4.2	3.5	5	71|3315|5694|5713|5717	ACTG1|HSPB1|PSMB6|PSMD7|PSMD11	-0.72	A-C-up
	GO Biological Processes	GO:0032204	regulation of telomere maintenance	-2.2	7.8	4.2	3	3184|8607|22948	HNRNPD|RUVBL1|CCT5	-0.72	A-C-up
	GO Biological Processes	GO:0043473	pigmentation	-2.2	7.8	4.2	3	348|8766|9230	APOE|RAB11A|RAB11B	-0.72	A-C-up
	GO Biological Processes	GO:0051051	negative regulation of transport	-2.2	3.6	3.4	6	348|7295|7341|7531|9446|10971	APOE|TXN|SUMO1|YWHAE|GSTO1|YWHAQ	-0.71	A-C-up
	Reactome Gene Sets	R-HSA-195721	Signaling by WNT	-2.1	4.2	3.5	5	5694|5713|5717|8607|9559	PSMB6|PSMD7|PSMD11|RUVBL1|VPS26A	-0.69	A-C-up
	WikiPathways	WP5366	NF1 copy number variation syndrome	-2.1	7.6	4.2	3	5111|8766|203068	PCNA|RAB11A|TUBB	-0.69	A-C-up
	Reactome Gene Sets	R-HSA-73894	DNA Repair	-2.1	4.1	3.5	5	5111|6117|7341|8607|10987	PCNA|RPA1|SUMO1|RUVBL1|COPS5	-0.67	A-C-up
	GO Biological Processes	GO:0045862	positive regulation of proteolysis	-2.1	4.1	3.4	5	348|3329|3336|7341|10541	APOE|HSPD1|HSPE1|SUMO1|ANP32B	-0.67	A-C-up
	GO Biological Processes	GO:0043280	positive regulation of cysteine-type endopeptidase activity involved in apoptotic process	-2.1	7.4	4.1	3	3329|3336|10541	HSPD1|HSPE1|ANP32B	-0.67	A-C-up
	GO Biological Processes	GO:1905954	positive regulation of lipid localization	-2.1	7.4	4.1	3	348|1622|4282	APOE|DBI|MIF	-0.66	A-C-up
	Reactome Gene Sets	R-HSA-983705	Signaling by the B Cell Receptor (BCR)	-2.1	7.4	4.1	3	5694|5713|5717	PSMB6|PSMD7|PSMD11	-0.66	A-C-up
	Reactome Gene Sets	R-HSA-157579	Telomere Maintenance	-2.1	7.4	4.1	3	5111|6117|8607	PCNA|RPA1|RUVBL1	-0.66	A-C-up
	GO Biological Processes	GO:0048167	regulation of synaptic plasticity	-2.1	5.1	3.6	4	348|7532|8087|9513	APOE|YWHAG|FXR1|FXR2	-0.65	A-C-up
	GO Biological Processes	GO:0006364	rRNA processing	-2.1	5.1	3.6	4	6202|6208|8886|55759	RPS8|RPS14|DDX18|WDR12	-0.65	A-C-up
	KEGG Pathway	hsa03040	Spliceosome	-2.1	5.1	3.6	4	10286|10465|10915|57819	BCAS2|PPIH|TCERG1|LSM2	-0.65	A-C-up
	WikiPathways	WP5115	Network map of SARS CoV 2 signaling pathway	-2.1	5.1	3.6	4	71|708|1977|7018	ACTG1|C1QBP|EIF4E|TF	-0.64	A-C-up
	GO Biological Processes	GO:2001243	negative regulation of intrinsic apoptotic signaling pathway	-2.1	7.2	4	3	3315|4282|51060	HSPB1|MIF|TXNDC12	-0.64	A-C-up
	Reactome Gene Sets	R-HSA-5689880	Ub-specific processing proteases	-2.1	5	3.6	4	5694|5713|5717|8607	PSMB6|PSMD7|PSMD11|RUVBL1	-0.64	A-C-up
	GO Biological Processes	GO:0045814	negative regulation of gene expression, epigenetic	-2.1	7.2	4	3	4001|23304|84823	LMNB1|UBR2|LMNB2	-0.63	A-C-up
	Reactome Gene Sets	R-HSA-9020702	Interleukin-1 signaling	-2.1	7.2	4	3	5694|5713|5717	PSMB6|PSMD7|PSMD11	-0.63	A-C-up
	GO Biological Processes	GO:0022037	metencephalon development	-2.1	7.2	4	3	471|2618|3184	ATIC|GART|HNRNPD	-0.63	A-C-up
	GO Biological Processes	GO:0032412	regulation of monoatomic ion transmembrane transporter activity	-2.1	5	3.6	4	481|7341|7531|9446	ATP1B1|SUMO1|YWHAE|GSTO1	-0.63	A-C-up
	Reactome Gene Sets	R-HSA-8939211	ESR-mediated signaling	-2.1	5	3.6	4	2288|3315|3326|5885	FKBP4|HSPB1|HSP90AB1|RAD21	-0.62	A-C-up
	Reactome Gene Sets	R-HSA-1500620	Meiosis	-2	7.1	4	3	4001|5885|6117	LMNB1|RAD21|RPA1	-0.61	A-C-up
	GO Biological Processes	GO:0034765	regulation of monoatomic ion transmembrane transport	-2	3.9	3.3	5	481|7341|7531|9446|10971	ATP1B1|SUMO1|YWHAE|GSTO1|YWHAQ	-0.61	A-C-up
	GO Biological Processes	GO:0051224	negative regulation of protein transport	-2	7	3.9	3	348|7295|7341	APOE|TXN|SUMO1	-0.61	A-C-up
	GO Biological Processes	GO:0050804	modulation of chemical synaptic transmission	-2	3.4	3.2	6	348|1977|7532|8087|9513|347733	APOE|EIF4E|YWHAG|FXR1|FXR2|TUBB2B	-0.6	A-C-up
	GO Biological Processes	GO:0044282	small molecule catabolic process	-2	3.9	3.3	5	5019|5230|7167|11164|51181	OXCT1|PGK1|TPI1|NUDT5|DCXR	-0.6	A-C-up
	GO Biological Processes	GO:0070828	heterochromatin organization	-2	6.9	3.9	3	4001|23304|84823	LMNB1|UBR2|LMNB2	-0.6	A-C-up
	GO Biological Processes	GO:0000724	double-strand break repair via homologous recombination	-2	6.9	3.9	3	4174|5885|6117	MCM5|RAD21|RPA1	-0.6	A-C-up
	GO Biological Processes	GO:0099177	regulation of trans-synaptic signaling	-2	3.3	3.2	6	348|1977|7532|8087|9513|347733	APOE|EIF4E|YWHAG|FXR1|FXR2|TUBB2B	-0.6	A-C-up
	GO Biological Processes	GO:0050878	regulation of body fluid levels	-2	3.9	3.3	5	71|348|3315|7001|50808	ACTG1|APOE|HSPB1|PRDX2|AK3	-0.6	A-C-up
	Reactome Gene Sets	R-HSA-8878166	Transcriptional regulation by RUNX2	-2	6.9	3.9	3	5694|5713|5717	PSMB6|PSMD7|PSMD11	-0.59	A-C-up
	Reactome Gene Sets	R-HSA-202403	TCR signaling	-2	6.9	3.9	3	5694|5713|5717	PSMB6|PSMD7|PSMD11	-0.59	A-C-up
	GO Biological Processes	GO:0050920	regulation of chemotaxis	-2	4.8	3.5	4	708|3315|4282|347733	C1QBP|HSPB1|MIF|TUBB2B	-0.58	A-C-up
	GO Biological Processes	GO:0071241	cellular response to inorganic substance	-2	4.8	3.5	4	3184|7018|7341|8895	HNRNPD|TF|SUMO1|CPNE3	-0.58	A-C-up
	GO Biological Processes	GO:0022898	regulation of transmembrane transporter activity	-2	4.8	3.5	4	481|7341|7531|9446	ATP1B1|SUMO1|YWHAE|GSTO1	-0.58	A-C-up

## Sheet: 02c_GO_PHLF DOWN
final selected	Category	GO	Description	LogP	Enrichment	Z-score	#GeneInGOAndHitList	GeneID	Hits	Log(q-value)	GeneList			Class	Description	Enrichment	pvalue	count
+	WikiPathways	WP2197	Endothelin pathways	-4.1	35	10	3	488|790|2778	ATP2A2|CAD|GNAS	-1.7	A-Cdo			noPHLF	peptide biosynthetic process	19	0.000501187	3
+	GO Biological Processes	GO:0006541	glutamine metabolic process	-4.4	45	11	3	435|790|8833	ASL|CAD|GMPS	-2	A-Cdo			noPHLF	protein-containing complex disassembly	10	1.99526e-05	6
+	GO Biological Processes	GO:0001889	liver development	-3.4	12	6.3	4	50|445|790|3482	ACO2|ASS1|CAD|IGF2R	-1.3	A-Cdo			noPHLF	Translation	16	1.25893e-05	5
+	GO Biological Processes	GO:0007041	lysosomal transport	-2.3	8.6	4.5	3	3482|9525|27183	IGF2R|VPS4B|VPS4A	-0.42	A-Cdo			noPHLF	regulation of wound healing	21	0.000398107	3
+	Reactome Gene Sets	R-HSA-8953854	Metabolism of RNA	-9.3	8	9.7	15	1994|2521|4670|5393|6130|6157|6204|6205|6430|6634|7536|8106|10291|11338|23451	ELAVL1|FUS|HNRNPM|EXOSC9|RPL7A|RPL27A|RPS10|RPS11|SRSF5|SNRPD3|SF1|PABPN1|SF3A1|U2AF2|SF3B1	-5	A-Cdo			noPHLF	VEGFA VEGFR2 signaling	8.8	0.001	4
+	GO Biological Processes	GO:0000278	mitotic cell cycle	-2.4	4	3.7	6	3925|4628|4926|8218|9525|27183	STMN1|MYH10|NUMA1|CLTCL1|VPS4B|VPS4A	-0.5	A-Cdo			noPHLF	Neutrophil degranulation	7.9	0.00158489	4
+	Reactome Gene Sets	R-HSA-6798695	Neutrophil degranulation	-2.8	7.9	4.9	4	302|1508|7415|23250	ANXA2|CTSB|VCP|ATP11A	-0.83	A-Bdo			noPHLF	regulation of secretion by cell	6.7	0.00316228	4
+	GO Biological Processes	GO:0043043	peptide biosynthetic process	-4.1	11	6.9	5	1933|1936|1974|6157|6897	EEF1B2|EEF1D|EIF4A2|RPL27A|TARS1	-1.8	A-Bdo			noPHLF	Metabolism of RNA	0	0	0
+	GO Biological Processes	GO:0043043	peptide biosynthetic process	-5.9	8.3	7.7	9	16|1933|1937|1965|6130|6157|6204|6205|51520	AARS1|EEF1B2|EEF1G|EIF2S1|RPL7A|RPL27A|RPS10|RPS11|LARS1	-2.9	A-Cdo			noPHLF	OXPhos and mitochondrial protein import	0	0	0
+	GO Biological Processes	GO:0051261	protein depolymerization	-3.8	29	9	3	3925|9525|27183	STMN1|VPS4B|VPS4A	-1.6	A-Cdo			noPHLF	glutamine metabolic process	0	0	0
+	GO Biological Processes	GO:0051604	protein maturation	-3.6	5.5	5.1	7	2289|9512|10539|10693|10728|10961|11140	FKBP5|PMPCB|GLRX3|CCT6B|PTGES3|ERP29|CDC37	-1.4	A-Cdo			noPHLF	Endothelin pathways	0	0	0
+	GO Biological Processes	GO:0032984	protein-containing complex disassembly	-3.3	19	7.3	3	488|7415|11034	ATP2A2|VCP|DSTN	-1.3	A-Bdo			noPHLF	protein depolymerization	0	0	0
+	GO Biological Processes	GO:0032984	protein-containing complex disassembly	-3.3	11	5.9	4	488|3925|9525|27183	ATP2A2|STMN1|VPS4B|VPS4A	-1.2	A-Cdo			noPHLF	protein maturation	0	0	0
+	GO Biological Processes	GO:1903530	regulation of secretion by cell	-2.5	6.7	4.4	4	302|488|8573|10059	ANXA2|ATP2A2|CASK|DNM1L	-0.62	A-Bdo			noPHLF	liver development	0	0	0
+	GO Biological Processes	GO:0061041	regulation of wound healing	-3.4	21	7.5	3	302|7448|8573	ANXA2|VTN|CASK	-1.3	A-Bdo			noPHLF	mitotic cell cycle	0	0	0
+	Reactome Gene Sets	R-HSA-72766	Translation	-4.9	16	8.5	5	1933|1936|1974|6157|6897	EEF1B2|EEF1D|EIF4A2|RPL27A|TARS1	-2.3	A-Bdo			noPHLF	lysosomal transport	0	0	0
+	GO Biological Processes	GO:0006412	translation	-4.3	12	7.2	5	1933|1936|1974|6157|6897	EEF1B2|EEF1D|EIF4A2|RPL27A|TARS1	-1.9	A-Bdo			ALPPS	peptide biosynthetic process	11	0.000501187	4
+	Reactome Gene Sets	R-HSA-72766	Translation	-7.2	12	9.6	9	16|1933|1937|1965|6130|6157|6204|6205|51520	AARS1|EEF1B2|EEF1G|EIF2S1|RPL7A|RPL27A|RPS10|RPS11|LARS1	-3.8	A-Cdo			ALPPS	protein-containing complex disassembly	7.9	1.58489e-07	11
+	GO Biological Processes	GO:0006412	translation	-6.1	8.9	8	9	16|1933|1937|1965|6130|6157|6204|6205|51520	AARS1|EEF1B2|EEF1G|EIF2S1|RPL7A|RPL27A|RPS10|RPS11|LARS1	-3.1	A-Cdo			ALPPS	Translation	12	6.30957e-08	9
+	WikiPathways	WP3888	VEGFA VEGFR2 signaling	-3	8.8	5.3	4	832|9209|9898|83473	CAPZB|LRRFIP2|UBAP2L|KATNAL2	-0.98	A-Bdo			ALPPS	regulation of wound healing	4.9	0.01	4
	GO Biological Processes	GO:0043604	amide biosynthetic process	-4.7	10	7.2	6	440|1933|1936|1974|6157|6897	ASNS|EEF1B2|EEF1D|EIF4A2|RPL27A|TARS1	-2.2	A-Bdo			ALPPS	VEGFA VEGFR2 signaling	0	0	0
	WikiPathways	WP107	Translation factors	-4.7	57	13	3	1933|1936|1974	EEF1B2|EEF1D|EIF4A2	-2.2	A-Bdo			ALPPS	Neutrophil degranulation	0	0	0
	GO Biological Processes	GO:0061045	negative regulation of wound healing	-4.2	39	11	3	302|7448|8573	ANXA2|VTN|CASK	-1.8	A-Bdo			ALPPS	regulation of secretion by cell	0	0	0
	Reactome Gene Sets	R-HSA-156842	Eukaryotic Translation Elongation	-3.9	30	9.2	3	1933|1936|6157	EEF1B2|EEF1D|RPL27A	-1.6	A-Bdo			ALPPS	Metabolism of RNA	8	5.01187e-10	15
	GO Biological Processes	GO:0006816	calcium ion transport	-3.9	15	7.3	4	302|488|8573|10059	ANXA2|ATP2A2|CASK|DNM1L	-1.6	A-Bdo			ALPPS	OXPhos and mitochondrial protein import	13	1.58489e-06	7
	GO Biological Processes	GO:1903035	negative regulation of response to wounding	-3.8	30	9.1	3	302|7448|8573	ANXA2|VTN|CASK	-1.6	A-Bdo			ALPPS	glutamine metabolic process	45	3.98107e-05	3
	GO Biological Processes	GO:0010638	positive regulation of organelle organization	-3.8	9.4	6.2	5	302|9898|10059|10575|11034	ANXA2|UBAP2L|DNM1L|CCT4|DSTN	-1.5	A-Bdo			ALPPS	Endothelin pathways	35	7.94328e-05	3
	GO Biological Processes	GO:0006518	peptide metabolic process	-3.6	8.6	5.8	5	1933|1936|1974|6157|6897	EEF1B2|EEF1D|EIF4A2|RPL27A|TARS1	-1.4	A-Bdo			ALPPS	protein depolymerization	29	0.000158489	3
	GO Biological Processes	GO:0043393	regulation of protein binding	-3.5	22	7.7	3	302|488|7448	ANXA2|ATP2A2|VTN	-1.4	A-Bdo			ALPPS	protein maturation	5.5	0.000251189	7
	GO Biological Processes	GO:0022411	cellular component disassembly	-3.3	11	6	4	488|7415|10226|11034	ATP2A2|VCP|PLIN3|DSTN	-1.2	A-Bdo			ALPPS	liver development	12	0.000398107	4
	GO Biological Processes	GO:1903034	regulation of response to wounding	-3.1	16	6.5	3	302|7448|8573	ANXA2|VTN|CASK	-1	A-Bdo			ALPPS	mitotic cell cycle	4	0.00398107	6
	GO Biological Processes	GO:0017157	regulation of exocytosis	-3	15	6.3	3	302|488|8573	ANXA2|ATP2A2|CASK	-1	A-Bdo			ALPPS	lysosomal transport	8.6	0.00501187	3
	GO Biological Processes	GO:0006302	double-strand break repair	-2.8	13	5.8	3	7415|23347|29128	VCP|SMCHD1|UHRF1	-0.84	A-Bdo
	GO Biological Processes	GO:0031669	cellular response to nutrient levels	-2.7	12	5.6	3	440|1452|10226	ASNS|CSNK1A1|PLIN3	-0.77	A-Bdo
	GO Biological Processes	GO:0051098	regulation of binding	-2.7	12	5.5	3	302|488|7448	ANXA2|ATP2A2|VTN	-0.74	A-Bdo
	GO Biological Processes	GO:0016032	viral process	-2.7	12	5.4	3	1452|1508|7415	CSNK1A1|CTSB|VCP	-0.71	A-Bdo
	GO Biological Processes	GO:0060627	regulation of vesicle-mediated transport	-2.7	7.2	4.7	4	302|488|7448|8573	ANXA2|ATP2A2|VTN|CASK	-0.71	A-Bdo
	GO Biological Processes	GO:0031668	cellular response to extracellular stimulus	-2.6	11	5.2	3	440|1452|10226	ASNS|CSNK1A1|PLIN3	-0.65	A-Bdo
	GO Biological Processes	GO:0016055	Wnt signaling pathway	-2.5	10	5	3	1452|9209|64359	CSNK1A1|LRRFIP2|NXN	-0.6	A-Bdo
	GO Biological Processes	GO:0198738	cell-cell signaling by wnt	-2.5	10	5	3	1452|9209|64359	CSNK1A1|LRRFIP2|NXN	-0.6	A-Bdo
	GO Biological Processes	GO:0097435	supramolecular fiber organization	-2.5	6.4	4.3	4	302|832|11034|83473	ANXA2|CAPZB|DSTN|KATNAL2	-0.57	A-Bdo
	GO Biological Processes	GO:0051603	proteolysis involved in protein catabolic process	-2.5	6.3	4.3	4	1452|1508|7415|29128	CSNK1A1|CTSB|VCP|UHRF1	-0.55	A-Bdo
	GO Biological Processes	GO:0030162	regulation of proteolysis	-2.5	6.3	4.3	4	302|1452|7415|7448	ANXA2|CSNK1A1|VCP|VTN	-0.55	A-Bdo
	Reactome Gene Sets	R-HSA-1474244	Extracellular matrix organization	-2.4	9.5	4.8	3	1508|7448|8573	CTSB|VTN|CASK	-0.52	A-Bdo
	GO Biological Processes	GO:0051046	regulation of secretion	-2.4	6.1	4.2	4	302|488|8573|10059	ANXA2|ATP2A2|CASK|DNM1L	-0.51	A-Bdo
	GO Biological Processes	GO:0030001	metal ion transport	-2.4	6	4.1	4	302|488|8573|10059	ANXA2|ATP2A2|CASK|DNM1L	-0.48	A-Bdo
	GO Biological Processes	GO:0071496	cellular response to external stimulus	-2.3	8.7	4.6	3	440|1452|10226	ASNS|CSNK1A1|PLIN3	-0.44	A-Bdo
	GO Biological Processes	GO:0045862	positive regulation of proteolysis	-2.3	8.5	4.5	3	302|1452|7415	ANXA2|CSNK1A1|VCP	-0.42	A-Bdo
	Reactome Gene Sets	R-HSA-5653656	Vesicle-mediated transport	-2.3	5.6	3.9	4	259|832|8218|10226	AMBP|CAPZB|CLTCL1|PLIN3	-0.42	A-Bdo
	GO Biological Processes	GO:0030111	regulation of Wnt signaling pathway	-2.3	8.3	4.4	3	1452|7415|64359	CSNK1A1|VCP|NXN	-0.4	A-Bdo
	GO Biological Processes	GO:0030163	protein catabolic process	-2.2	5.3	3.8	4	1452|1508|7415|29128	CSNK1A1|CTSB|VCP|UHRF1	-0.35	A-Bdo
	GO Biological Processes	GO:0042176	regulation of protein catabolic process	-2.2	7.8	4.3	3	302|1452|7415	ANXA2|CSNK1A1|VCP	-0.34	A-Bdo
	GO Biological Processes	GO:0032970	regulation of actin filament-based process	-2.1	7.4	4.1	3	488|832|11034	ATP2A2|CAPZB|DSTN	-0.28	A-Bdo
	GO Biological Processes	GO:0061024	membrane organization	-2.1	5	3.6	4	302|488|10059|23250	ANXA2|ATP2A2|DNM1L|ATP11A	-0.26	A-Bdo
	GO Biological Processes	GO:0006812	monoatomic cation transport	-2.1	4.9	3.5	4	302|488|8573|10059	ANXA2|ATP2A2|CASK|DNM1L	-0.23	A-Bdo
	GO Biological Processes	GO:0043254	regulation of protein-containing complex assembly	-2	6.8	3.9	3	832|1452|7415	CAPZB|CSNK1A1|VCP	-0.2	A-Bdo
	WikiPathways	WP411	mRNA processing	-8.9	25	14	8	2521|4670|6430|6634|8106|10291|11338|23451	FUS|HNRNPM|SRSF5|SNRPD3|PABPN1|SF3A1|U2AF2|SF3B1	-4.8	A-Cdo
	CORUM	CORUM:3055	Nop56p-associated pre-rRNA complex	-8	26	13	7	4670|4673|4869|6130|6157|6205|11338	HNRNPM|NAP1L1|NPM1|RPL7A|RPL27A|RPS11|U2AF2	-4.1	A-Cdo
	KEGG Pathway	hsa01230	Biosynthesis of amino acids	-7.4	31	13	6	50|435|445|2023|5214|5315	ACO2|ASL|ASS1|ENO1|PFKP|PKM	-3.8	A-Cdo
	GO Biological Processes	GO:0022613	ribonucleoprotein complex biogenesis	-7.3	8.7	8.8	11	4869|5393|6130|6205|6430|6634|7536|10291|10728|11338|23451	NPM1|EXOSC9|RPL7A|RPS11|SRSF5|SNRPD3|SF1|SF3A1|PTGES3|U2AF2|SF3B1	-3.8	A-Cdo
	Reactome Gene Sets	R-HSA-72203	Processing of Capped Intron-Containing Pre-mRNA	-7.3	12	9.7	9	2521|4670|6430|6634|7536|8106|10291|11338|23451	FUS|HNRNPM|SRSF5|SNRPD3|SF1|PABPN1|SF3A1|U2AF2|SF3B1	-3.8	A-Cdo
	Reactome Gene Sets	R-HSA-72163	mRNA Splicing - Major Pathway	-7.2	15	10	8	2521|4670|6430|6634|7536|10291|11338|23451	FUS|HNRNPM|SRSF5|SNRPD3|SF1|SF3A1|U2AF2|SF3B1	-3.8	A-Cdo
	GO Biological Processes	GO:0009259	ribonucleotide metabolic process	-7.1	9.7	8.9	10	790|2023|3251|4695|4724|5214|5315|8801|8833|55229	CAD|ENO1|HPRT1|NDUFA2|NDUFS4|PFKP|PKM|SUCLG2|GMPS|PANK4	-3.8	A-Cdo
	Reactome Gene Sets	R-HSA-72172	mRNA Splicing	-7.1	14	10	8	2521|4670|6430|6634|7536|10291|11338|23451	FUS|HNRNPM|SRSF5|SNRPD3|SF1|SF3A1|U2AF2|SF3B1	-3.8	A-Cdo
	GO Biological Processes	GO:0009117	nucleotide metabolic process	-7	8.2	8.4	11	790|1728|2023|3251|4695|4724|5214|5315|8801|8833|55229	CAD|NQO1|ENO1|HPRT1|NDUFA2|NDUFS4|PFKP|PKM|SUCLG2|GMPS|PANK4	-3.8	A-Cdo
	GO Biological Processes	GO:0008380	RNA splicing	-7	9.5	8.8	10	2521|4670|6430|6634|7536|8148|9991|10291|11338|23451	FUS|HNRNPM|SRSF5|SNRPD3|SF1|TAF15|PTBP3|SF3A1|U2AF2|SF3B1	-3.8	A-Cdo
	GO Biological Processes	GO:0006091	generation of precursor metabolites and energy	-7	9.5	8.8	10	50|2023|4695|4724|5214|5315|5499|8801|9377|10728	ACO2|ENO1|NDUFA2|NDUFS4|PFKP|PKM|PPP1CA|SUCLG2|COX5A|PTGES3	-3.8	A-Cdo
	GO Biological Processes	GO:0019693	ribose phosphate metabolic process	-6.9	9.3	8.7	10	790|2023|3251|4695|4724|5214|5315|8801|8833|55229	CAD|ENO1|HPRT1|NDUFA2|NDUFS4|PFKP|PKM|SUCLG2|GMPS|PANK4	-3.8	A-Cdo
	GO Biological Processes	GO:0006753	nucleoside phosphate metabolic process	-6.9	8	8.3	11	790|1728|2023|3251|4695|4724|5214|5315|8801|8833|55229	CAD|NQO1|ENO1|HPRT1|NDUFA2|NDUFS4|PFKP|PKM|SUCLG2|GMPS|PANK4	-3.8	A-Cdo
	GO Biological Processes	GO:0043604	amide biosynthetic process	-6.8	7.9	8.2	11	16|435|445|1933|1937|1965|6130|6157|6204|6205|51520	AARS1|ASL|ASS1|EEF1B2|EEF1G|EIF2S1|RPL7A|RPL27A|RPS10|RPS11|LARS1	-3.7	A-Cdo
	Reactome Gene Sets	R-HSA-156842	Eukaryotic Translation Elongation	-6.8	25	12	6	1933|1937|6130|6157|6204|6205	EEF1B2|EEF1G|RPL7A|RPL27A|RPS10|RPS11	-3.7	A-Cdo
	GO Biological Processes	GO:0000245	spliceosomal complex assembly	-6.7	24	12	6	6430|6634|7536|10291|11338|23451	SRSF5|SNRPD3|SF1|SF3A1|U2AF2|SF3B1	-3.6	A-Cdo
	GO Biological Processes	GO:0006163	purine nucleotide metabolic process	-6.5	8.4	8.1	10	1728|2023|3251|4695|4724|5214|5315|8801|8833|55229	NQO1|ENO1|HPRT1|NDUFA2|NDUFS4|PFKP|PKM|SUCLG2|GMPS|PANK4	-3.4	A-Cdo
	GO Biological Processes	GO:0055086	nucleobase-containing small molecule metabolic process	-6.4	7.1	7.7	11	790|1728|2023|3251|4695|4724|5214|5315|8801|8833|55229	CAD|NQO1|ENO1|HPRT1|NDUFA2|NDUFS4|PFKP|PKM|SUCLG2|GMPS|PANK4	-3.4	A-Cdo
	GO Biological Processes	GO:0072521	purine-containing compound metabolic process	-6.3	7.9	7.8	10	1728|2023|3251|4695|4724|5214|5315|8801|8833|55229	NQO1|ENO1|HPRT1|NDUFA2|NDUFS4|PFKP|PKM|SUCLG2|GMPS|PANK4	-3.2	A-Cdo
	GO Biological Processes	GO:0009150	purine ribonucleotide metabolic process	-6.2	9.1	8.1	9	2023|3251|4695|4724|5214|5315|8801|8833|55229	ENO1|HPRT1|NDUFA2|NDUFS4|PFKP|PKM|SUCLG2|GMPS|PANK4	-3.2	A-Cdo
	GO Biological Processes	GO:0019752	carboxylic acid metabolic process	-6.1	5.9	7.1	12	50|435|445|790|2023|5214|5315|7416|8801|8833|10728|55229	ACO2|ASL|ASS1|CAD|ENO1|PFKP|PKM|VDAC1|SUCLG2|GMPS|PTGES3|PANK4	-3.1	A-Cdo
	GO Biological Processes	GO:0006734	NADH metabolic process	-5.9	49	14	4	1728|2023|5214|5315	NQO1|ENO1|PFKP|PKM	-2.9	A-Cdo
	Reactome Gene Sets	R-HSA-1428517	Aerobic respiration and respiratory electron transport	-5.8	13	8.7	7	50|4695|4724|5315|7416|8801|9377	ACO2|NDUFA2|NDUFS4|PKM|VDAC1|SUCLG2|COX5A	-2.9	A-Cdo
	KEGG Pathway	hsa03040	Spliceosome	-5.8	13	8.7	7	2521|4670|6430|6634|10291|11338|23451	FUS|HNRNPM|SRSF5|SNRPD3|SF3A1|U2AF2|SF3B1	-2.9	A-Cdo
	CORUM	CORUM:2755	17S U2 snRNP	-5.8	47	13	4	6634|10291|11338|23451	SNRPD3|SF3A1|U2AF2|SF3B1	-2.9	A-Cdo
	CORUM	CORUM:351	Spliceosome	-5.7	17	9.4	6	6430|6634|7536|10291|11338|23451	SRSF5|SNRPD3|SF1|SF3A1|U2AF2|SF3B1	-2.9	A-Cdo
	GO Biological Processes	GO:0022618	protein-RNA complex assembly	-5.6	12	8.3	7	6430|6634|7536|10291|10728|11338|23451	SRSF5|SNRPD3|SF1|SF3A1|PTGES3|U2AF2|SF3B1	-2.8	A-Cdo
	GO Biological Processes	GO:0071826	protein-RNA complex organization	-5.5	11	8.1	7	6430|6634|7536|10291|10728|11338|23451	SRSF5|SNRPD3|SF1|SF3A1|PTGES3|U2AF2|SF3B1	-2.7	A-Cdo
	GO Biological Processes	GO:0009154	purine ribonucleotide catabolic process	-5.4	21	9.9	5	2023|3251|5214|5315|8801	ENO1|HPRT1|PFKP|PKM|SUCLG2	-2.6	A-Cdo
	WikiPathways	WP5355	Metabolic Epileptic Disorders	-5.4	21	9.8	5	435|445|2023|5214|5315	ASL|ASS1|ENO1|PFKP|PKM	-2.6	A-Cdo
	WikiPathways	WP4290	Metabolic reprogramming in colon cancer	-5.4	37	12	4	50|2023|5315|8801	ACO2|ENO1|PKM|SUCLG2	-2.6	A-Cdo
	GO Biological Processes	GO:0006397	mRNA processing	-5.3	7.2	7	9	4670|6430|6634|7536|8106|9991|10291|11338|23451	HNRNPM|SRSF5|SNRPD3|SF1|PABPN1|PTBP3|SF3A1|U2AF2|SF3B1	-2.5	A-Cdo
	Reactome Gene Sets	R-HSA-71291	Metabolism of amino acids and derivatives	-5.3	8.5	7.3	8	435|445|1728|6130|6157|6204|6205|51520	ASL|ASS1|NQO1|RPL7A|RPL27A|RPS10|RPS11|LARS1	-2.5	A-Cdo
	GO Biological Processes	GO:0009261	ribonucleotide catabolic process	-5.3	20	9.5	5	2023|3251|5214|5315|8801	ENO1|HPRT1|PFKP|PKM|SUCLG2	-2.5	A-Cdo
	GO Biological Processes	GO:1903312	negative regulation of mRNA metabolic process	-5.3	20	9.5	5	1994|2521|4869|8148|11338	ELAVL1|FUS|NPM1|TAF15|U2AF2	-2.5	A-Cdo
	GO Biological Processes	GO:0015980	energy derivation by oxidation of organic compounds	-5.3	10	7.7	7	50|4695|4724|5499|8801|9377|10728	ACO2|NDUFA2|NDUFS4|PPP1CA|SUCLG2|COX5A|PTGES3	-2.5	A-Cdo
	GO Biological Processes	GO:0016071	mRNA metabolic process	-5.2	6	6.5	10	4670|5393|6430|6634|7536|8106|9991|10291|11338|23451	HNRNPM|EXOSC9|SRSF5|SNRPD3|SF1|PABPN1|PTBP3|SF3A1|U2AF2|SF3B1	-2.5	A-Cdo
	GO Biological Processes	GO:0006195	purine nucleotide catabolic process	-5.2	19	9.4	5	2023|3251|5214|5315|8801	ENO1|HPRT1|PFKP|PKM|SUCLG2	-2.5	A-Cdo
	Reactome Gene Sets	R-HSA-9633012	Response of EIF2AK4 (GCN2) to amino acid deficiency	-5.2	19	9.3	5	1965|6130|6157|6204|6205	EIF2S1|RPL7A|RPL27A|RPS10|RPS11	-2.5	A-Cdo
	GO Biological Processes	GO:0000377	RNA splicing, via transesterification reactions with bulged adenosine as nucleophile	-5.1	9.9	7.5	7	4670|6430|6634|7536|10291|11338|23451	HNRNPM|SRSF5|SNRPD3|SF1|SF3A1|U2AF2|SF3B1	-2.5	A-Cdo
	GO Biological Processes	GO:0000398	mRNA splicing, via spliceosome	-5.1	9.9	7.5	7	4670|6430|6634|7536|10291|11338|23451	HNRNPM|SRSF5|SNRPD3|SF1|SF3A1|U2AF2|SF3B1	-2.5	A-Cdo
	GO Biological Processes	GO:0072523	purine-containing compound catabolic process	-5.1	18	9.1	5	2023|3251|5214|5315|8801	ENO1|HPRT1|PFKP|PKM|SUCLG2	-2.4	A-Cdo
	GO Biological Processes	GO:0000375	RNA splicing, via transesterification reactions	-5.1	9.7	7.5	7	4670|6430|6634|7536|10291|11338|23451	HNRNPM|SRSF5|SNRPD3|SF1|SF3A1|U2AF2|SF3B1	-2.4	A-Cdo
	GO Biological Processes	GO:0014075	response to amine	-5.1	32	11	4	445|790|1728|3251	ASS1|CAD|NQO1|HPRT1	-2.4	A-Cdo
	GO Biological Processes	GO:0043484	regulation of RNA splicing	-5.1	13	8	6	2521|4869|7536|9991|11338|79026	FUS|NPM1|SF1|PTBP3|U2AF2|AHNAK	-2.4	A-Cdo
	GO Biological Processes	GO:0009199	ribonucleoside triphosphate metabolic process	-5	12	7.9	6	790|2023|4695|4724|5214|5315	CAD|ENO1|NDUFA2|NDUFS4|PFKP|PKM	-2.3	A-Cdo
	Reactome Gene Sets	R-HSA-156827	L13a-mediated translational silencing of Ceruloplasmin expression	-5	17	8.8	5	1965|6130|6157|6204|6205	EIF2S1|RPL7A|RPL27A|RPS10|RPS11	-2.3	A-Cdo
	GO Biological Processes	GO:0046112	nucleobase biosynthetic process	-5	69	14	3	790|3251|8833	CAD|HPRT1|GMPS	-2.3	A-Cdo
	Reactome Gene Sets	R-HSA-72706	GTP hydrolysis and joining of the 60S ribosomal subunit	-4.9	17	8.8	5	1965|6130|6157|6204|6205	EIF2S1|RPL7A|RPL27A|RPS10|RPS11	-2.3	A-Cdo
	KEGG Pathway	hsa01200	Carbon metabolism	-4.9	17	8.7	5	50|2023|5214|5315|8801	ACO2|ENO1|PFKP|PKM|SUCLG2	-2.3	A-Cdo
	GO Biological Processes	GO:0006518	peptide metabolic process	-4.9	6.3	6.4	9	16|1933|1937|1965|6130|6157|6204|6205|51520	AARS1|EEF1B2|EEF1G|EIF2S1|RPL7A|RPL27A|RPS10|RPS11|LARS1	-2.3	A-Cdo
	GO Biological Processes	GO:0061718	glucose catabolic process to pyruvate	-4.9	65	14	3	2023|5214|5315	ENO1|PFKP|PKM	-2.3	A-Cdo
	GO Biological Processes	GO:0006735	NADH regeneration	-4.9	65	14	3	2023|5214|5315	ENO1|PFKP|PKM	-2.3	A-Cdo
	GO Biological Processes	GO:0061621	canonical glycolysis	-4.9	65	14	3	2023|5214|5315	ENO1|PFKP|PKM	-2.3	A-Cdo
	Reactome Gene Sets	R-HSA-2408522	Selenoamino acid metabolism	-4.8	16	8.5	5	6130|6157|6204|6205|51520	RPL7A|RPL27A|RPS10|RPS11|LARS1	-2.3	A-Cdo
	KEGG Pathway	hsa05415	Diabetic cardiomyopathy	-4.8	11	7.6	6	488|4695|4724|5499|7416|9377	ATP2A2|NDUFA2|NDUFS4|PPP1CA|VDAC1|COX5A	-2.3	A-Cdo
	Reactome Gene Sets	R-HSA-72737	Cap-dependent Translation Initiation	-4.8	16	8.5	5	1965|6130|6157|6204|6205	EIF2S1|RPL7A|RPL27A|RPS10|RPS11	-2.3	A-Cdo
	Reactome Gene Sets	R-HSA-72613	Eukaryotic Translation Initiation	-4.8	16	8.5	5	1965|6130|6157|6204|6205	EIF2S1|RPL7A|RPL27A|RPS10|RPS11	-2.3	A-Cdo
	GO Biological Processes	GO:0009260	ribonucleotide biosynthetic process	-4.8	11	7.6	6	790|3251|4695|4724|8833|55229	CAD|HPRT1|NDUFA2|NDUFS4|GMPS|PANK4	-2.3	A-Cdo
	GO Biological Processes	GO:0009141	nucleoside triphosphate metabolic process	-4.8	11	7.5	6	790|2023|4695|4724|5214|5315	CAD|ENO1|NDUFA2|NDUFS4|PFKP|PKM	-2.3	A-Cdo
	GO Biological Processes	GO:0009166	nucleotide catabolic process	-4.8	16	8.3	5	2023|3251|5214|5315|8801	ENO1|HPRT1|PFKP|PKM|SUCLG2	-2.2	A-Cdo
	CORUM	CORUM:1332	Large Drosha complex	-4.7	58	13	3	2521|4670|8148	FUS|HNRNPM|TAF15	-2.2	A-Cdo
	GO Biological Processes	GO:0061620	glycolytic process through glucose-6-phosphate	-4.7	58	13	3	2023|5214|5315	ENO1|PFKP|PKM	-2.2	A-Cdo
	GO Biological Processes	GO:0061615	glycolytic process through fructose-6-phosphate	-4.7	58	13	3	2023|5214|5315	ENO1|PFKP|PKM	-2.2	A-Cdo
	GO Biological Processes	GO:0046390	ribose phosphate biosynthetic process	-4.7	11	7.4	6	790|3251|4695|4724|8833|55229	CAD|HPRT1|NDUFA2|NDUFS4|GMPS|PANK4	-2.2	A-Cdo
	GO Biological Processes	GO:0019674	NAD metabolic process	-4.7	25	9.6	4	1728|2023|5214|5315	NQO1|ENO1|PFKP|PKM	-2.2	A-Cdo
	GO Biological Processes	GO:0019677	NAD catabolic process	-4.7	55	13	3	2023|5214|5315	ENO1|PFKP|PKM	-2.2	A-Cdo
	GO Biological Processes	GO:1901292	nucleoside phosphate catabolic process	-4.6	15	8	5	2023|3251|5214|5315|8801	ENO1|HPRT1|PFKP|PKM|SUCLG2	-2.2	A-Cdo
	Reactome Gene Sets	R-HSA-1268020	Mitochondrial protein import	-4.6	24	9.4	4	50|7416|9512|10469	ACO2|VDAC1|PMPCB|TIMM44	-2.1	A-Cdo
	GO Biological Processes	GO:0009064	glutamine family amino acid metabolic process	-4.5	23	9.2	4	435|445|790|8833	ASL|ASS1|CAD|GMPS	-2.1	A-Cdo
	Reactome Gene Sets	R-HSA-73856	RNA Polymerase II Transcription Termination	-4.5	23	9.2	4	6430|6634|8106|11338	SRSF5|SNRPD3|PABPN1|U2AF2	-2.1	A-Cdo
	GO Biological Processes	GO:0006090	pyruvate metabolic process	-4.5	22	9	4	2023|5214|5315|7416	ENO1|PFKP|PKM|VDAC1	-2	A-Cdo
	GO Biological Processes	GO:0006007	glucose catabolic process	-4.4	47	12	3	2023|5214|5315	ENO1|PFKP|PKM	-2	A-Cdo
	GO Biological Processes	GO:1903241	U2-type prespliceosome assembly	-4.4	47	12	3	6634|10291|23451	SNRPD3|SF3A1|SF3B1	-2	A-Cdo
	GO Biological Processes	GO:0009185	ribonucleoside diphosphate metabolic process	-4.3	20	8.6	4	790|2023|5214|5315	CAD|ENO1|PFKP|PKM	-1.9	A-Cdo
	GO Biological Processes	GO:0033119	negative regulation of RNA splicing	-4.3	43	11	3	4869|9991|11338	NPM1|PTBP3|U2AF2	-1.9	A-Cdo
	CORUM	CORUM:1181	C complex spliceosome	-4.3	20	8.4	4	4670|6634|10291|23451	HNRNPM|SNRPD3|SF3A1|SF3B1	-1.9	A-Cdo
	Canonical Pathways	M66	PID MYC ACTIV PATHWAY	-4.3	20	8.4	4	790|1965|2023|4869	CAD|EIF2S1|ENO1|NPM1	-1.9	A-Cdo
	Reactome Gene Sets	R-HSA-9711097	Cellular response to starvation	-4.3	12	7.3	5	1965|6130|6157|6204|6205	EIF2S1|RPL7A|RPL27A|RPS10|RPS11	-1.9	A-Cdo
	Reactome Gene Sets	R-HSA-168255	Influenza Infection	-4.3	12	7.3	5	6130|6157|6204|6205|8106	RPL7A|RPL27A|RPS10|RPS11|PABPN1	-1.9	A-Cdo
	CORUM	CORUM:306	Ribosome, cytoplasmic	-4.3	19	8.4	4	6130|6157|6204|6205	RPL7A|RPL27A|RPS10|RPS11	-1.9	A-Cdo
	GO Biological Processes	GO:0046034	ATP metabolic process	-4.2	12	7.2	5	2023|4695|4724|5214|5315	ENO1|NDUFA2|NDUFS4|PFKP|PKM	-1.8	A-Cdo
	GO Biological Processes	GO:0000281	mitotic cytokinesis	-4.2	19	8.3	4	3925|4628|9525|27183	STMN1|MYH10|VPS4B|VPS4A	-1.8	A-Cdo
	GO Biological Processes	GO:0009165	nucleotide biosynthetic process	-4.2	8.8	6.5	6	790|3251|4695|4724|8833|55229	CAD|HPRT1|NDUFA2|NDUFS4|GMPS|PANK4	-1.8	A-Cdo
	CORUM	CORUM:1183	CDC5L complex	-4.2	39	11	3	5499|6634|23451	PPP1CA|SNRPD3|SF3B1	-1.8	A-Cdo
	GO Biological Processes	GO:0009132	nucleoside diphosphate metabolic process	-4.2	19	8.2	4	790|2023|5214|5315	CAD|ENO1|PFKP|PKM	-1.8	A-Cdo
	GO Biological Processes	GO:1901293	nucleoside phosphate biosynthetic process	-4.2	8.8	6.5	6	790|3251|4695|4724|8833|55229	CAD|HPRT1|NDUFA2|NDUFS4|GMPS|PANK4	-1.8	A-Cdo
	KEGG Pathway	hsa05012	Parkinson disease	-4.2	8.8	6.5	6	1965|2778|4695|4724|7416|9377	EIF2S1|GNAS|NDUFA2|NDUFS4|VDAC1|COX5A	-1.8	A-Cdo
	Reactome Gene Sets	R-HSA-9609507	Protein localization	-4.2	12	7.1	5	50|7416|9512|10469|10901	ACO2|VDAC1|PMPCB|TIMM44|DHRS4	-1.8	A-Cdo
	GO Biological Processes	GO:0009060	aerobic respiration	-4.2	12	7	5	50|4695|4724|8801|9377	ACO2|NDUFA2|NDUFS4|SUCLG2|COX5A	-1.8	A-Cdo
	WikiPathways	WP477	Cytoplasmic ribosomal proteins	-4.1	18	7.9	4	6130|6157|6204|6205	RPL7A|RPL27A|RPS10|RPS11	-1.8	A-Cdo
	GO Biological Processes	GO:1903311	regulation of mRNA metabolic process	-4.1	6.7	5.9	7	1994|2521|4869|5393|7536|8148|11338	ELAVL1|FUS|NPM1|EXOSC9|SF1|TAF15|U2AF2	-1.7	A-Cdo
	Reactome Gene Sets	R-HSA-422475	Axon guidance	-4.1	5.7	5.6	8	4628|6130|6157|6204|6205|7094|8218|10487	MYH10|RPL7A|RPL27A|RPS10|RPS11|TLN1|CLTCL1|CAP1	-1.7	A-Cdo
	Reactome Gene Sets	R-HSA-192823	Viral mRNA Translation	-4.1	17	7.8	4	6130|6157|6204|6205	RPL7A|RPL27A|RPS10|RPS11	-1.7	A-Cdo
	Reactome Gene Sets	R-HSA-156902	Peptide chain elongation	-4.1	17	7.8	4	6130|6157|6204|6205	RPL7A|RPL27A|RPS10|RPS11	-1.7	A-Cdo
	WikiPathways	WP3925	Amino acid metabolism	-4	17	7.8	4	50|445|790|5315	ACO2|ASS1|CAD|PKM	-1.7	A-Cdo
	GO Biological Processes	GO:0009112	nucleobase metabolic process	-4	34	9.9	3	790|3251|8833	CAD|HPRT1|GMPS	-1.7	A-Cdo
	GO Biological Processes	GO:0006520	amino acid metabolic process	-4	8.1	6.2	6	16|435|445|790|8833|51520	AARS1|ASL|ASS1|CAD|GMPS|LARS1	-1.7	A-Cdo
	GO Biological Processes	GO:0006886	intracellular protein transport	-4	5.5	5.5	8	1314|1994|4869|8218|10016|10469|10961|27183	COPA|ELAVL1|NPM1|CLTCL1|PDCD6|TIMM44|ERP29|VPS4A	-1.7	A-Cdo
	GO Biological Processes	GO:0009156	ribonucleoside monophosphate biosynthetic process	-4	33	9.7	3	790|3251|8833	CAD|HPRT1|GMPS	-1.7	A-Cdo
	Reactome Gene Sets	R-HSA-72764	Eukaryotic Translation Termination	-4	17	7.7	4	6130|6157|6204|6205	RPL7A|RPL27A|RPS10|RPS11	-1.7	A-Cdo
	Reactome Gene Sets	R-HSA-2408557	Selenocysteine synthesis	-4	17	7.7	4	6130|6157|6204|6205	RPL7A|RPL27A|RPS10|RPS11	-1.7	A-Cdo
	Reactome Gene Sets	R-HSA-975956	Nonsense Mediated Decay (NMD) independent of the Exon Junction Complex (EJC)	-3.9	16	7.6	4	6130|6157|6204|6205	RPL7A|RPL27A|RPS10|RPS11	-1.7	A-Cdo
	Reactome Gene Sets	R-HSA-9675108	Nervous system development	-3.9	5.4	5.4	8	4628|6130|6157|6204|6205|7094|8218|10487	MYH10|RPL7A|RPL27A|RPS10|RPS11|TLN1|CLTCL1|CAP1	-1.7	A-Cdo
	GO Biological Processes	GO:0009205	purine ribonucleoside triphosphate metabolic process	-3.9	11	6.6	5	2023|4695|4724|5214|5315	ENO1|NDUFA2|NDUFS4|PFKP|PKM	-1.7	A-Cdo
	GO Biological Processes	GO:0046434	organophosphate catabolic process	-3.9	11	6.6	5	2023|3251|5214|5315|8801	ENO1|HPRT1|PFKP|PKM|SUCLG2	-1.7	A-Cdo
	Reactome Gene Sets	R-HSA-6791226	Major pathway of rRNA processing in the nucleolus and cytosol	-3.9	10	6.6	5	5393|6130|6157|6204|6205	EXOSC9|RPL7A|RPL27A|RPS10|RPS11	-1.7	A-Cdo
	KEGG Pathway	hsa00250	Alanine, aspartate and glutamate metabolism	-3.9	31	9.4	3	435|445|790	ASL|ASS1|CAD	-1.7	A-Cdo
	Reactome Gene Sets	R-HSA-9837999	Mitochondrial protein degradation	-3.9	16	7.5	4	50|4695|8801|9377	ACO2|NDUFA2|SUCLG2|COX5A	-1.7	A-Cdo
	GO Biological Processes	GO:0009152	purine ribonucleotide biosynthetic process	-3.9	10	6.5	5	3251|4695|4724|8833|55229	HPRT1|NDUFA2|NDUFS4|GMPS|PANK4	-1.6	A-Cdo
	GO Biological Processes	GO:0009144	purine nucleoside triphosphate metabolic process	-3.9	10	6.5	5	2023|4695|4724|5214|5315	ENO1|NDUFA2|NDUFS4|PFKP|PKM	-1.6	A-Cdo
	Reactome Gene Sets	R-HSA-72689	Formation of a pool of free 40S subunits	-3.8	15	7.3	4	6130|6157|6204|6205	RPL7A|RPL27A|RPS10|RPS11	-1.6	A-Cdo
	Reactome Gene Sets	R-HSA-8868773	rRNA processing in the nucleus and cytosol	-3.8	10	6.4	5	5393|6130|6157|6204|6205	EXOSC9|RPL7A|RPL27A|RPS10|RPS11	-1.6	A-Cdo
	GO Biological Processes	GO:0045333	cellular respiration	-3.8	9.9	6.4	5	50|4695|4724|8801|9377	ACO2|NDUFA2|NDUFS4|SUCLG2|COX5A	-1.6	A-Cdo
	GO Biological Processes	GO:0009124	nucleoside monophosphate biosynthetic process	-3.8	28	8.8	3	790|3251|8833	CAD|HPRT1|GMPS	-1.5	A-Cdo
	GO Biological Processes	GO:0019320	hexose catabolic process	-3.8	28	8.8	3	2023|5214|5315	ENO1|PFKP|PKM	-1.5	A-Cdo
	GO Biological Processes	GO:0033574	response to testosterone	-3.7	27	8.7	3	790|1728|4678	CAD|NQO1|NASP	-1.5	A-Cdo
	Reactome Gene Sets	R-HSA-72312	rRNA processing	-3.7	9.5	6.2	5	5393|6130|6157|6204|6205	EXOSC9|RPL7A|RPL27A|RPS10|RPS11	-1.5	A-Cdo
	GO Biological Processes	GO:0061640	cytoskeleton-dependent cytokinesis	-3.7	14	7	4	3925|4628|9525|27183	STMN1|MYH10|VPS4B|VPS4A	-1.5	A-Cdo
	GO Biological Processes	GO:0000910	cytokinesis	-3.7	14	6.9	4	3925|4628|9525|27183	STMN1|MYH10|VPS4B|VPS4A	-1.5	A-Cdo
	Reactome Gene Sets	R-HSA-1799339	SRP-dependent cotranslational protein targeting to membrane	-3.7	14	6.9	4	6130|6157|6204|6205	RPL7A|RPL27A|RPS10|RPS11	-1.5	A-Cdo
	WikiPathways	WP2873	Aryl hydrocarbon receptor pathway	-3.7	26	8.5	3	1728|10728|11140	NQO1|PTGES3|CDC37	-1.5	A-Cdo
	WikiPathways	WP534	Glycolysis and gluconeogenesis	-3.7	26	8.5	3	2023|5214|5315	ENO1|PFKP|PKM	-1.5	A-Cdo
	GO Biological Processes	GO:0034655	nucleobase-containing compound catabolic process	-3.7	7	5.6	6	2023|3251|5214|5315|5393|8801	ENO1|HPRT1|PFKP|PKM|EXOSC9|SUCLG2	-1.5	A-Cdo
	KEGG Pathway	hsa05022	Pathways of neurodegeneration - multiple diseases	-3.6	5.7	5.3	7	488|1965|2521|4695|4724|7416|9377	ATP2A2|EIF2S1|FUS|NDUFA2|NDUFS4|VDAC1|COX5A	-1.5	A-Cdo
	GO Biological Processes	GO:0046365	monosaccharide catabolic process	-3.6	25	8.4	3	2023|5214|5315	ENO1|PFKP|PKM	-1.5	A-Cdo
	GO Biological Processes	GO:0006096	glycolytic process	-3.6	25	8.4	3	2023|5214|5315	ENO1|PFKP|PKM	-1.5	A-Cdo
	Reactome Gene Sets	R-HSA-975957	Nonsense Mediated Decay (NMD) enhanced by the Exon Junction Complex (EJC)	-3.6	13	6.8	4	6130|6157|6204|6205	RPL7A|RPL27A|RPS10|RPS11	-1.4	A-Cdo
	Reactome Gene Sets	R-HSA-927802	Nonsense-Mediated Decay (NMD)	-3.6	13	6.8	4	6130|6157|6204|6205	RPL7A|RPL27A|RPS10|RPS11	-1.4	A-Cdo
	GO Biological Processes	GO:0031667	response to nutrient levels	-3.6	5.7	5.2	7	2|435|445|790|1728|1965|51520	A2M|ASL|ASS1|CAD|NQO1|EIF2S1|LARS1	-1.4	A-Cdo
	GO Biological Processes	GO:1901654	response to ketone	-3.6	9	6	5	2|445|790|1728|4678	A2M|ASS1|CAD|NQO1|NASP	-1.4	A-Cdo
	GO Biological Processes	GO:0046496	nicotinamide nucleotide metabolic process	-3.6	13	6.8	4	1728|2023|5214|5315	NQO1|ENO1|PFKP|PKM	-1.4	A-Cdo
	GO Biological Processes	GO:0019362	pyridine nucleotide metabolic process	-3.6	13	6.8	4	1728|2023|5214|5315	NQO1|ENO1|PFKP|PKM	-1.4	A-Cdo
	Reactome Gene Sets	R-HSA-376176	Signaling by ROBO receptors	-3.6	8.9	5.9	5	6130|6157|6204|6205|10487	RPL7A|RPL27A|RPS10|RPS11|CAP1	-1.4	A-Cdo
	GO Biological Processes	GO:0046032	ADP catabolic process	-3.6	24	8.2	3	2023|5214|5315	ENO1|PFKP|PKM	-1.4	A-Cdo
	GO Biological Processes	GO:0006457	protein folding	-3.6	8.8	5.9	5	2289|10693|10728|10961|11140	FKBP5|CCT6B|PTGES3|ERP29|CDC37	-1.4	A-Cdo
	GO Biological Processes	GO:1901136	carbohydrate derivative catabolic process	-3.6	8.7	5.9	5	2023|3251|5214|5315|8801	ENO1|HPRT1|PFKP|PKM|SUCLG2	-1.4	A-Cdo
	GO Biological Processes	GO:0006376	mRNA splice site recognition	-3.6	24	8.1	3	6430|7536|10291	SRSF5|SF1|SF3A1	-1.4	A-Cdo
	KEGG Pathway	hsa05208	Chemical carcinogenesis - reactive oxygen species	-3.5	8.7	5.9	5	1728|4695|4724|7416|9377	NQO1|NDUFA2|NDUFS4|VDAC1|COX5A	-1.4	A-Cdo
	GO Biological Processes	GO:0019364	pyridine nucleotide catabolic process	-3.5	23	8	3	2023|5214|5315	ENO1|PFKP|PKM	-1.4	A-Cdo
	WikiPathways	WP107	Translation factors	-3.5	23	8	3	1933|1937|1965	EEF1B2|EEF1G|EIF2S1	-1.4	A-Cdo
	GO Biological Processes	GO:0043200	response to amino acid	-3.5	13	6.5	4	445|1728|1965|51520	ASS1|NQO1|EIF2S1|LARS1	-1.4	A-Cdo
	GO Biological Processes	GO:0072524	pyridine-containing compound metabolic process	-3.5	13	6.5	4	1728|2023|5214|5315	NQO1|ENO1|PFKP|PKM	-1.4	A-Cdo
	KEGG Pathway	hsa04611	Platelet activation	-3.5	13	6.5	4	2778|5499|7094|83660	GNAS|PPP1CA|TLN1|TLN2	-1.4	A-Cdo
	GO Biological Processes	GO:0006164	purine nucleotide biosynthetic process	-3.5	8.6	5.8	5	3251|4695|4724|8833|55229	HPRT1|NDUFA2|NDUFS4|GMPS|PANK4	-1.4	A-Cdo
	GO Biological Processes	GO:0097352	autophagosome maturation	-3.5	23	7.9	3	488|9525|27183	ATP2A2|VPS4B|VPS4A	-1.4	A-Cdo
	GO Biological Processes	GO:0009137	purine nucleoside diphosphate catabolic process	-3.5	23	7.9	3	2023|5214|5315	ENO1|PFKP|PKM	-1.4	A-Cdo
	GO Biological Processes	GO:0009181	purine ribonucleoside diphosphate catabolic process	-3.5	23	7.9	3	2023|5214|5315	ENO1|PFKP|PKM	-1.4	A-Cdo
	Reactome Gene Sets	R-HSA-9754678	SARS-CoV-2 modulates host translation machinery	-3.5	23	7.9	3	6204|6205|6634	RPS10|RPS11|SNRPD3	-1.4	A-Cdo
	GO Biological Processes	GO:0006805	xenobiotic metabolic process	-3.5	12	6.5	4	790|1728|80777|134147	CAD|NQO1|CYB5B|CMBL	-1.4	A-Cdo
	GO Biological Processes	GO:0002181	cytoplasmic translation	-3.5	12	6.4	4	6130|6157|6204|6205	RPL7A|RPL27A|RPS10|RPS11	-1.4	A-Cdo
	Reactome Gene Sets	R-HSA-72695	Formation of the ternary complex, and subsequently, the 43S complex	-3.5	22	7.8	3	1965|6204|6205	EIF2S1|RPS10|RPS11	-1.4	A-Cdo
	Reactome Gene Sets	R-HSA-162906	HIV Infection	-3.5	8.4	5.7	5	4869|6917|8148|9525|27183	NPM1|TCEA1|TAF15|VPS4B|VPS4A	-1.4	A-Cdo
	GO Biological Processes	GO:0009991	response to extracellular stimulus	-3.5	5.4	5	7	2|435|445|790|1728|1965|51520	A2M|ASL|ASS1|CAD|NQO1|EIF2S1|LARS1	-1.4	A-Cdo
	GO Biological Processes	GO:0072526	pyridine-containing compound catabolic process	-3.5	22	7.8	3	2023|5214|5315	ENO1|PFKP|PKM	-1.4	A-Cdo
	KEGG Pathway	hsa05014	Amyotrophic lateral sclerosis	-3.4	6.4	5.3	6	1965|2521|4695|4724|7416|9377	EIF2S1|FUS|NDUFA2|NDUFS4|VDAC1|COX5A	-1.3	A-Cdo
	GO Biological Processes	GO:0072522	purine-containing compound biosynthetic process	-3.4	8.3	5.7	5	3251|4695|4724|8833|55229	HPRT1|NDUFA2|NDUFS4|GMPS|PANK4	-1.3	A-Cdo
	GO Biological Processes	GO:0009191	ribonucleoside diphosphate catabolic process	-3.4	22	7.7	3	2023|5214|5315	ENO1|PFKP|PKM	-1.3	A-Cdo
	GO Biological Processes	GO:0046031	ADP metabolic process	-3.4	22	7.7	3	2023|5214|5315	ENO1|PFKP|PKM	-1.3	A-Cdo
	GO Biological Processes	GO:0044270	cellular nitrogen compound catabolic process	-3.4	6.2	5.2	6	2023|3251|5214|5315|5393|8801	ENO1|HPRT1|PFKP|PKM|EXOSC9|SUCLG2	-1.3	A-Cdo
	GO Biological Processes	GO:0046700	heterocycle catabolic process	-3.4	6.2	5.2	6	2023|3251|5214|5315|5393|8801	ENO1|HPRT1|PFKP|PKM|EXOSC9|SUCLG2	-1.3	A-Cdo
	GO Biological Processes	GO:0061008	hepaticobiliary system development	-3.4	12	6.2	4	50|445|790|3482	ACO2|ASS1|CAD|IGF2R	-1.3	A-Cdo
	Reactome Gene Sets	R-HSA-162599	Late Phase of HIV Life Cycle	-3.4	11	6.2	4	6917|8148|9525|27183	TCEA1|TAF15|VPS4B|VPS4A	-1.3	A-Cdo
	Reactome Gene Sets	R-HSA-168273	Influenza Viral RNA Transcription and Replication	-3.4	11	6.2	4	6130|6157|6204|6205	RPL7A|RPL27A|RPS10|RPS11	-1.3	A-Cdo
	GO Biological Processes	GO:0009134	nucleoside diphosphate catabolic process	-3.3	20	7.4	3	2023|5214|5315	ENO1|PFKP|PKM	-1.3	A-Cdo
	GO Biological Processes	GO:0001101	response to acid chemical	-3.3	11	6.1	4	445|1728|1965|51520	ASS1|NQO1|EIF2S1|LARS1	-1.3	A-Cdo
	KEGG Pathway	hsa05010	Alzheimer disease	-3.3	6.1	5.1	6	488|1965|4695|4724|7416|9377	ATP2A2|EIF2S1|NDUFA2|NDUFS4|VDAC1|COX5A	-1.3	A-Cdo
	GO Biological Processes	GO:0009161	ribonucleoside monophosphate metabolic process	-3.3	20	7.3	3	790|3251|8833	CAD|HPRT1|GMPS	-1.3	A-Cdo
	Reactome Gene Sets	R-HSA-72649	Translation initiation complex formation	-3.3	20	7.3	3	1965|6204|6205	EIF2S1|RPS10|RPS11	-1.3	A-Cdo
	Reactome Gene Sets	R-HSA-72702	Ribosomal scanning and start codon recognition	-3.3	20	7.3	3	1965|6204|6205	EIF2S1|RPS10|RPS11	-1.3	A-Cdo
	Reactome Gene Sets	R-HSA-72187	mRNA 3'-end processing	-3.3	20	7.3	3	6430|8106|11338	SRSF5|PABPN1|U2AF2	-1.3	A-Cdo
	GO Biological Processes	GO:0006997	nucleus organization	-3.3	11	6.1	4	4926|7536|9525|27183	NUMA1|SF1|VPS4B|VPS4A	-1.3	A-Cdo
	GO Biological Processes	GO:0170039	proteinogenic amino acid metabolic process	-3.3	11	6.1	4	435|445|790|8833	ASL|ASS1|CAD|GMPS	-1.3	A-Cdo
	GO Biological Processes	GO:0006605	protein targeting	-3.3	7.7	5.4	5	4666|9512|10469|11140|27183	NACA|PMPCB|TIMM44|CDC37|VPS4A	-1.2	A-Cdo
	Reactome Gene Sets	R-HSA-72662	Activation of the mRNA upon binding of the cap-binding complex and eIFs, and subsequent binding to 43S	-3.3	19	7.3	3	1965|6204|6205	EIF2S1|RPS10|RPS11	-1.2	A-Cdo
	GO Biological Processes	GO:0048255	mRNA stabilization	-3.3	19	7.2	3	1994|2521|8148	ELAVL1|FUS|TAF15	-1.2	A-Cdo
	GO Biological Processes	GO:0019439	aromatic compound catabolic process	-3.3	5.9	5	6	2023|3251|5214|5315|5393|8801	ENO1|HPRT1|PFKP|PKM|EXOSC9|SUCLG2	-1.2	A-Cdo
	Reactome Gene Sets	R-HSA-162587	HIV Life Cycle	-3.2	10	5.9	4	6917|8148|9525|27183	TCEA1|TAF15|VPS4B|VPS4A	-1.2	A-Cdo
	GO Biological Processes	GO:0043488	regulation of mRNA stability	-3.2	7.2	5.2	5	1994|2521|4869|5393|8148	ELAVL1|FUS|NPM1|EXOSC9|TAF15	-1.1	A-Cdo
	GO Biological Processes	GO:1901607	alpha-amino acid biosynthetic process	-3.2	18	6.9	3	435|445|790	ASL|ASS1|CAD	-1.1	A-Cdo
	GO Biological Processes	GO:0009135	purine nucleoside diphosphate metabolic process	-3.2	18	6.9	3	2023|5214|5315	ENO1|PFKP|PKM	-1.1	A-Cdo
	Canonical Pathways	M255	PID HIF1 TFPATHWAY	-3.2	18	6.9	3	2023|4869|5315	ENO1|NPM1|PKM	-1.1	A-Cdo
	GO Biological Processes	GO:0009179	purine ribonucleoside diphosphate metabolic process	-3.2	18	6.9	3	2023|5214|5315	ENO1|PFKP|PKM	-1.1	A-Cdo
	WikiPathways	WP4396	Nonalcoholic fatty liver disease	-3.2	10	5.7	4	1965|4695|4724|9377	EIF2S1|NDUFA2|NDUFS4|COX5A	-1.1	A-Cdo
	KEGG Pathway	hsa05020	Prion disease	-3.2	7.1	5.2	5	1965|4695|4724|7416|9377	EIF2S1|NDUFA2|NDUFS4|VDAC1|COX5A	-1.1	A-Cdo
	KEGG Pathway	hsa00010	Glycolysis / Gluconeogenesis	-3.2	17	6.8	3	2023|5214|5315	ENO1|PFKP|PKM	-1.1	A-Cdo
	KEGG Pathway	hsa04932	Non-alcoholic fatty liver disease	-3.2	10	5.7	4	1965|4695|4724|9377	EIF2S1|NDUFA2|NDUFS4|COX5A	-1.1	A-Cdo
	GO Biological Processes	GO:0170033	L-amino acid metabolic process	-3.1	10	5.7	4	435|445|790|8833	ASL|ASS1|CAD|GMPS	-1.1	A-Cdo
	GO Biological Processes	GO:1901361	organic cyclic compound catabolic process	-3.1	5.5	4.8	6	2023|3251|5214|5315|5393|8801	ENO1|HPRT1|PFKP|PKM|EXOSC9|SUCLG2	-1.1	A-Cdo
	GO Biological Processes	GO:0170041	non-proteinogenic amino acid metabolic process	-3.1	17	6.7	3	435|445|790	ASL|ASS1|CAD	-1.1	A-Cdo
	GO Biological Processes	GO:0043489	RNA stabilization	-3.1	17	6.7	3	1994|2521|8148	ELAVL1|FUS|TAF15	-1.1	A-Cdo
	GO Biological Processes	GO:0043487	regulation of RNA stability	-3.1	6.9	5.1	5	1994|2521|4869|5393|8148	ELAVL1|FUS|NPM1|EXOSC9|TAF15	-1.1	A-Cdo
	GO Biological Processes	GO:1902373	negative regulation of mRNA catabolic process	-3	16	6.5	3	1994|2521|8148	ELAVL1|FUS|TAF15	-1	A-Cdo
	Reactome Gene Sets	R-HSA-70171	Glycolysis	-3	16	6.5	3	2023|5214|5315	ENO1|PFKP|PKM	-1	A-Cdo
	GO Biological Processes	GO:0061013	regulation of mRNA catabolic process	-3	6.7	5	5	1994|2521|4869|5393|8148	ELAVL1|FUS|NPM1|EXOSC9|TAF15	-1	A-Cdo
	KEGG Pathway	hsa03010	Ribosome	-3	9.1	5.4	4	6130|6157|6204|6205	RPL7A|RPL27A|RPS10|RPS11	-1	A-Cdo
	GO Biological Processes	GO:0009123	nucleoside monophosphate metabolic process	-3	15	6.4	3	790|3251|8833	CAD|HPRT1|GMPS	-1	A-Cdo
	Reactome Gene Sets	R-HSA-9010553	Regulation of expression of SLITs and ROBOs	-3	9	5.4	4	6130|6157|6204|6205	RPL7A|RPL27A|RPS10|RPS11	-0.99	A-Cdo
	GO Biological Processes	GO:0006417	regulation of translation	-3	5.2	4.5	6	16|1965|1994|4869|5315|5499	AARS1|EIF2S1|ELAVL1|NPM1|PKM|PPP1CA	-0.98	A-Cdo
	KEGG Pathway	hsa03018	RNA degradation	-3	15	6.3	3	2023|5214|5393	ENO1|PFKP|EXOSC9	-0.98	A-Cdo
	KEGG Pathway	hsa05016	Huntington disease	-2.9	6.3	4.8	5	4695|4724|7416|8218|9377	NDUFA2|NDUFS4|VDAC1|CLTCL1|COX5A	-0.94	A-Cdo
	GO Biological Processes	GO:0044283	small molecule biosynthetic process	-2.9	5	4.4	6	435|445|790|2023|3251|10728	ASL|ASS1|CAD|ENO1|HPRT1|PTGES3	-0.91	A-Cdo
	Reactome Gene Sets	R-HSA-70326	Glucose metabolism	-2.9	14	6	3	2023|5214|5315	ENO1|PFKP|PKM	-0.89	A-Cdo
	GO Biological Processes	GO:0006446	regulation of translational initiation	-2.9	14	6	3	1965|4869|5499	EIF2S1|NPM1|PPP1CA	-0.89	A-Cdo
	WikiPathways	WP4018	Clear cell renal cell carcinoma pathways	-2.9	14	6	3	2023|5214|5315	ENO1|PFKP|PKM	-0.88	A-Cdo
	GO Biological Processes	GO:1902369	negative regulation of RNA catabolic process	-2.9	14	6	3	1994|2521|8148	ELAVL1|FUS|TAF15	-0.88	A-Cdo
	GO Biological Processes	GO:0071466	cellular response to xenobiotic stimulus	-2.8	8	5	4	790|1728|80777|134147	CAD|NQO1|CYB5B|CMBL	-0.83	A-Cdo
	GO Biological Processes	GO:0019646	aerobic electron transport chain	-2.8	13	5.8	3	4695|4724|9377	NDUFA2|NDUFS4|COX5A	-0.83	A-Cdo
	GO Biological Processes	GO:0043648	dicarboxylic acid metabolic process	-2.8	13	5.8	3	435|445|8801	ASL|ASS1|SUCLG2	-0.82	A-Cdo
	GO Biological Processes	GO:0042773	ATP synthesis coupled electron transport	-2.7	12	5.6	3	4695|4724|9377	NDUFA2|NDUFS4|COX5A	-0.77	A-Cdo
	GO Biological Processes	GO:0042775	mitochondrial ATP synthesis coupled electron transport	-2.7	12	5.6	3	4695|4724|9377	NDUFA2|NDUFS4|COX5A	-0.77	A-Cdo
	Reactome Gene Sets	R-HSA-381119	Unfolded Protein Response (UPR)	-2.7	12	5.6	3	1965|5393|7094	EIF2S1|EXOSC9|TLN1	-0.76	A-Cdo
	Reactome Gene Sets	R-HSA-9692914	SARS-CoV-1-host interactions	-2.7	12	5.6	3	4869|6204|6205	NPM1|RPS10|RPS11	-0.75	A-Cdo
	KEGG Pathway	hsa03015	mRNA surveillance pathway	-2.7	12	5.5	3	2521|5499|8106	FUS|PPP1CA|PABPN1	-0.74	A-Cdo
	GO Biological Processes	GO:1901605	alpha-amino acid metabolic process	-2.7	7.5	4.8	4	435|445|790|8833	ASL|ASS1|CAD|GMPS	-0.73	A-Cdo
	Reactome Gene Sets	R-HSA-15869	Metabolism of nucleotides	-2.7	12	5.5	3	790|3251|8833	CAD|HPRT1|GMPS	-0.72	A-Cdo
	GO Biological Processes	GO:0051301	cell division	-2.7	4.5	4.1	6	3925|4628|4926|5499|9525|27183	STMN1|MYH10|NUMA1|PPP1CA|VPS4B|VPS4A	-0.71	A-Cdo
	GO Biological Processes	GO:0032787	monocarboxylic acid metabolic process	-2.6	4.5	4.1	6	2023|5214|5315|7416|10728|55229	ENO1|PFKP|PKM|VDAC1|PTGES3|PANK4	-0.7	A-Cdo
	GO Biological Processes	GO:0009201	ribonucleoside triphosphate biosynthetic process	-2.6	12	5.4	3	790|4695|4724	CAD|NDUFA2|NDUFS4	-0.7	A-Cdo
	GO Biological Processes	GO:0034248	regulation of amide metabolic process	-2.6	4.5	4.1	6	16|1965|1994|4869|5315|5499	AARS1|EIF2S1|ELAVL1|NPM1|PKM|PPP1CA	-0.7	A-Cdo
	GO Biological Processes	GO:0010038	response to metal ion	-2.6	5.4	4.3	5	445|1728|1965|5499|10016	ASS1|NQO1|EIF2S1|PPP1CA|PDCD6	-0.68	A-Cdo
	WikiPathways	WP111	Electron transport chain OXPHOS system in mitochondria	-2.6	11	5.3	3	4695|4724|9377	NDUFA2|NDUFS4|COX5A	-0.66	A-Cdo
	Reactome Gene Sets	R-HSA-211945	Phase I - Functionalization of compounds	-2.6	11	5.2	3	10728|80777|134147	PTGES3|CYB5B|CMBL	-0.65	A-Cdo
	KEGG Pathway	hsa04922	Glucagon signaling pathway	-2.6	11	5.2	3	2778|5214|5315	GNAS|PFKP|PKM	-0.64	A-Cdo
	GO Biological Processes	GO:0016052	carbohydrate catabolic process	-2.6	11	5.2	3	2023|5214|5315	ENO1|PFKP|PKM	-0.63	A-Cdo
	GO Biological Processes	GO:0051640	organelle localization	-2.6	4.3	3.9	6	488|4869|4926|9525|10016|27183	ATP2A2|NPM1|NUMA1|VPS4B|PDCD6|VPS4A	-0.63	A-Cdo
	GO Biological Processes	GO:0090407	organophosphate biosynthetic process	-2.6	4.3	3.9	6	790|3251|4695|4724|8833|55229	CAD|HPRT1|NDUFA2|NDUFS4|GMPS|PANK4	-0.62	A-Cdo
	GO Biological Processes	GO:0009142	nucleoside triphosphate biosynthetic process	-2.5	11	5.1	3	790|4695|4724	CAD|NDUFA2|NDUFS4	-0.62	A-Cdo
	Reactome Gene Sets	R-HSA-382551	Transport of small molecules	-2.5	3.7	3.8	7	2|488|1965|2778|7416|9512|10539	A2M|ATP2A2|EIF2S1|GNAS|VDAC1|PMPCB|GLRX3	-0.61	A-Cdo
	KEGG Pathway	hsa04820	Cytoskeleton in muscle cells	-2.5	6.8	4.5	4	2023|4628|7094|83660	ENO1|MYH10|TLN1|TLN2	-0.61	A-Cdo
	GO Biological Processes	GO:0043065	positive regulation of apoptotic process	-2.5	4.2	3.9	6	488|1728|1965|3482|5499|9774	ATP2A2|NQO1|EIF2S1|IGF2R|PPP1CA|BCLAF1	-0.6	A-Cdo
	GO Biological Processes	GO:0048024	regulation of mRNA splicing, via spliceosome	-2.5	10	5.1	3	4869|7536|11338	NPM1|SF1|U2AF2	-0.6	A-Cdo
	Reactome Gene Sets	R-HSA-611105	Respiratory electron transport	-2.5	10	5.1	3	4695|4724|9377	NDUFA2|NDUFS4|COX5A	-0.6	A-Cdo
	KEGG Pathway	hsa04714	Thermogenesis	-2.5	6.7	4.4	4	2778|4695|4724|9377	GNAS|NDUFA2|NDUFS4|COX5A	-0.6	A-Cdo
	KEGG Pathway	hsa05171	Coronavirus disease - COVID-19	-2.5	6.7	4.4	4	6130|6157|6204|6205	RPL7A|RPL27A|RPS10|RPS11	-0.6	A-Cdo
	GO Biological Processes	GO:0022904	respiratory electron transport chain	-2.5	10	5	3	4695|4724|9377	NDUFA2|NDUFS4|COX5A	-0.57	A-Cdo
	GO Biological Processes	GO:1902749	regulation of cell cycle G2/M phase transition	-2.5	10	5	3	4869|9525|27183	NPM1|VPS4B|VPS4A	-0.57	A-Cdo
	GO Biological Processes	GO:0006334	nucleosome assembly	-2.5	9.9	4.9	3	4673|4678|4869	NAP1L1|NASP|NPM1	-0.55	A-Cdo
	GO Biological Processes	GO:0006006	glucose metabolic process	-2.4	9.8	4.9	3	2023|5214|5315	ENO1|PFKP|PKM	-0.54	A-Cdo
	GO Biological Processes	GO:0043068	positive regulation of programmed cell death	-2.4	4.1	3.8	6	488|1728|1965|3482|5499|9774	ATP2A2|NQO1|EIF2S1|IGF2R|PPP1CA|BCLAF1	-0.54	A-Cdo
	GO Biological Processes	GO:0006119	oxidative phosphorylation	-2.4	9.6	4.8	3	4695|4724|9377	NDUFA2|NDUFS4|COX5A	-0.52	A-Cdo
	KEGG Pathway	hsa04144	Endocytosis	-2.4	6.2	4.2	4	3482|8218|9525|27183	IGF2R|CLTCL1|VPS4B|VPS4A	-0.51	A-Cdo
	GO Biological Processes	GO:0051656	establishment of organelle localization	-2.4	4.7	3.9	5	4869|4926|9525|10016|27183	NPM1|NUMA1|VPS4B|PDCD6|VPS4A	-0.49	A-Cdo
	Reactome Gene Sets	R-HSA-9679506	SARS-CoV Infections	-2.4	4.7	3.8	5	4869|6204|6205|6634|10728	NPM1|RPS10|RPS11|SNRPD3|PTGES3	-0.48	A-Cdo
	GO Biological Processes	GO:0032886	regulation of microtubule-based process	-2.3	6	4.1	4	3925|4869|4926|9525	STMN1|NPM1|NUMA1|VPS4B	-0.47	A-Cdo
	GO Biological Processes	GO:1901137	carbohydrate derivative biosynthetic process	-2.3	3.9	3.6	6	790|3251|4695|4724|8833|55229	CAD|HPRT1|NDUFA2|NDUFS4|GMPS|PANK4	-0.47	A-Cdo
	Reactome Gene Sets	R-HSA-114608	Platelet degranulation	-2.3	9	4.6	3	2|7094|10487	A2M|TLN1|CAP1	-0.46	A-Cdo
	WikiPathways	WP4217	Ebola virus infection in host	-2.3	9	4.6	3	1965|8218|27183	EIF2S1|CLTCL1|VPS4A	-0.46	A-Cdo
	GO Biological Processes	GO:0048732	gland development	-2.3	4.6	3.8	5	50|445|790|3482|5268	ACO2|ASS1|CAD|IGF2R|SERPINB5	-0.43	A-Cdo
	GO Biological Processes	GO:0045727	positive regulation of translation	-2.3	8.8	4.6	3	1994|4869|5315	ELAVL1|NPM1|PKM	-0.43	A-Cdo
	GO Biological Processes	GO:0009410	response to xenobiotic stimulus	-2.3	4.5	3.7	5	445|790|1728|80777|134147	ASS1|CAD|NQO1|CYB5B|CMBL	-0.43	A-Cdo
	KEGG Pathway	hsa04270	Vascular smooth muscle contraction	-2.3	8.7	4.5	3	2778|4628|5499	GNAS|MYH10|PPP1CA	-0.43	A-Cdo
	KEGG Pathway	hsa00190	Oxidative phosphorylation	-2.3	8.7	4.5	3	4695|4724|9377	NDUFA2|NDUFS4|COX5A	-0.43	A-Cdo
	Reactome Gene Sets	R-HSA-76005	Response to elevated platelet cytosolic Ca2+	-2.3	8.7	4.5	3	2|7094|10487	A2M|TLN1|CAP1	-0.43	A-Cdo
	GO Biological Processes	GO:0050684	regulation of mRNA processing	-2.3	8.7	4.5	3	4869|7536|11338	NPM1|SF1|U2AF2	-0.43	A-Cdo
	GO Biological Processes	GO:0051384	response to glucocorticoid	-2.3	8.7	4.5	3	2|445|790	A2M|ASS1|CAD	-0.43	A-Cdo
	Reactome Gene Sets	R-HSA-163200	Respiratory electron transport, ATP synthesis by chemiosmotic coupling, and heat production by uncoupling proteins.	-2.3	8.6	4.5	3	4695|4724|9377	NDUFA2|NDUFS4|COX5A	-0.42	A-Cdo
	GO Biological Processes	GO:0005975	carbohydrate metabolic process	-2.3	4.5	3.7	5	2023|5214|5315|5499|10728	ENO1|PFKP|PKM|PPP1CA|PTGES3	-0.41	A-Cdo
	GO Biological Processes	GO:0034728	nucleosome organization	-2.3	8.4	4.5	3	4673|4678|4869	NAP1L1|NASP|NPM1	-0.4	A-Cdo
	GO Biological Processes	GO:0046394	carboxylic acid biosynthetic process	-2.3	5.6	3.9	4	435|445|790|10728	ASL|ASS1|CAD|PTGES3	-0.4	A-Cdo
	GO Biological Processes	GO:0016053	organic acid biosynthetic process	-2.2	5.6	3.9	4	435|445|790|10728	ASL|ASS1|CAD|PTGES3	-0.38	A-Cdo
	Reactome Gene Sets	R-HSA-9678108	SARS-CoV-1 Infection	-2.2	8.2	4.4	3	4869|6204|6205	NPM1|RPS10|RPS11	-0.38	A-Cdo
	GO Biological Processes	GO:0014074	response to purine-containing compound	-2.2	8.1	4.4	3	445|790|4724	ASS1|CAD|NDUFS4	-0.37	A-Cdo
	GO Biological Processes	GO:0048545	response to steroid hormone	-2.2	5.5	3.9	4	2|445|790|10728	A2M|ASS1|CAD|PTGES3	-0.36	A-Cdo
	Reactome Gene Sets	R-HSA-5663202	Diseases of signal transduction by growth factor receptors and second messengers	-2.2	4.2	3.5	5	1937|4869|7094|9208|11140	EEF1G|NPM1|TLN1|LRRFIP1|CDC37	-0.33	A-Cdo
	GO Biological Processes	GO:2000377	regulation of reactive oxygen species metabolic process	-2.2	7.8	4.2	3	1994|7416|10901	ELAVL1|VDAC1|DHRS4	-0.33	A-Cdo
	GO Biological Processes	GO:0007009	plasma membrane organization	-2.2	7.7	4.2	3	488|9525|27183	ATP2A2|VPS4B|VPS4A	-0.31	A-Cdo
	GO Biological Processes	GO:0048608	reproductive structure development	-2.1	5.2	3.7	4	2|4678|5268|7536	A2M|NASP|SERPINB5|SF1	-0.3	A-Cdo
	KEGG Pathway	hsa04261	Adrenergic signaling in cardiomyocytes	-2.1	7.6	4.1	3	488|2778|5499	ATP2A2|GNAS|PPP1CA	-0.29	A-Cdo
	GO Biological Processes	GO:0061458	reproductive system development	-2.1	5.2	3.7	4	2|4678|5268|7536	A2M|NASP|SERPINB5|SF1	-0.28	A-Cdo
	GO Biological Processes	GO:0007584	response to nutrient	-2.1	7.5	4.1	3	2|445|1728	A2M|ASS1|NQO1	-0.28	A-Cdo
	GO Biological Processes	GO:0031960	response to corticosteroid	-2.1	7.5	4.1	3	2|445|790	A2M|ASS1|CAD	-0.28	A-Cdo
	KEGG Pathway	hsa04217	Necroptosis	-2.1	7.3	4.1	3	7416|9525|27183	VDAC1|VPS4B|VPS4A	-0.26	A-Cdo
	GO Biological Processes	GO:0019318	hexose metabolic process	-2.1	7.3	4.1	3	2023|5214|5315	ENO1|PFKP|PKM	-0.26	A-Cdo
	GO Biological Processes	GO:0070507	regulation of microtubule cytoskeleton organization	-2.1	7.3	4	3	3925|4926|9525	STMN1|NUMA1|VPS4B	-0.26	A-Cdo
	GO Biological Processes	GO:0034250	positive regulation of amide metabolic process	-2.1	7.2	4	3	1994|4869|5315	ELAVL1|NPM1|PKM	-0.24	A-Cdo
	GO Biological Processes	GO:0042254	ribosome biogenesis	-2.1	5	3.6	4	4869|5393|6130|6205	NPM1|EXOSC9|RPL7A|RPS11	-0.24	A-Cdo
	GO Biological Processes	GO:0006898	receptor-mediated endocytosis	-2.1	7.1	4	3	3482|8218|10487	IGF2R|CLTCL1|CAP1	-0.24	A-Cdo
	WikiPathways	WP2882	Nuclear receptors meta pathway	-2.1	4.9	3.6	4	1728|2289|10728|11140	NQO1|FKBP5|PTGES3|CDC37	-0.23	A-Cdo
	KEGG Pathway	hsa04022	cGMP-PKG signaling pathway	-2	7	4	3	488|5499|7416	ATP2A2|PPP1CA|VDAC1	-0.22	A-Cdo
	GO Biological Processes	GO:0042060	wound healing	-2	4.9	3.5	4	2778|7094|9525|27183	GNAS|TLN1|VPS4B|VPS4A	-0.21	A-Cdo
	GO Biological Processes	GO:0022900	electron transport chain	-2	6.9	3.9	3	4695|4724|9377	NDUFA2|NDUFS4|COX5A	-0.21	A-Cdo
	GO Biological Processes	GO:0007034	vacuolar transport	-2	6.9	3.9	3	3482|9525|27183	IGF2R|VPS4B|VPS4A	-0.2	A-Cdo
	GO Biological Processes	GO:1903047	mitotic cell cycle process	-2	3.8	3.3	5	3925|4628|4926|9525|27183	STMN1|MYH10|NUMA1|VPS4B|VPS4A	-0.19	A-Cdo
	KEGG Pathway	hsa05164	Influenza A	-2	6.8	3.9	3	1965|7416|8106	EIF2S1|VDAC1|PABPN1	-0.19	A-Cdo

## Sheet: 03a_PHLF-noPHLF
Protein ID	Protein name	Gene name	FC (lg2) PHLF_noPHLF	p-value PHLF_noPHLF	Student's T-test q-value PHLF_noPHLF	T-stat PHLF_noPHLF	310 PHLF (A-B)	176 noPHLF (A-B)	sig FC>0	sig FC<0	sig (FDR) PHLF_noPHLF	mean (lg2) PHLF	stddev PHLF	Valid values PHLF	mean (lg2) noPHLF	stddev noPHLF	Valid values noPHLF
Q14919	Dr1-associated corepressor	DRAP1	1.86489	2.42515	0.3352	8.22872			+			0.925033	0.0601066	2	-0.939859	0.301074	3
O75223	Gamma-glutamylcyclotransferase	GGCT	1.78058	2.04593	0.377143	4.14006			+			0.649209	0.597012	4	-1.13137	0.508039	3
Q9GZZ1	N-alpha-acetyltransferase 50	NAA50	1.66378	2.36627	0.352364	7.85204			+			1.36423	0.283029	3	-0.299558	0.0377149	2
P31040	Succinate dehydrogenase [ubiquinone] flavoprotein subunit, mitochondrial	SDHA	1.62863	4.52103	0.056	8.42117			+			1.12333	0.228437	6	-0.505302	0.390389	4
Q12904	Aminoacyl tRNA synthase complex-interacting multifunctional protein 1	AIMP1	1.61549	1.4517	0.578159	3.12537			+			1.203	0.0559215	2	-0.412494	0.688439	4
P54709	Sodium/potassium-transporting ATPase subunit beta-3	ATP1B3	1.61255	2.33815	0.345	4.39555			+			0.443271	0.44144	5	-1.16928	0.606058	3
Q08J23	tRNA (cytosine(34)-C(5))-methyltransferase	NSUN2	1.59902	1.67784	0.511263	2.86477			+			0.121	0.743045	8	-1.47802	0.350781	2
P51153	Ras-related protein Rab-13	RAB13	1.54533	2.72709	0.3424	3.76448			+			0.782402	0.900817	9	-0.762931	0.775869	8
P07099	Epoxide hydrolase 1	EPHX1	1.54174	1.48423	0.5602	2.65313			+			0.584636	0.920331	6	-0.9571	0.496212	3
P02649	Apolipoprotein E	APOE	1.52474	2.06393	0.3786	4.18284			+			1.30564	0.226913	3	-0.2191	0.587641	4
Q9HAB8	Phosphopantothenate--cysteine ligase	PPCS	1.49954	2.90433	0.234	11.9954			+			1.3988	0.0967166	2	-0.100734	0.153142	3
Q9H2M9	Rab3 GTPase-activating protein non-catalytic subunit	RAB3GAP2	1.47142	1.37665	0.591297	2.57573			+			1.02066	1.0376	4	-0.450757	0.478281	4
Q9H3K6	BolA-like protein 2	BOLA2	1.43395	1.4146	0.587412	4.94847			+			1.37817	0.402143	2	-0.0557759	0.0788791	2
Q92930	Ras-related protein Rab-8B	RAB8B	1.3396	2.17968	0.3795	3.1496			+			0.830463	1.04695	9	-0.509133	0.623761	8
P62861	40S ribosomal protein S30	FAU	1.31135	1.40578	0.583829	2.36989			+			0.0478197	0.412124	7	-1.26353	1.40634	5
P27348	14-3-3 protein theta	YWHAQ	1.30099	2.65498	0.321333	3.6382			+			0.594302	0.565158	9	-0.706687	0.911834	9
P36776	Lon protease homolog, mitochondrial	LONP1	1.2972	1.31537	0.597553	2.38708			+			1.13407	0.794249	4	-0.163127	0.821773	5
P31946	14-3-3 protein beta/alpha	YWHAB	1.29405	1.80869	0.464933	2.70739			+			0.590364	0.847985	9	-0.703685	1.15629	9
Q9H4A4	Aminopeptidase B	RNPEP	1.29234	1.47578	0.563148	2.74672			+			0.32108	0.568007	4	-0.971264	0.750242	4
P31947	14-3-3 protein sigma	SFN	1.29211	2.55138	0.321	3.52528			+			0.279133	0.54558	9	-1.01297	0.954682	9
O43504	Ragulator complex protein LAMTOR5	LAMTOR5	1.2755	1.5091	0.578074	2.61339			+			0.507882	0.582543	5	-0.767616	0.922861	5
O94925	Glutaminase kidney isoform, mitochondrial	GLS	1.27219	1.50929	0.588679	2.55474			+			0.328008	0.677451	7	-0.944184	0.987809	4
P01031	Complement C5	C5	1.22709	1.57898	0.575733	2.8042			+			0.302882	0.331476	5	-0.924209	0.919993	4
Q13151	Heterogeneous nuclear ribonucleoprotein A0	HNRNPA0	1.22247	2.02185	0.383091	2.94498			+			0.369851	0.439466	9	-0.852621	1.16519	9
P46782	40S ribosomal protein S5	RPS5	1.20564	2.30557	0.314857	3.50255			+			0.929939	0.806951	7	-0.275702	0.246487	6
Q6DKI1	60S ribosomal protein L7-like 1	RPL7L1	1.19482	1.50031	0.564491	2.67866			+			0.272176	0.246552	4	-0.922648	0.85332	5
P11279	Lysosome-associated membrane glycoprotein 1	LAMP1	1.12996	1.63369	0.517674	2.54718			+			0.71926	0.949095	9	-0.410702	0.779097	7
P62195	26S protease regulatory subunit 8	PSMC5	1.11732	1.54039	0.57408	2.41762			+			0.129496	0.436321	9	-0.987823	1.31183	8
P08238	Heat shock protein HSP 90-beta	HSP90AB1	1.10459	1.49635	0.560897	2.35074			+			0.72125	0.828102	9	-0.383342	1.1408	9
P27816	Microtubule-associated protein 4	MAP4	1.08761	1.56895	0.554583	2.4348			+			0.984857	1.32403	9	-0.102756	0.206843	9
P09455	Retinol-binding protein 1	RBP1	1.07568	1.70328	0.502333	2.62958			+			0.459287	0.699377	9	-0.61639	0.940869	7
P54577	Tyrosine--tRNA ligase, cytoplasmic	YARS	1.04791	1.97455	0.3736	2.89256			+			0.714738	0.697635	9	-0.333171	0.833372	9
P17655	Calpain-2 catalytic subunit	CAPN2	1.02213	1.3687	0.594933	2.28989			+			0.816373	0.992311	7	-0.205755	0.484283	6
P41252	Isoleucine--tRNA ligase, cytoplasmic	IARS	0.99893	1.74273	0.499879	2.65299			+			0.383805	0.845479	9	-0.615125	0.68538	8
P30050	60S ribosomal protein L12	RPL12	0.99804	1.64795	0.522927	2.5254			+			0.329131	0.532914	9	-0.668909	1.05908	9
Q9Y265	RuvB-like 1	RUVBL1	0.975445	1.78077	0.488129	2.67598			+			0.694683	0.801873	9	-0.280763	0.743547	9
P26373	60S ribosomal protein L13	RPL13	0.971973	1.53553	0.567608	2.45136			+			0.468501	0.403727	7	-0.503472	0.974842	8
P11177	Pyruvate dehydrogenase E1 component subunit beta, mitochondrial	PDHB	0.956011	1.41063	0.585449	2.25034			+			0.537088	0.629943	9	-0.418923	1.10793	9
O00505	Importin subunit alpha-4	KPNA3	0.95535	1.68195	0.52	2.65979			+			0.0647347	0.469938	9	-0.890615	0.895747	5
P00390	Glutathione reductase, mitochondrial	GSR	0.940358	1.64495	0.514476	2.56055			+			0.123274	0.261032	9	-0.817084	1.07158	7
P61981	14-3-3 protein gamma	YWHAG	0.916184	2.17902	0.358824	3.11824			+			0.212314	0.441885	9	-0.70387	0.762681	9
Q13885	Tubulin beta-2A chain	TUBB2A	0.900543	1.36097	0.597526	2.19155			+			0.66714	0.75866	9	-0.233403	0.971652	9
P04792	Heat shock protein beta-1	HSPB1	0.87404	1.50107	0.570571	2.38868			+			0.166795	0.28213	8	-0.707245	0.99575	8
Q5JQF8	Polyadenylate-binding protein 1-like 2	PABPC1L2A	0.82012	1.73832	0.490706	2.95563			+			0.0519361	0.0712484	7	-0.768184	0.79468	3
P07437	Tubulin beta chain	TUBB	0.814391	1.44883	0.573562	2.29523			+			0.444905	0.799842	9	-0.369486	0.702366	9
O15212	Prefoldin subunit 6	PFDN6	0.813669	1.50876	0.568073	2.50851			+			0.1991	0.369215	8	-0.614569	0.785578	4
P42704	Leucine-rich PPR motif-containing protein, mitochondrial	LRPPRC	0.777124	1.38793	0.592778	2.22352			+			0.764928	0.861583	9	-0.0121965	0.597524	9
Q99832	T-complex protein 1 subunit eta	CCT7	0.765836	1.34319	0.583802	2.17037			+			0.452011	0.464274	9	-0.313826	0.951334	9
P50453	Serpin B9	SERPINB9	0.653499	1.57238	0.55983	2.64331			+			0.15482	0.287351	7	-0.498679	0.549184	4
Q16531	DNA damage-binding protein 1	DDB1	0.574334	1.87584	0.407034	2.78263			+			0.320747	0.34157	9	-0.253587	0.516465	9
P18206	Vinculin	VCL	0.496078	1.49301	0.555186	2.34684			+			0.0994497	0.316905	9	-0.396628	0.549279	9
P55196	Afadin	MLLT4	0.38564	1.41767	0.590925	2.79489			+			0.0628991	0.0647432	3	-0.322741	0.22716	4
Q9H2U2	Inorganic pyrophosphatase 2, mitochondrial	PPA2	0.315001	1.97923	0.386167	2.95269			+			0.187645	0.205497	9	-0.127355	0.21968	7
P98196	Probable phospholipid-transporting ATPase IH	ATP11A	-0.123403	1.99578	0.391826	-3.49227				+		0.0234454	0.055667	6	0.146848	0.0315178	3
P08243	Asparagine synthetase [glutamine-hydrolyzing]	ASNS	-0.599279	1.56289	0.551102	-2.42781				+		-0.107653	0.286636	9	0.491626	0.682793	9
P55072	Transitional endoplasmic reticulum ATPase	VCP	-0.708482	1.38743	0.585534	-2.22293				+		-0.663207	0.788167	9	0.0452751	0.541302	9
P29692	Elongation factor 1-delta	EEF1D	-0.711232	1.42009	0.596727	-2.26147				+		-0.58536	0.813459	9	0.125872	0.477989	9
P50991	T-complex protein 1 subunit delta	CCT4	-0.778527	1.43348	0.585538	-2.27722				+		-0.373982	0.876662	9	0.404545	0.53233	9
P26639	Threonine--tRNA ligase, cytoplasmic	TARS	-0.840899	1.61787	0.528818	-2.50832				+		-0.474548	0.837371	9	0.36635	0.467586	8
Q14240	Eukaryotic initiation factor 4A-II	EIF4A2	-0.841015	1.57875	0.563652	-2.44609				+		-0.0999122	0.683582	9	0.741103	0.772417	9
O60664	Perilipin-3	PLIN3	-0.847098	1.46296	0.573032	-2.31178				+		0.198598	0.544483	9	1.0457	0.954964	9
P47756	F-actin-capping protein subunit beta	CAPZB	-0.885114	1.88564	0.412857	-3.01472				+		-0.225046	0.604126	7	0.660068	0.284758	5
P53675	Clathrin heavy chain 2	CLTCL1	-0.951431	1.66921	0.4998	-2.61425				+		-0.904454	0.957392	7	0.0469769	0.36425	8
Q14157	Ubiquitin-associated protein 2-like	UBAP2L	-0.960292	1.32032	0.595619	-2.60727				+		-0.730303	0.747371	3	0.229988	0.123323	4
P07355	Annexin A2	ANXA2	-1.01602	1.73469	0.480343	-2.62397				+		-0.401648	1.01091	9	0.61437	0.572207	9
E9PAV3	Nascent polypeptide-associated complex subunit alpha, muscle-specific form	NACA	-1.05875	1.36065	0.591429	-2.19117				+		-0.924068	1.13507	9	0.134684	0.901597	9
O00429	Dynamin-1-like protein	DNM1L	-1.19775	1.91229	0.416923	-3.05066				+		-0.39565	0.724809	6	0.802101	0.632104	6
P60981	Destrin	DSTN	-1.2162	2.16529	0.347778	-3.13339				+		-0.686421	0.948268	9	0.529781	0.582766	8
Q96C01	Protein FAM136A	FAM136A	-1.22503	1.35893	0.585795	-2.39141				+		-0.609925	0.577906	5	0.615101	0.988978	5
Q9Y608	Leucine-rich repeat flightless-interacting protein 2	LRRFIP2	-1.24799	1.34596	0.5878	-2.8784				+		-0.659911	0.536839	4	0.588079	0.371476	2
P16615	Sarcoplasmic/endoplasmic reticulum calcium ATPase 2	ATP2A2	-1.2591	1.39834	0.585972	-2.30323				+		-0.678684	0.728969	8	0.580411	1.30961	6
P24534	Elongation factor 1-beta	EEF1B2	-1.27821	1.75368	0.505	-2.64543				+		-0.658534	0.894301	9	0.619671	1.14077	9
Q6DKJ4	Nucleoredoxin	NXN	-1.42041	1.3211	0.601687	-2.60875				+		-0.817344	0.713105	3	0.603069	0.71275	4
O76021	Ribosomal L1 domain-containing protein 1	RSL1D1	-1.4894	1.52783	0.567077	-2.8376				+		-0.25433	0.556414	5	1.23507	0.964619	3
O14936	Peripheral plasma membrane protein CASK	CASK	-1.49396	1.34987	0.589975	-3.33111				+		-0.251871	0.4063	3	1.24209	0.627652	2
A6NHR9	Structural maintenance of chromosomes flexible hinge domain-containing protein 1	SMCHD1	-1.51253	1.89337	0.416889	-3.78814				+		-1.18315	0.720255	3	0.32938	0.331143	4
Q8IYT4	Katanin p60 ATPase-containing subunit A-like 2	KATNAL2	-1.53267	2.45174	0.349778	-3.79163				+		-0.33327	0.580109	8	1.1994	0.816816	4
P46776	60S ribosomal protein L27a	RPL27A	-1.53674	4.10595	0.0506667	-5.25623				+		-1.48288	0.866619	9	0.0538678	0.13518	9
O00541	Pescadillo homolog	PES1	-1.56273	2.32112	0.326769	-3.86515				+		-0.619603	0.60388	6	0.943127	0.662128	4
P02760	Protein AMBP	AMBP	-1.58822	2.13773	0.343579	-3.73794				+		-0.147958	0.286851	6	1.44026	1.0286	3
P04004	Vitronectin	VTN	-1.71606	1.6757	0.501026	-3.10057				+		-0.375142	0.651606	6	1.34091	0.79621	2
P48729	Casein kinase I isoform alpha	CSNK1A1	-1.71659	1.33269	0.592732	-2.8481				+		-0.998022	0.858342	3	0.718564	0.594168	3
O43615	Mitochondrial import inner membrane translocase subunit TIM44	TIMM44	-1.74219	2.57074	0.349714	-4.09744				+		-1.18627	0.762257	5	0.555918	0.650127	6
P07858	Cathepsin B	CTSB	-1.75306	2.23471	0.3464	-5.36547				+		-0.114071	0.0822986	4	1.63898	0.740961	2
Q96T88	E3 ubiquitin-protein ligase UHRF1	UHRF1	-1.7957	7.27793	0.004	-19.3537				+	+	-0.0822185	0.152672	7	1.71348	0.0488653	3
A5YKK6	CCR4-NOT transcription complex subunit 1	CNOT1	NaN	0	0.979579	0	+					0.04673	0.998361	3	NaN	NaN	0
A6NKT7	RanBP2-like and GRIP domain-containing protein 3	RGPD3	-0.245246	0	0.981924	0	+					-0.245246	0.952467	7	NaN	NaN	1
O00408	cGMP-dependent 3,5-cyclic phosphodiesterase	PDE2A	NaN	0	0.979098	0	+					0	1	2	NaN	NaN	0
O00499	Myc box-dependent-interacting protein 1	BIN1	1.68118	0	0.982884	0	+					0.251061	0.61874	3	NaN	NaN	1
O00592	Podocalyxin	PODXL	NaN	0	0.987118	0	+					0	1	2	NaN	NaN	0
O00625	Pirin	PIR	-1.61557	0	0.987725	0	+					0	0.412259	2	NaN	NaN	1
O00762	Ubiquitin-conjugating enzyme E2 C	UBE2C	NaN	0	0.984672	0	+					0.0895207	0.993971	3	NaN	NaN	0
O14521	Succinate dehydrogenase [ubiquinone] cytochrome b small subunit, mitochondrial	SDHD	NaN	0	0.985907	0	+					0.230411	0.963958	4	NaN	NaN	0
O14548	Cytochrome c oxidase subunit 7A-related protein, mitochondrial	COX7A2L	-1.51852	0	0.986516	0	+					-0.127482	0.180287	2	NaN	NaN	1
O14907	Tax1-binding protein 3	TAX1BP3	NaN	0	0.973054	0	+					0	1	2	NaN	NaN	0
O14964	Hepatocyte growth factor-regulated tyrosine kinase substrate	HGS	0.851251	0	0.973653	0	+					0.225533	0.71867	6	NaN	NaN	1
O15027	Protein transport protein Sec16A	SEC16A	-1.5811	0	0.974256	0	+					-0.31163	0.440712	2	NaN	NaN	1
O43347	RNA-binding protein Musashi homolog 1	MSI1	NaN	0	0.974749	0	+					0	1	2	NaN	NaN	0
O43678	NADH dehydrogenase [ubiquinone] 1 alpha subcomplex subunit 2	NDUFA2	0.247552	0	0.975874	0	+					-0.201987	0.268547	4	NaN	NaN	1
O43719	HIV Tat-specific factor 1	HTATSF1	-0.658284	0	1	0	+					-0.455643	0.990061	5	NaN	NaN	1
O43805	Sjoegren syndrome nuclear autoantigen 1	SSNA1	NaN	0	1	0	+					0	1	2	NaN	NaN	0
O43913	Origin recognition complex subunit 5	ORC5	0.816093	0	1	0	+					0.407099	1.08063	3	NaN	NaN	1
O43920	NADH dehydrogenase [ubiquinone] iron-sulfur protein 5	NDUFS5	-1.10862	0	1	0	+					-0.672671	0.951301	2	NaN	NaN	1
O60216	Double-strand-break repair protein rad21 homolog	RAD21	NaN	0	1	0	+					0.350415	0.535836	4	NaN	NaN	0
O60613	15 kDa selenoprotein	SELENOF	-0.588102	0	1	0	+					-0.588102	1.1438	2	NaN	NaN	1
O60684	Importin subunit alpha-7	KPNA6	NaN	0	1	0	+					0	1	2	NaN	NaN	0
O75165	DnaJ homolog subfamily C member 13	DNAJC13	NaN	0	1	0	+					-0.357092	0.899293	3	NaN	NaN	0
O75323	Protein NipSnap homolog 2	GBAS	0.320893	0	1	0	+					0.278707	0.33449	2	NaN	NaN	1
O75340	Programmed cell death protein 6	PDCD6	-1.71471	0	1	0	+					-1.26013	0.863641	4	NaN	NaN	1
O75348	V-type proton ATPase subunit G 1	ATP6V1G1	NaN	0	1	0	+					0.526229	0.829182	5	NaN	NaN	0
O75436	Vacuolar protein sorting-associated protein 26A	VPS26A	NaN	0	1	0	+					0.13312	0.589543	6	NaN	NaN	0
O75475	PC4 and SFRS1-interacting protein	PSIP1	0.81246	0	1	0	+					-0.253245	0.812702	7	NaN	NaN	1
O75506	Heat shock factor-binding protein 1	HSBP1	-1.46959	0	0.99569	0	+					-0.0605798	0.0856727	2	NaN	NaN	1
O75530	Polycomb protein EED	EED	-1.58456	0	0.995064	0	+					0.0984282	0.613406	4	NaN	NaN	1
O75607	Nucleoplasmin-3	NPM3	NaN	0	0.997491	0	+					0.17876	0.122358	3	NaN	NaN	0
O75717	WD repeat and HMG-box DNA-binding protein 1	WDHD1	0.145156	0	0.998117	0	+					-0.231509	1.16132	3	NaN	NaN	1
O75822	Eukaryotic translation initiation factor 3 subunit J	EIF3J	NaN	0	0.996853	0	+					0	1	2	NaN	NaN	0
O94832	Unconventional myosin-Id	MYO1D	-0.138639	0	0.993859	0	+					-0.291545	1.16654	3	NaN	NaN	1
O94874	E3 UFM1-protein ligase 1	UFL1	NaN	0	0.992616	0	+					0	1	2	NaN	NaN	0
O95163	Elongator complex protein 1	IKBKAP	-1.0765	0	1	0	+					-0.678531	0.959588	2	NaN	NaN	1
O95232	Luc7-like protein 3	LUC7L3	-0.0883285	0	1	0	+					-0.0883285	1.40869	2	NaN	NaN	1
O95747	Serine/threonine-protein kinase OSR1	OXSR1	NaN	0	0.999969	0	+					-0.0124017	1.03533	6	NaN	NaN	0
O95777	U6 snRNA-associated Sm-like protein LSm8	LSM8	-0.548756	0	1	0	+					-0.454819	1.08871	3	NaN	NaN	1
O95793	Double-stranded RNA-binding protein Staufen homolog 1	STAU1	-1.03353	0	1	0	+					-0.365292	0.801158	7	NaN	NaN	1
P00738	Haptoglobin	HP	1.06943	0	0.938349	0	+					0.67973	0.961284	2	NaN	NaN	1
P00747	Plasminogen	PLG	NaN	0	0.941597	0	+					0	1	2	NaN	NaN	0
P00966	Argininosuccinate synthase	ASS1	NaN	0	0.939369	0	+					-1.34161	0.927446	2	NaN	NaN	0
P02652	Apolipoprotein A-II	APOA2	-1.3056	0	0.947295	0	+					-0.411587	0.914802	6	NaN	NaN	1
P02763	Alpha-1-acid glycoprotein 1	ORM1	NaN	0	0.945767	0	+					0	1	2	NaN	NaN	0
P02794	Ferritin heavy chain	FTH1	0.301475	0	0.931086	0	+					0.301475	1.1054	6	NaN	NaN	1
P04275	von Willebrand factor	VWF	-0.419391	0	0.933194	0	+					0.693626	1.32183	2	NaN	NaN	1
P04424	Argininosuccinate lyase	ASL	NaN	0	0.931604	0	+					-0.880156	0.416506	2	NaN	NaN	0
P05160	Coagulation factor XIII B chain	F13B	NaN	0	0.927874	0	+					0.542992	0.940846	3	NaN	NaN	0
P05161	Ubiquitin-like protein ISG15	ISG15	-1.50822	0	0.928424	0	+					-0.0971185	0.995109	3	NaN	NaN	1
P07311	Acylphosphatase-1	ACYP1	-1.73111	0	0.937262	0	+					-0.345356	0.600782	3	NaN	NaN	1
P07357	Complement component C8 alpha chain	C8A	NaN	0	0.936226	0	+					0.28347	1.62182	2	NaN	NaN	0
P08397	Porphobilinogen deaminase	HMBS	NaN	0	0.935825	0	+					0.684006	0.96733	2	NaN	NaN	0
P09001	39S ribosomal protein L3, mitochondrial	MRPL3	NaN	0	0.947825	0	+					0	1	2	NaN	NaN	0
P09327	Villin-1	VIL1	0.631439	0	0.964895	0	+					0.631439	1.52767	2	NaN	NaN	1
P09429	High mobility group protein B1	HMGB1	-0.0487822	0	0.965479	0	+					0.0308486	0.0574647	4	NaN	NaN	1
P09601	Heme oxygenase 1	HMOX1	NaN	0	0.966078	0	+					0	1	2	NaN	NaN	0
P10253	Lysosomal alpha-glucosidase	GAA	-1.49309	0	0.967244	0	+					-0.0905066	0.127996	2	NaN	NaN	1
P10619	Lysosomal protective protein	CTSA	-1.12595	0	0.962198	0	+					-0.411705	0.995327	3	NaN	NaN	1
P10636	Microtubule-associated protein tau	MAPT	NaN	0	0.96279	0	+					0	1	2	NaN	NaN	0
P12830	Cadherin-1	CDH1	NaN	0	0.971748	0	+					0.34277	0.907614	3	NaN	NaN	0
P13807	Glycogen [starch] synthase, muscle	GYS1	-1.45553	0	0.971308	0	+					-0.0440669	0.06232	2	NaN	NaN	1
P13861	cAMP-dependent protein kinase type II-alpha regulatory subunit	PRKAR2A	0.858643	0	0.96958	0	+					0.858643	1.39273	2	NaN	NaN	1
P14543	Nidogen-1	NID1	1.01708	0	0.970757	0	+					0.556408	0.964109	3	NaN	NaN	1
P15104	Glutamine synthetase	GLUL	-1.32679	0	0.952164	0	+					-0.609364	0.861771	2	NaN	NaN	1
P15121	Aldose reductase	AKR1B1	-1.38484	0	0.952734	0	+					-0.440215	0.11958	2	NaN	NaN	1
P15144	Aminopeptidase N	ANPEP	0.540586	0	0.951609	0	+					0.542312	1.12895	4	NaN	NaN	1
P16144	Integrin beta-4	ITGB4	-0.640032	0	0.953283	0	+					-0.198742	0.573473	3	NaN	NaN	1
P16219	Short-chain specific acyl-CoA dehydrogenase, mitochondrial	ACADS	1.0221	0	0.953864	0	+					0.734267	1.33925	2	NaN	NaN	1
P17301	Integrin alpha-2	ITGA2	-1.59508	0	0.948865	0	+					0.217284	1.05461	4	NaN	NaN	1
P17612	cAMP-dependent protein kinase catalytic subunit alpha	PRKACA	NaN	0	0.949937	0	+					-0.0523741	0.160369	4	NaN	NaN	0
P19387	DNA-directed RNA polymerase II subunit RPB3	POLR2C	-0.907363	0	0.959022	0	+					-0.580649	0.874387	4	NaN	NaN	1
P19404	NADH dehydrogenase [ubiquinone] flavoprotein 2, mitochondrial	NDUFV2	-1.86413	0	0.959591	0	+					-0.737728	0.779737	2	NaN	NaN	1
P19784	Casein kinase II subunit alpha	CSNK2A2	NaN	0	0.95672	0	+					-0.167737	0.978671	5.5	NaN	NaN	4
P20042	Eukaryotic translation initiation factor 2 subunit 2	EIF2S2	-1.77289	0	0.957303	0	+					-0.192207	0.846226	5	NaN	NaN	1
P20073	Annexin A7	ANXA7	-1.70607	0	0.957875	0	+					-0.894218	0.116483	2	NaN	NaN	1
P20340	Ras-related protein Rab-6A	RAB6A	-0.327893	0	0.960688	0	+					-0.327893	1.09086	4	NaN	NaN	1
P21266	Glutathione S-transferase Mu 3	GSTM3	-0.752439	0	1	0	+					0.161254	1.24241	3	NaN	NaN	1
P21281	V-type proton ATPase subunit B, brain isoform	ATP6V1B2	-0.511444	0	1	0	+					-0.0884552	0.153844	3	NaN	NaN	1
P21589	5-nucleotidase	NT5E	NaN	0	1	0	+					0	1	2	NaN	NaN	0
P22061	Protein-L-isoaspartate(D-aspartate) O-methyltransferase	PCMT1	NaN	0	1	0	+					0	1	2	NaN	NaN	0
P22415	Upstream stimulatory factor 1	USF1	NaN	0	1	0	+					0	1	2	NaN	NaN	0
P22570	NADPH:adrenodoxin oxidoreductase, mitochondrial	FDXR	-1.39638	0	1	0	+					-0.491398	0.853404	3	NaN	NaN	1
P22676	Calretinin	CALB2	-0.458691	0	1	0	+					-0.458691	1.25666	2	NaN	NaN	1
P22694	cAMP-dependent protein kinase catalytic subunit beta	PRKACB	NaN	0	1	0	+					-0.0523741	0.160369	4	NaN	NaN	0
P23142	Fibulin-1	FBLN1	NaN	0	1	0	+					0	1	2	NaN	NaN	0
P24666	Low molecular weight phosphotyrosine protein phosphatase	ACP1	-1.21708	0	1	0	+					-0.647142	0.915198	2	NaN	NaN	1
P26885	Peptidyl-prolyl cis-trans isomerase FKBP2	FKBP2	-0.152519	0	1	0	+					-0.152519	1.39767	2	NaN	NaN	1
P27487	Dipeptidyl peptidase 4	DPP4	-1.96193	0	1	0	+					-0.613941	0.745315	4	NaN	NaN	1
P28288	ATP-binding cassette sub-family D member 3	ABCD3	-0.947085	0	1	0	+					-0.69586	0.984095	2	NaN	NaN	1
P29317	Ephrin type-A receptor 2	EPHA2	-0.589749	0	1	0	+					0.335715	0.772679	6	NaN	NaN	1
P30154	Serine/threonine-protein phosphatase 2A 65 kDa regulatory subunit A beta isoform	PPP2R1B	NaN	0	1	0	+					0.242417	0.954909	3	NaN	NaN	0
P30519	Heme oxygenase 2	HMOX2	-0.189089	0	1	0	+					-0.0825029	1.14912	4	NaN	NaN	1
P31323	cAMP-dependent protein kinase type II-beta regulatory subunit	PRKAR2B	0.231248	0	1	0	+					0.231248	1.1234	4	NaN	NaN	1
P31327	Carbamoyl-phosphate synthase [ammonia], mitochondrial	CPS1	NaN	0	1	0	+					0.436693	0.617577	2	NaN	NaN	0
P31483	Nucleolysin TIA-1 isoform p40	TIA1	NaN	0	1	0	+					0	1	2	NaN	NaN	0
P35244	Replication protein A 14 kDa subunit	RPA3	1.61794	0	1	0	+					-0.237718	0.743296	5	NaN	NaN	1
P35249	Replication factor C subunit 4	RFC4	1.55757	0	1	0	+					0.202731	0.286705	2	NaN	NaN	1
P35270	Sepiapterin reductase	SPR	-0.31699	0	1	0	+					-0.409495	1.14456	5	NaN	NaN	1
P35573	Glycogen debranching enzyme	AGL	NaN	0	1	0	+					0	1	2	NaN	NaN	0
P36507	Dual specificity mitogen-activated protein kinase kinase 2	MAP2K2	NaN	0	1	0	+					0	1	2	NaN	NaN	0
P36955	Pigment epithelium-derived factor	SERPINF1	NaN	0	1	0	+					0	1	2	NaN	NaN	0
P39060	Collagen alpha-1(XVIII) chain	COL18A1	NaN	0	1	0	+					0	1	2	NaN	NaN	0
P46087	Probable 28S rRNA (cytosine(4447)-C(5))-methyltransferase	NOP2	-1.1343	0	1	0	+					-0.525193	0.94908	3	NaN	NaN	1
P46379	Large proline-rich protein BAG6	BAG6	0.368384	0	1	0	+					0.368384	1.31476	2	NaN	NaN	1
P49590	Probable histidine--tRNA ligase, mitochondrial	HARS2	1.78271	0	1	0	+					0.0540918	0.0776283	2	NaN	NaN	1
P49903	Selenide, water dikinase 1	SEPHS1	0.872498	0	1	0	+					0.0210575	1.24467	2	NaN	NaN	1
P50552	Vasodilator-stimulated phosphoprotein	VASP	-0.793827	0	1	0	+					-0.151992	1.12222	3	NaN	NaN	1
P50851	Lipopolysaccharide-responsive and beige-like anchor protein	LRBA	0.783097	0	1	0	+					0.567796	0.996611	3	NaN	NaN	1
P50895	Basal cell adhesion molecule	BCAM	NaN	0	1	0	+					0	1	2	NaN	NaN	0
P50897	Palmitoyl-protein thioesterase 1	PPT1	NaN	0	1	0	+					0	1	2	NaN	NaN	0
P51003	Poly(A) polymerase alpha	PAPOLA	NaN	0	1	0	+					-0.280605	0.949514	5	NaN	NaN	0
P51809	Vesicle-associated membrane protein 7	VAMP7	NaN	0	1	0	+					-0.0611712	0.99719	3	NaN	NaN	0
P51991	Heterogeneous nuclear ribonucleoprotein A3	HNRNPA3	NaN	0	1	0	+					0.255523	1.36727	2	NaN	NaN	0
P52789	Hexokinase-2	HK2	-0.235108	0	1	0	+					-0.604141	1.41338	2	NaN	NaN	1
P53384	Cytosolic Fe-S cluster assembly factor NUBP1	NUBP1	NaN	0	1	0	+					-0.159226	0.982953	4	NaN	NaN	0
P53992	Protein transport protein Sec24C	SEC24C	-2.30388	0	1	0	+					-0.71282	0.633635	4	NaN	NaN	1
P55061	Bax inhibitor 1	TMBIM6	NaN	0	1	0	+					0.0448106	0.998744	5	NaN	NaN	0
P55157	Microsomal triglyceride transfer protein large subunit	MTTP	NaN	0	1	0	+					0.459441	0.826662	3	NaN	NaN	0
P57740	Nuclear pore complex protein Nup107	NUP107	NaN	0	1	0	+					0	1	2	NaN	NaN	0
P58107	Epiplakin	EPPK1	1.34261	0	1	0	+					0.602564	0.852154	2	NaN	NaN	1
P59998	Actin-related protein 2/3 complex subunit 4	ARPC4	2.40585	0	1	0	+					-0.00751227	0.121559	5	NaN	NaN	1
P61077	Ubiquitin-conjugating enzyme E2 D3	UBE2D3	NaN	0	1	0	+					-0.395141	0.875097	3	NaN	NaN	0
P62314	Small nuclear ribonucleoprotein Sm D1	SNRPD1	NaN	0	1	0	+					1.3456	1.45143	2	NaN	NaN	0
P62328	Thymosin beta-4	TMSB4X	-2.16625	0	1	0	+					-0.233631	0.334365	2	NaN	NaN	1
P62330	ADP-ribosylation factor 6	ARF6	-0.0746112	0	1	0	+					0.2479	1.10305	4	NaN	NaN	1
P62753	40S ribosomal protein S6	RPS6	NaN	0	1	0	+					0	1	2	NaN	NaN	0
P62875	DNA-directed RNA polymerases I, II, and III subunit RPABC5	POLR2L	NaN	0	1	0	+					-0.369131	0.891971	3	NaN	NaN	0
P78316	Nucleolar protein 14	NOP14	1.55993	0	1	0	+					0.208751	0.295219	2	NaN	NaN	1
P82650	28S ribosomal protein S22, mitochondrial	MRPS22	NaN	0	1	0	+					0.432104	0.958706	4	NaN	NaN	0
P83916	Chromobox protein homolog 1	CBX1	1.57803	0	1	0	+					0.275954	0.390259	2	NaN	NaN	1
Q00169	Phosphatidylinositol transfer protein alpha isoform	PITPNA	NaN	0	1	0	+					0	1	2	NaN	NaN	0
Q00765	Receptor expression-enhancing protein 5	REEP5	NaN	0	1	0	+					-0.0636652	0.0811779	3	NaN	NaN	0
Q01581	Hydroxymethylglutaryl-CoA synthase, cytoplasmic	HMGCS1	NaN	0	1	0	+					-0.123098	0.174086	2	NaN	NaN	0
Q02218	2-oxoglutarate dehydrogenase, mitochondrial	OGDH	-1.5797	0	1	0	+					-0.342917	0.484958	2	NaN	NaN	1
Q04446	1,4-alpha-glucan-branching enzyme	GBE1	NaN	0	1	0	+					0	1	2	NaN	NaN	0
Q05682	Caldesmon	CALD1	-1.41693	0	1	0	+					-0.0595759	0.433812	5	NaN	NaN	1
Q10713	Mitochondrial-processing peptidase subunit alpha	PMPCA	1.12431	0	1	0	+					-0.101253	1.27579	5	NaN	NaN	1
Q12765	Secernin-1	SCRN1	0.438097	0	1	0	+					0.438097	1.27128	2	NaN	NaN	1
Q12797	Aspartyl/asparaginyl beta-hydroxylase	ASPH	-1.22015	0	1	0	+					-0.646269	0.913963	2	NaN	NaN	1
Q12929	Epidermal growth factor receptor kinase substrate 8	EPS8	NaN	0	1	0	+					0.702124	0.992954	2	NaN	NaN	0
Q13011	Delta(3,5)-Delta(2,4)-dienoyl-CoA isomerase, mitochondrial	ECH1	0.463068	0	1	0	+					0.463068	1.02344	4	NaN	NaN	1
Q13042	Cell division cycle protein 16 homolog	CDC16	NaN	0	1	0	+					0	1	2	NaN	NaN	0
Q13098	COP9 signalosome complex subunit 1	GPS1	NaN	0	1	0	+					0	1	2	NaN	NaN	0
Q13185	Chromobox protein homolog 3	CBX3	-0.623689	0	1	0	+					-0.623689	1.10545	2	NaN	NaN	1
Q13451	Peptidyl-prolyl cis-trans isomerase FKBP5	FKBP5	NaN	0	0.822807	0	+					-1.10593	0.115898	2	NaN	NaN	0
Q13510	Acid ceramidase	ASAH1	NaN	0	0.823655	0	+					0	1	2	NaN	NaN	0
Q13526	Peptidyl-prolyl cis-trans isomerase NIMA-interacting 1	PIN1	NaN	0	0.824021	0	+					-0.2623	0.946994	3	NaN	NaN	0
Q13557	Calcium/calmodulin-dependent protein kinase type II subunit delta	CAMK2D	NaN	0	0.8257	0	+					0.0169961	0.811074	4	NaN	NaN	0
Q13564	NEDD8-activating enzyme E1 regulatory subunit	NAE1	-0.871047	0	0.824442	0	+					-0.871047	1.19562	2	NaN	NaN	1
Q13576	Ras GTPase-activating-like protein IQGAP2	IQGAP2	NaN	0	0.824873	0	+					0.3199	0.920052	3	NaN	NaN	0
Q13740	CD166 antigen	ALCAM	0.331315	0	0.822011	0	+					-0.178831	1.14764	5	NaN	NaN	1
Q14116	Interleukin-18	IL18	-1.10456	0	0.829266	0	+					-0.50086	0.93668	4	NaN	NaN	1
Q14151	Scaffold attachment factor B2	SAFB2	-0.341689	0	0.827769	0	+					0.395879	0.500833	4	NaN	NaN	1
Q14320	Protein FAM50A	FAM50A	-1.42978	0	0.814519	0	+					-0.216574	0.883273	4	NaN	NaN	1
Q14671	Pumilio homolog 1	PUM1	NaN	0	0.816157	0	+					0	1	2	NaN	NaN	0
Q14683	Structural maintenance of chromosomes protein 1A	SMC1A	-2.28902	0	0.815338	0	+					-0.734271	0.683386	3	NaN	NaN	1
Q14839	Chromodomain-helicase-DNA-binding protein 4	CHD4	NaN	0	0.813866	0	+					-0.295843	0.939842	4	NaN	NaN	0
Q14914	Prostaglandin reductase 1	PTGR1	-1.81383	0	0.813103	0	+					-0.239121	0.417587	3	NaN	NaN	1
Q14966	Zinc finger protein 638	ZNF638	1.78	0	0.81352	0	+					0.0630554	0.141732	3	NaN	NaN	1
Q15003	Condensin complex subunit 2	NCAPH	NaN	0	0.81927	0	+					0	1	2	NaN	NaN	0
Q15056	Eukaryotic translation initiation factor 4H	EIF4H	NaN	0	0.820462	0	+					0	1	2	NaN	NaN	0
Q15286	Ras-related protein Rab-35	RAB35	-0.638444	0	0.817242	0	+					-0.39536	0.215351	2	NaN	NaN	1
Q15287	RNA-binding protein with serine-rich domain 1	RNPS1	NaN	0	0.818076	0	+					0.705068	0.997117	2	NaN	NaN	0
Q15424	Scaffold attachment factor B1	SAFB	-0.389321	0	0.849679	0	+					0.0608773	0.0770167	4	NaN	NaN	1
Q15428	Splicing factor 3A subunit 2	SF3A2	NaN	0	0.850138	0	+					-0.3496	0.920448	5	NaN	NaN	0
Q15477	Helicase SKI2W	SKIV2L	NaN	0	0.851052	0	+					0.0538528	0.997823	3	NaN	NaN	0
Q15645	Pachytene checkpoint protein 2 homolog	TRIP13	NaN	0	0.851961	0	+					-0.0288617	0.0408166	2	NaN	NaN	0
Q15758	Neutral amino acid transporter B(0)	SLC1A5	2.09873	0	0.847888	0	+					0.72415	1.0241	2	NaN	NaN	1
Q15785	Mitochondrial import receptor subunit TOM34	TOMM34	-1.29544	0	0.848345	0	+					-0.908593	1.08604	2	NaN	NaN	1
Q15833	Syntaxin-binding protein 2	STXBP2	NaN	0	0.849253	0	+					0.0555923	0.997938	4	NaN	NaN	0
Q16401	26S proteasome non-ATPase regulatory subunit 5	PSMD5	-0.5221	0	0.843991	0	+					-0.5221	0.64136	2	NaN	NaN	1
Q16527	Cysteine and glycine-rich protein 2	CSRP2	NaN	0	0.842712	0	+					0.0333281	0.999167	3	NaN	NaN	0
Q16555	Dihydropyrimidinase-related protein 2	DPYSL2	-0.125125	0	0.843158	0	+					-0.125125	1.14563	4	NaN	NaN	1
Q4G0P3	Hydrocephalus-inducing protein homolog	HYDIN	1.6586	0	0.846221	0	+					0.0344132	0.0862742	3	NaN	NaN	1
Q4VC31	Coiled-coil domain-containing protein 58	CCDC58	0.127025	0	0.857768	0	+					-0.109831	0.490289	2	NaN	NaN	1
Q4VNC1	Probable cation-transporting ATPase 13A4	ATP13A4	NaN	0	0.858234	0	+					-0.460682	1.25521	2	NaN	NaN	0
Q53GG5	PDZ and LIM domain protein 3	PDLIM3	NaN	0	0.858694	0	+					0	1	2	NaN	NaN	0
Q5JRA6	Melanoma inhibitory activity protein 3	MIA3	NaN	0	0.860946	0	+					-0.00456184	1.4142	2	NaN	NaN	0
Q5JTV8	Torsin-1A-interacting protein 1	TOR1AIP1	0.0220529	0	0.860063	0	+					0.0634045	1.22193	3	NaN	NaN	1
Q5SRE5	Nucleoporin NUP188 homolog	NUP188	NaN	0	0.860523	0	+					0	1	2	NaN	NaN	0
Q5SY16	Polynucleotide 5-hydroxyl-kinase NOL9	NOL9	NaN	0	0.854221	0	+					-0.464197	0.822667	3	NaN	NaN	0
Q5VZF2	Muscleblind-like protein 2	MBNL2	NaN	0	0.853328	0	+					-0.395541	0.559379	2	NaN	NaN	0
Q6IAA8	Ragulator complex protein LAMTOR1	LAMTOR1	2.05927	0	0.853779	0	+					0.592702	0.779452	5	NaN	NaN	1
Q6NVY1	3-hydroxyisobutyryl-CoA hydrolase, mitochondrial	HIBCH	0.275944	0	0.856909	0	+					-0.267761	1.21157	4	NaN	NaN	1
Q6PJT7	Zinc finger CCCH domain-containing protein 14	ZC3H14	-1.7666	0	0.852416	0	+					-0.0391108	0.0748083	3	NaN	NaN	1
Q6UX04	Peptidyl-prolyl cis-trans isomerase CWC27 homolog	CWC27	1.42517	0	0.835609	0	+					0.558939	0.790459	2	NaN	NaN	1
Q6UXN9	WD repeat-containing protein 82	WDR82	NaN	0	0.833862	0	+					0	1	2	NaN	NaN	0
Q6YN16	Hydroxysteroid dehydrogenase-like protein 2	HSDL2	0.467062	0	0.834732	0	+					-0.116449	0.989892	2	NaN	NaN	1
Q6ZMU5	Tripartite motif-containing protein 72	TRIM72	-0.974986	0	0.836002	0	+					-0.201445	1.06768	3	NaN	NaN	1
Q7Z3B4	Nucleoporin p54	NUP54	-1.82028	0	0.830494	0	+					-0.214207	0.376078	3	NaN	NaN	1
Q7Z417	Nuclear fragile X mental retardation-interacting protein 2	NUFIP2	NaN	0	0.832142	0	+					0	1	2	NaN	NaN	0
Q7Z460	CLIP-associating protein 1	CLASP1	-0.945161	0	0.83258	0	+					-0.69605	0.984364	2	NaN	NaN	1
Q7Z4H3	HD domain-containing protein 2	HDDC2	NaN	0	0.83302	0	+					0	1	2	NaN	NaN	0
Q86VI3	Ras GTPase-activating-like protein IQGAP3	IQGAP3	NaN	0	0.839744	0	+					0.3199	0.920052	3	NaN	NaN	0
Q8IV20	Laccase domain-containing protein 1	LACC1	NaN	0	0.841843	0	+					0	1	2	NaN	NaN	0
Q8IWX8	Calcium homeostasis endoplasmic reticulum protein	CHERP	0.310531	0	0.840526	0	+					0.143428	1.10332	5	NaN	NaN	1
Q8N1G2	Cap-specific mRNA (nucleoside-2-O-)-methyltransferase 1	CMTR1	NaN	0	0.837174	0	+					0	1	2	NaN	NaN	0
Q8N283	Ankyrin repeat domain-containing protein 35	ANKRD35	1.50121	0	0.837618	0	+					0.101702	0.143828	2	NaN	NaN	1
Q8N660	Neuroblastoma breakpoint family member 15	NBPF15	0.693178	0	0.83844	0	+					0.221801	1.09255	4	NaN	NaN	1
Q8NBX0	Saccharopine dehydrogenase-like oxidoreductase	SCCPDH	NaN	0	0.774614	0	+					0.428433	0.851274	3	NaN	NaN	0
Q8NFW8	N-acylneuraminate cytidylyltransferase	CMAS	1.31869	0	0.778684	0	+					0.614825	0.81497	4	NaN	NaN	1
Q8NI22	Multiple coagulation factor deficiency protein 2	MCFD2	-1.67202	0	0.777923	0	+					-0.211917	0.746876	4	NaN	NaN	1
Q8TCA0	Leucine-rich repeat-containing protein 20	LRRC20	NaN	0	0.77681	0	+					0.149316	0.985967	5	NaN	NaN	0
Q8WU90	Zinc finger CCCH domain-containing protein 15	ZC3H15	NaN	0	0.774266	0	+					0.00101809	0.153991	4	NaN	NaN	0
Q8WVK2	U4/U6.U5 small nuclear ribonucleoprotein 27 kDa protein	SNRNP27	-1.4252	0	0.781194	0	+					-0.0111675	0.0157932	2	NaN	NaN	1
Q8WW22	DnaJ homolog subfamily A member 4	DNAJA4	-1.47297	0	0.781957	0	+					-0.5245	0.741754	2	NaN	NaN	1
Q92522	Histone H1x	H1FX	0.991564	0	0.779424	0	+					0.515157	0.895634	7	NaN	NaN	1
Q92542	Nicastrin	NCSTN	NaN	0	0.779738	0	+					0.256159	0.795411	7	NaN	NaN	0
Q92572	AP-3 complex subunit sigma-1	AP3S1	NaN	0	0.78045	0	+					-0.323916	0.927418	4	NaN	NaN	0
Q92783	Signal transducing adapter molecule 1	STAM	1.56309	0	0.765866	0	+					0.217341	0.307366	2	NaN	NaN	1
Q92890	Ubiquitin fusion degradation protein 1 homolog	UFD1L	NaN	0	0.766556	0	+					-0.318504	0.920778	3	NaN	NaN	0
Q92974	Rho guanine nucleotide exchange factor 2	ARHGEF2	NaN	0	0.765589	0	+					0.0796114	0.995766	4	NaN	NaN	0
Q93008	Probable ubiquitin carboxyl-terminal hydrolase FAF-X	USP9X	0.00285932	0	0.765226	0	+					0.00285932	1.1547	4	NaN	NaN	1
Q969G3	SWI/SNF-related matrix-associated actin-dependent regulator of chromatin subfamily E member 1	SMARCE1	NaN	0	0.770809	0	+					-0.453461	0.83255	3	NaN	NaN	0
Q96AA3	Protein RFT1 homolog	RFT1	NaN	0	0.769027	0	+					0	1	2	NaN	NaN	0
Q96BP3	Peptidylprolyl isomerase domain and WD repeat-containing protein 1	PPWD1	NaN	0	0.766827	0	+					0	1	2	NaN	NaN	0
Q96BW5	Phosphotriesterase-related protein	PTER	1.57324	0	0.767197	0	+					0.377801	0.534291	2	NaN	NaN	1
Q96CM8	Acyl-CoA synthetase family member 2, mitochondrial	ACSF2	NaN	0	0.769717	0	+					0	1	2	NaN	NaN	0
Q96D46	60S ribosomal export protein NMD3	NMD3	NaN	0	0.801572	0	+					0	1	2	NaN	NaN	0
Q96EE3	Nucleoporin SEH1	SEH1L	NaN	0	0.800381	0	+					0	1	2	NaN	NaN	0
Q96EK6	Glucosamine 6-phosphate N-acetyltransferase	GNPNAT1	NaN	0	0.800787	0	+					0.743776	0.706558	3	NaN	NaN	0
Q96FQ6	Protein S100-A16	S100A16	1.3915	0	0.804761	0	+					0.298471	0.876933	3	NaN	NaN	1
Q96HJ9	UPF0562 protein C7orf55	C7orf55	0.0851012	0	0.803953	0	+					0.0851012	1.40908	2	NaN	NaN	1
Q96HR8	H/ACA ribonucleoprotein complex non-core subunit NAF1	NAF1	-1.36917	0	0.79686	0	+					-0.590158	0.83461	2	NaN	NaN	1
Q96IU4	Alpha/beta hydrolase domain-containing protein 14B	ABHD14B	-2.00007	0	0.795704	0	+					-0.645636	0.114752	2	NaN	NaN	1
Q96IX5	Up-regulated during skeletal muscle growth protein 5	USMG5	NaN	0	0.796097	0	+					1.00474	0.995888	3	NaN	NaN	0
Q96IZ0	PRKC apoptosis WT1 regulator protein	PAWR	NaN	0	0.799198	0	+					-0.41831	0.875608	4	NaN	NaN	0
Q96J01	THO complex subunit 3	THOC3	-1.79019	0	0.799597	0	+					-0.124836	0.299877	3	NaN	NaN	1
Q96QD8	Sodium-coupled neutral amino acid transporter 2	SLC38A2	0.262757	0	0.809891	0	+					0.325637	1.15714	3	NaN	NaN	1
Q96T76	MMS19 nucleotide excision repair protein homolog	MMS19	NaN	0	0.811033	0	+					0	1	2	NaN	NaN	0
Q96TA1	Niban-like protein 1	FAM129B	NaN	0	0.811451	0	+					0.703471	0.675013	3	NaN	NaN	0
Q96TC7	Regulator of microtubule dynamics protein 3	RMDN3	NaN	0	0.811868	0	+					0	1	2	NaN	NaN	0
Q99700	Ataxin-2	ATXN2	NaN	0	0.80671	0	+					0	1	2	NaN	NaN	0
Q99719	Septin-5	SEPTIN5	2.04832	0	0.80633	0	+					0.109159	0.252977	4	NaN	NaN	1
Q99829	Copine-1	CPNE1	1.72852	0	0.807118	0	+					0.137742	0.454152	3	NaN	NaN	1
Q9BPX3	Condensin complex subunit 3	NCAPG	NaN	0	0.808277	0	+					0.551649	1.15955	3	NaN	NaN	0
Q9BQ67	Glutamate-rich WD repeat-containing protein 1	GRWD1	-0.828055	0	0.794514	0	+					-0.205267	1.11484	3	NaN	NaN	1
Q9BQC6	Ribosomal protein 63, mitochondrial	MRPL57	0.987174	0	0.789399	0	+					0.55823	0.969831	3	NaN	NaN	1
Q9BQP7	Mitochondrial genome maintenance exonuclease 1	MGME1	-0.0381917	0	0.789788	0	+					-0.122136	0.289509	4	NaN	NaN	1
Q9BR76	Coronin-1B	CORO1B	-0.875225	0	0.788277	0	+					0.225232	0.318526	2	NaN	NaN	1
Q9BRT2	Ubiquinol-cytochrome-c reductase complex assembly factor 2	UQCC2	0.696871	0	0.790505	0	+					0.288694	1.13652	3	NaN	NaN	1
Q9BS26	Endoplasmic reticulum resident protein 44	ERP44	1.74392	0	0.784091	0	+					0.45503	1.02736	5	NaN	NaN	1
Q9BTE3	Mini-chromosome maintenance complex-binding protein	MCMBP	-0.60875	0	0.785254	0	+					-0.389825	1.11718	3	NaN	NaN	1
Q9BTZ2	Dehydrogenase/reductase SDR family member 4	DHRS4	NaN	0	0.783716	0	+					-1.56808	0.223671	2	NaN	NaN	0
Q9BUL8	Programmed cell death protein 10	PDCD10	NaN	0	0.786006	0	+					-0.465251	0.657964	2	NaN	NaN	0
Q9BVI4	Nucleolar complex protein 4 homolog	NOC4L	1.52309	0	0.786785	0	+					0.134826	0.190673	2	NaN	NaN	1
Q9BXW7	Cat eye syndrome critical region protein 5	CECR5	NaN	0	0.792271	0	+					0	1	2	NaN	NaN	0
Q9BYD1	39S ribosomal protein L13, mitochondrial	MRPL13	-1.74082	0	0.794141	0	+					-0.111759	0.657317	4	NaN	NaN	1
Q9BYD6	39S ribosomal protein L1, mitochondrial	MRPL1	NaN	0	0.793758	0	+					0	1	2	NaN	NaN	0
Q9BYJ9	YTH domain-containing family protein 1	YTHDF1	NaN	0	0.791102	0	+					0.114675	0.990088	3	NaN	NaN	0
Q9BYT8	Neurolysin, mitochondrial	NLN	0.0423703	0	0.790756	0	+					0.0423703	1.15366	4	NaN	NaN	1
Q9H0A0	N-acetyltransferase 10	NAT10	0.627346	0	0.87549	0	+					0.627346	1.03669	3	NaN	NaN	1
Q9H0S4	Probable ATP-dependent RNA helicase DDX47	DDX47	NaN	0	0.878802	0	+					-0.14846	0.985197	4	NaN	NaN	0
Q9H1K1	Iron-sulfur cluster assembly enzyme ISCU, mitochondrial	ISCU	NaN	0	0.879789	0	+					0	1	2	NaN	NaN	0
Q9H2F9	Coiled-coil domain-containing protein 68	CCDC68	NaN	0	0.878309	0	+					0.323042	0.591958	3	NaN	NaN	0
Q9H4L4	Sentrin-specific protease 3	SENP3	0.357168	0	0.872698	0	+					0.194737	1.19579	3	NaN	NaN	1
Q9HB07	UPF0160 protein MYG1, mitochondrial	C12orf10	NaN	0	0.886006	0	+					0	1	2	NaN	NaN	0
Q9HC35	Echinoderm microtubule-associated protein-like 4	EML4	0.218469	0	0.884545	0	+					-0.187263	1.16837	3	NaN	NaN	1
Q9NP79	Vacuolar protein sorting-associated protein VTA1 homolog	VTA1	0.454001	0	0.887442	0	+					0.0151507	1.17393	4	NaN	NaN	1
Q9NPI6	mRNA-decapping enzyme 1A	DCP1A	-1.4303	0	0.88119	0	+					-0.413597	0.852388	3	NaN	NaN	1
Q9NPJ6	Mediator of RNA polymerase II transcription subunit 4	MED4	-0.636367	0	0.880261	0	+					-0.636367	1.09091	2	NaN	NaN	1
Q9NQG5	Regulation of nuclear pre-mRNA domain-containing protein 1B	RPRD1B	-0.173292	0	0.882603	0	+					-0.189892	1.09766	5	NaN	NaN	1
Q9NQW7	Xaa-Pro aminopeptidase 1	XPNPEP1	-0.341486	0	0.883573	0	+					0.230249	1.31263	3	NaN	NaN	1
Q9NR22	Protein arginine N-methyltransferase 8	PRMT8	0.881142	0	0.881657	0	+					-0.295749	0.914014	3	NaN	NaN	1
Q9NR56	Muscleblind-like protein 1	MBNL1	NaN	0	0.863182	0	+					-0.0955565	0.993894	4	NaN	NaN	0
Q9NRW1	Ras-related protein Rab-6B	RAB6B	NaN	0	0.864126	0	+					-0.1694	0.980682	4	NaN	NaN	0
Q9NU22	Midasin	MDN1	NaN	0	0.86004	0	+					0	1	2	NaN	NaN	0
Q9NUQ6	SPATS2-like protein	SPATS2L	-1.08612	0	0.861375	0	+					-0.434446	0.676273	5	NaN	NaN	1
Q9NVD7	Alpha-parvin	PARVA	NaN	0	0.860935	0	+					0	1	2	NaN	NaN	0
Q9NVE7	Pantothenate kinase 4	PANK4	NaN	0	0.869024	0	+					-0.154954	0.25327	3	NaN	NaN	0
Q9NVT9	Armadillo repeat-containing protein 1	ARMC1	0.820015	0	0.868109	0	+					0.704754	0.996673	2	NaN	NaN	1
Q9NWV4	UPF0587 protein C1orf123	C1orf123	-1.47878	0	0.87184	0	+					-0.426715	0.820639	3	NaN	NaN	1
Q9NX20	39S ribosomal protein L16, mitochondrial	MRPL16	NaN	0	0.87088	0	+					0.116317	0.164498	2	NaN	NaN	0
Q9NX40	OCIA domain-containing protein 1	OCIAD1	NaN	0	0.872321	0	+					0	1	2	NaN	NaN	0
Q9NY12	H/ACA ribonucleoprotein complex subunit 1	GAR1	-1.16695	0	0.865898	0	+					-0.660142	0.933581	2	NaN	NaN	1
Q9NYL9	Tropomodulin-3	TMOD3	NaN	0	0.866777	0	+					0	1	2	NaN	NaN	0
Q9NZI7	Upstream-binding protein 1	UBP1	NaN	0	0.867213	0	+					0	1	2	NaN	NaN	0
Q9P2K3	REST corepressor 3	RCOR3	0.923537	0	0.914347	0	+					0.698062	0.987208	2	NaN	NaN	1
Q9UBL3	Set1/Ash2 histone methyltransferase complex subunit ASH2	ASH2L	-1.58101	0	0.910766	0	+					-0.307993	0.435568	2	NaN	NaN	1
Q9UGI8	Testin	TES	NaN	0	0.923219	0	+					0	1	2	NaN	NaN	0
Q9UHQ9	NADH-cytochrome b5 reductase 1	CYB5R1	1.79918	0	0.92586	0	+					0.0917365	0.172305	3	NaN	NaN	1
Q9UHR4	Brain-specific angiogenesis inhibitor 1-associated protein 2-like protein 1	BAIAP2L1	NaN	0	0.926409	0	+					0	1	2	NaN	NaN	0
Q9UIA9	Exportin-7	XPO7	1.76181	0	0.926955	0	+					0.443939	0.910541	2	NaN	NaN	1
Q9UJY4	ADP-ribosylation factor-binding protein GGA2	GGA2	NaN	0	0.924284	0	+					0	1	2	NaN	NaN	0
Q9UK41	Vacuolar protein sorting-associated protein 28 homolog	VPS28	-0.74287	0	0.924801	0	+					-0.706878	0.999676	2	NaN	NaN	1
Q9UKL0	REST corepressor 1	RCOR1	0.923537	0	0.917985	0	+					0.698062	0.987208	2	NaN	NaN	1
Q9UKY7	Protein CDV3 homolog	CDV3	-0.54162	0	0.916956	0	+					-0.218604	1.09603	8	NaN	NaN	1
Q9ULA0	Aspartyl aminopeptidase	DNPEP	-2.01534	0	0.919042	0	+					-0.0852603	0.286183	4	NaN	NaN	1
Q9ULW3	Activator of basal transcription 1	ABT1	NaN	0	0.920113	0	+					0	1	2	NaN	NaN	0
Q9ULX6	A-kinase anchor protein 8-like	AKAP8L	NaN	0	0.920653	0	+					0	1	2	NaN	NaN	0
Q9UM54	Unconventional myosin-VI	MYO6	-0.0827627	0	0.921196	0	+					-0.0827627	1.40936	2	NaN	NaN	1
Q9UNN5	FAS-associated factor 1	FAF1	NaN	0	0.892765	0	+					0	1	2	NaN	NaN	0
Q9UQB8	Brain-specific angiogenesis inhibitor 1-associated protein 2	BAIAP2	0.488451	0	0.895157	0	+					-0.390956	1.02233	3	NaN	NaN	1
Q9Y2Q9	28S ribosomal protein S28, mitochondrial	MRPS28	-2.15595	0	0.889867	0	+					-0.182427	0.100285	2	NaN	NaN	1
Q9Y2R9	28S ribosomal protein S7, mitochondrial	MRPS7	-1.96297	0	0.887873	0	+					-0.214142	0.219347	3	NaN	NaN	1
Q9Y2S7	Polymerase delta-interacting protein 2	POLDIP2	0.792662	0	0.888377	0	+					0.426086	0.994721	5	NaN	NaN	1
Q9Y2T2	AP-3 complex subunit mu-1	AP3M1	NaN	0	0.888882	0	+					0.343762	0.917844	4	NaN	NaN	0
Q9Y371	Endophilin-B1	SH3GLB1	NaN	0	0.89177	0	+					0	1	2	NaN	NaN	0
Q9Y3B8	Oligoribonuclease, mitochondrial	REXO2	-1.79603	0	0.904194	0	+					-0.263624	0.470762	3	NaN	NaN	1
Q9Y3C8	Ubiquitin-fold modifier-conjugating enzyme 1	UFC1	NaN	0	0.903711	0	+					0.372279	0.909264	5	NaN	NaN	0
Q9Y3E5	Peptidyl-tRNA hydrolase 2, mitochondrial	PTRH2	-1.9086	0	0.902187	0	+					-0.211845	0.0698501	2	NaN	NaN	1
Q9Y3T9	Nucleolar complex protein 2 homolog	NOC2L	-0.890841	0	0.906728	0	+					-0.700686	0.990919	2	NaN	NaN	1
Q9Y4B6	Protein VPRBP	VPRBP	NaN	0	0.905189	0	+					0.453605	0.641495	2	NaN	NaN	0
Q9Y4Z0	U6 snRNA-associated Sm-like protein LSm4	LSM4	0.60534	0	0.903188	0	+					0.60534	1.12567	2	NaN	NaN	1
Q9Y520	Protein PRRC2C	PRRC2C	NaN	0	0.897148	0	+					0	1	2	NaN	NaN	0
Q9Y5J1	U3 small nucleolar RNA-associated protein 18 homolog	UTP18	NaN	0	0.895649	0	+					0.0486489	0.998223	3	NaN	NaN	0
Q9Y5X3	Sorting nexin-5	SNX5	1.56787	0	0.901174	0	+					0.231802	0.327818	2	NaN	NaN	1
Q9Y5Z4	Heme-binding protein 2	HEBP2	-1.56894	0	0.898638	0	+					-0.235377	0.332874	2	NaN	NaN	1
Q9Y6D9	Mitotic spindle assembly checkpoint protein MAD1	MAD1L1	NaN	0	0.860351	0	+					0	1	2	NaN	NaN	0
Q9Y6M9	NADH dehydrogenase [ubiquinone] 1 beta subcomplex subunit 9	NDUFB9	0.597893	0	0.861196	0	+					0.630005	1.15261	4	NaN	NaN	1
A6NCE7	Microtubule-associated proteins 1A/1B light chain 3 beta 2	MAP1LC3B2	-2.44855	0	0.98079	0		+				NaN	NaN	1	0.0547227	0.154323	2
A6NDG6	Phosphoglycolate phosphatase	PGP	0.477151	0	0.981395	0		+				NaN	NaN	1	-0.477151	1.24284	2
O00203	AP-3 complex subunit beta-1	AP3B1	-2.32339	0	0.978562	0		+				NaN	NaN	1	0.762703	1.01109	2
O00764	Pyridoxal kinase	PDXK	-0.141836	0	0.985289	0		+				NaN	NaN	1	0.141836	1.39992	2
O43670	BUB3-interacting and GLEBS motif-containing protein ZNF207	ZNF207	NaN	0	0.977063	0		+				NaN	NaN	0	-0.358864	1.1488	4
O43676	NADH dehydrogenase [ubiquinone] 1 beta subcomplex subunit 3	NDUFB3	NaN	0	0.97645	0		+				NaN	NaN	0	-0.501709	0.709524	2
O60341	Lysine-specific histone demethylase 1A	KDM1A	-1.32597	0	1	0		+				NaN	NaN	1	0.609705	0.862253	2
O60493	Sorting nexin-3	SNX3	NaN	0	1	0		+				NaN	NaN	0	-0.601799	0.978991	4
O60573	Eukaryotic translation initiation factor 4E type 2	EIF4E2	NaN	0	1	0		+				NaN	NaN	0	0	0.0722048	2
O60762	Dolichol-phosphate mannosyltransferase subunit 1	DPM1	NaN	0	1	0		+				NaN	NaN	0	-0.769227	1.29302	5
O75251	NADH dehydrogenase [ubiquinone] iron-sulfur protein 7, mitochondrial	NDUFS7	NaN	0	1	0		+				NaN	NaN	0	0.84787	0.541896	2
O75306	NADH dehydrogenase [ubiquinone] iron-sulfur protein 2, mitochondrial	NDUFS2	-1.86426	0	1	0		+				NaN	NaN	1	0.725848	0.749481	3
O75477	Erlin-1	ERLIN1	-1.14517	0	1	0		+				NaN	NaN	1	0.546646	0.979548	6
O75503	Ceroid-lipofuscinosis neuronal protein 5	CLN5	-1.6578	0	0.996321	0		+				NaN	NaN	1	-0.264761	1.07734	3
O75525	KH domain-containing, RNA-binding, signal transduction-associated protein 3	KHDRBS3	0.751726	0	0.994439	0		+				NaN	NaN	1	0.450021	0.911313	8
O75976	Carboxypeptidase D	CPD	NaN	0	0.990821	0		+				NaN	NaN	0	-0.208918	0.966711	3
O76031	ATP-dependent Clp protease ATP-binding subunit clpX-like, mitochondrial	CLPX	NaN	0	0.988316	0		+				NaN	NaN	0	0.0342701	0.0484652	2
O94973	AP-2 complex subunit alpha-2	AP2A2	-0.0636515	0	1	0		+				NaN	NaN	1	-0.0240478	1.11685	5
O95299	NADH dehydrogenase [ubiquinone] 1 alpha subcomplex subunit 10, mitochondrial	NDUFA10	NaN	0	1	0		+				NaN	NaN	0	0.588188	1.14371	2
O95347	Structural maintenance of chromosomes protein 2	SMC2	-1.3321	0	1	0		+				NaN	NaN	1	0.385205	0.888239	2
O95456	Proteasome assembly chaperone 1	PSMG1	1.45516	0	1	0		+				NaN	NaN	1	-0.0436391	0.0617151	2
O95573	Long-chain-fatty-acid--CoA ligase 3	ACSL3	NaN	0	0.99933	0		+				NaN	NaN	0	0	1	2
O96005	Cleft lip and palate transmembrane protein 1	CLPTM1	NaN	0	0.942704	0		+				NaN	NaN	0	-0.301813	0.426828	2
P00734	Prothrombin	F2	-1.27679	0	0.938871	0		+				NaN	NaN	1	0.658949	0.77851	2
P00846	ATP synthase subunit a	MT-ATP6	NaN	0	0.93993	0		+				NaN	NaN	0	-0.15243	1.1844	5
P02792	Ferritin light chain	FTL	-1.32006	0	0.930545	0		+				NaN	NaN	1	0.612135	0.86569	2
P03905	NADH-ubiquinone oxidoreductase chain 4	MT-ND4	NaN	0	0.929477	0		+				NaN	NaN	0	0	1	2
P04818	Thymidylate synthase	TYMS	0.928488	0	0.932708	0		+				NaN	NaN	1	-0.631751	1.12482	2
P05166	Propionyl-CoA carboxylase beta chain, mitochondrial	PCCB	-0.683597	0	0.928962	0		+				NaN	NaN	1	0.683597	1.03218	2
P05546	Heparin cofactor 2	SERPIND1	-0.0791431	0	0.927358	0		+				NaN	NaN	1	0.0791431	1.40978	2
P07948	Tyrosine-protein kinase Lyn	LYN	-0.654549	0	0.933738	0		+				NaN	NaN	1	0.639717	1.36145	3
P08621	U1 small nuclear ribonucleoprotein 70 kDa	SNRNP70	-1.31988	0	0.934187	0		+				NaN	NaN	1	-0.258697	1.28434	4
P09543	2,3-cyclic-nucleotide 3-phosphodiesterase	CNP	NaN	0	0.964349	0		+				NaN	NaN	0	0	1	2
P0DN79	Cystathionine beta-synthase	CBS	-1.58652	0	0.966656	0		+				NaN	NaN	1	0.279597	0.981696	2
P11233	Ras-related protein Ral-A	RALA	NaN	0	0.963792	0		+				NaN	NaN	0	0	1	2
P11234	Ras-related protein Ral-B	RALB	NaN	0	0.963213	0		+				NaN	NaN	0	0	1	2
P13473	Lysosome-associated membrane glycoprotein 2	LAMP2	-0.731648	0	0.97225	0		+				NaN	NaN	1	0.417756	1.56649	2
P16278	Beta-galactosidase	GLB1	NaN	0	0.954436	0		+				NaN	NaN	0	0	1	2
P16401	Histone H1.5	HIST1H1B	NaN	0	0.955021	0		+				NaN	NaN	0	0	1	2
P18583	Protein SON	SON	NaN	0	0.961658	0		+				NaN	NaN	0	0	1	2
P19623	Spermidine synthase	SRM	NaN	0	0.958442	0		+				NaN	NaN	0	-0.303063	0.428596	2
P20839	Inosine-5-monophosphate dehydrogenase 1	IMPDH1	-0.0392616	0	0.96016	0		+				NaN	NaN	1	-0.235809	0.863149	5
P21291	Cysteine and glycine-rich protein 1	CSRP1	NaN	0	1	0		+				NaN	NaN	0	0	1	2
P23258	Tubulin gamma-1 chain	TUBG1	NaN	0	1	0		+				NaN	NaN	0	0	1	2
P24928	DNA-directed RNA polymerase II subunit RPB1	POLR2A	1.42247	0	1	0		+				NaN	NaN	1	-0.560634	0.792856	2
P24941	Cyclin-dependent kinase 2	CDK2	-2.29732	0	1	0		+				NaN	NaN	1	-0.0563693	0.158073	4
P26440	Isovaleryl-CoA dehydrogenase, mitochondrial	IVD	-0.559794	0	1	0		+				NaN	NaN	1	0.442475	1.09519	3
P27361	Mitogen-activated protein kinase 3	MAPK3	NaN	0	1	0		+				NaN	NaN	0	0.426818	0.85249	3
P27482	Calmodulin-like protein 3	CALML3	0.133953	0	1	0		+				NaN	NaN	1	-0.929984	1.73896	3
P28340	DNA polymerase delta catalytic subunit	POLD1	NaN	0	1	0		+				NaN	NaN	0	0	1	2
P29144	Tripeptidyl-peptidase 2	TPP2	-0.312124	0	1	0		+				NaN	NaN	1	0.0328684	0.341242	2
P30536	Translocator protein	TSPO	NaN	0	1	0		+				NaN	NaN	0	0	1	2
P31153	S-adenosylmethionine synthase isoform type-2	MAT2A	NaN	0	1	0		+				NaN	NaN	0	-0.670459	1.04927	2
P35250	Replication factor C subunit 2	RFC2	NaN	0	1	0		+				NaN	NaN	0	0	1	2
P37108	Signal recognition particle 14 kDa protein	SRP14	-1.41836	0	1	0		+				NaN	NaN	1	0.00417243	0.00590071	2
P37235	Hippocalcin-like protein 1	HPCAL1	NaN	0	1	0		+				NaN	NaN	0	0.463717	0.855107	5
P40123	Adenylyl cyclase-associated protein 2	CAP2	-0.41742	0	1	0		+				NaN	NaN	1	-0.171468	1.31013	3
P41091	Eukaryotic translation initiation factor 2 subunit 3	EIF2S3	0.427644	0	1	0		+				NaN	NaN	1	-0.427644	1.20803	4
P42566	Epidermal growth factor receptor substrate 15	EPS15	-0.992567	0	1	0		+				NaN	NaN	1	0.490887	0.975726	3
P43307	Translocon-associated protein subunit alpha	SSR1	-1.69674	0	1	0		+				NaN	NaN	1	0.258787	0.588322	7
P45974	Ubiquitin carboxyl-terminal hydrolase 5	USP5	-2.22371	0	1	0		+				NaN	NaN	1	1.20265	0.188364	2
P49189	4-trimethylaminobutyraldehyde dehydrogenase	ALDH9A1	0.388767	0	1	0		+				NaN	NaN	1	-0.32765	0.0369748	2
P49902	Cytosolic purine 5-nucleotidase	NT5C2	NaN	0	1	0		+				NaN	NaN	0	0.672409	0.950931	2
P49959	Double-strand break repair protein MRE11A	MRE11A	-0.892318	0	1	0		+				NaN	NaN	1	0.700578	0.990766	2
P51617	Interleukin-1 receptor-associated kinase 1	IRAK1	NaN	0	1	0		+				NaN	NaN	0	0	1	2
P52565	Rho GDP-dissociation inhibitor 1	ARHGDIA	0.314911	0	1	0		+				NaN	NaN	1	-0.314911	1.34531	3
P52732	Kinesin-like protein KIF11	KIF11	NaN	0	1	0		+				NaN	NaN	0	-0.154237	0.710606	4
P53701	Cytochrome c-type heme lyase	HCCS	-0.582276	0	1	0		+				NaN	NaN	1	0.582276	1.14974	2
P54725	UV excision repair protein RAD23 homolog A	RAD23A	0.250535	0	1	0		+				NaN	NaN	1	-0.362158	0.670028	2
P60866	40S ribosomal protein S20	RPS20	NaN	0	1	0		+				NaN	NaN	0	0.704383	1.14881	4
P60903	Protein S100-A10	S100A10	0.492776	0	1	0		+				NaN	NaN	1	-0.0122737	0.357845	3
P61086	Ubiquitin-conjugating enzyme E2 K	UBE2K	1.53793	0	1	0		+				NaN	NaN	1	-0.160739	0.22732	2
P61619	Protein transport protein Sec61 subunit alpha isoform 1	SEC61A1	1.13045	0	1	0		+				NaN	NaN	1	-0.711142	1.32706	2
P62070	Ras-related protein R-Ras2	RRAS2	-0.822605	0	1	0		+				NaN	NaN	1	0.845751	1.25233	2
P62304	Small nuclear ribonucleoprotein E	SNRPE	1.2129	0	1	0		+				NaN	NaN	1	-0.0284803	0.0396264	3
P63098	Calcineurin subunit B type 1	PPP3R1	-0.273574	0	1	0		+				NaN	NaN	1	0.20836	0.202438	2
P98175	RNA-binding protein 10	RBM10	0.617319	0	1	0		+				NaN	NaN	1	-0.617319	1.11258	2
Q01085	Nucleolysin TIAR	TIAL1	-1.59844	0	1	0		+				NaN	NaN	1	-0.393566	0.237471	2
Q01130	Serine/arginine-rich splicing factor 2	SRSF2	NaN	0	1	0		+				NaN	NaN	0	0.496983	0.129914	2
Q07157	Tight junction protein ZO-1	TJP1	-0.743861	0	1	0		+				NaN	NaN	1	0.743861	1.10868	4
Q12805	EGF-containing fibulin-like extracellular matrix protein 1	EFEMP1	NaN	0	1	0		+				NaN	NaN	0	-0.948721	1.04107	2
Q12974	Protein tyrosine phosphatase type IVA 2	PTP4A2	0.945924	0	1	0		+				NaN	NaN	1	-0.695975	0.984257	2
Q13045	Protein flightless-1 homolog	FLII	-0.0396299	0	1	0		+				NaN	NaN	1	0.0396299	0.49616	4
Q13085	Acetyl-CoA carboxylase 1	ACACA	-1.51823	0	1	0		+				NaN	NaN	1	0.127025	0.17964	2
Q13257	Mitotic spindle assembly checkpoint protein MAD2A	MAD2L1	NaN	0	1	0		+				NaN	NaN	0	-0.761661	1.055	4
Q13619	Cullin-4A	CUL4A	-0.984959	0	0.821257	0		+				NaN	NaN	1	0.691741	0.97827	2
Q14141	Septin-6	SEPTIN6	-0.196955	0	0.826914	0		+				NaN	NaN	1	0.00747813	0.0937957	3
Q14145	Kelch-like ECH-associated protein 1	KEAP1	NaN	0	0.827347	0		+				NaN	NaN	0	-0.31567	0.556613	3
Q14156	Protein EFR3 homolog A	EFR3A	NaN	0	0.826489	0		+				NaN	NaN	0	0	1	2
Q14165	Malectin	MLEC	-0.132065	0	0.826062	0		+				NaN	NaN	1	0.132065	1.07734	4
Q14517	Protocadherin Fat 1	FAT1	NaN	0	0.814156	0		+				NaN	NaN	0	0	1	2
Q14677	Clathrin interactor 1	CLINT1	NaN	0	0.814917	0		+				NaN	NaN	0	-1.09898	0.849101	4
Q14692	Ribosome biogenesis protein BMS1 homolog	BMS1	-1.46301	0	0.815748	0		+				NaN	NaN	1	0.456659	0.825119	3
Q15021	Condensin complex subunit 1	NCAPD2	1.61466	0	0.818895	0		+				NaN	NaN	1	-0.305229	0.709187	3
Q15070	Mitochondrial inner membrane protein OXA1L	OXA1L	0.379254	0	0.820888	0		+				NaN	NaN	1	0.836622	1.35642	3
Q15363	Transmembrane emp24 domain-containing protein 2	TMED2	0.00309615	0	0.816846	0		+				NaN	NaN	1	0.0783021	1.33373	2
Q15404	Ras suppressor protein 1	RSU1	NaN	0	0.847054	0		+				NaN	NaN	0	0	1	2
Q15437	Protein transport protein Sec23B	SEC23B	NaN	0	0.850598	0		+				NaN	NaN	0	0.569118	0.804854	2
Q15942	Zyxin	ZYX	NaN	0	0.847487	0		+				NaN	NaN	0	-0.230611	1.3761	2
Q1KMD3	Heterogeneous nuclear ribonucleoprotein U-like protein 2	HNRNPUL2	0.560367	0	0.84667	0		+				NaN	NaN	1	-0.0209828	0.263339	3
Q32P28	Prolyl 3-hydroxylase 1	LEPRE1	NaN	0	0.844421	0		+				NaN	NaN	0	0	1	2
Q3B726	DNA-directed RNA polymerase I subunit RPA43	TWISTNB	1.41492	0	0.845318	0		+				NaN	NaN	1	-0.565259	0.799398	2
Q53GS9	U4/U6.U5 tri-snRNP-associated protein 2	USP39	1.78004	0	0.857302	0		+				NaN	NaN	1	-0.287999	0.51234	3
Q5T8P6	RNA-binding protein 26	RBM26	-1.29948	0	0.855613	0		+				NaN	NaN	1	0.774195	1.23127	2
Q5T9A4	ATPase family AAA domain-containing protein 3B	ATAD3B	0.567724	0	0.856065	0		+				NaN	NaN	1	-0.567724	1.16421	2
Q5VW32	BRO1 domain-containing protein BROX	BROX	-1.50869	0	0.852879	0		+				NaN	NaN	1	0.112482	0.159073	2
Q6PEZ8	Podocan-like protein 1	PODNL1	NaN	0	0.856488	0		+				NaN	NaN	0	0	1	2
Q6XQN6	Nicotinate phosphoribosyltransferase	NAPRT	1.4598	0	0.8343	0		+				NaN	NaN	1	-0.0489853	0.0692757	2
Q6ZRP7	Sulfhydryl oxidase 2	QSOX2	-0.526877	0	0.836812	0		+				NaN	NaN	1	-0.789547	1.09083	3
Q71RC2	La-related protein 4	LARP4	-0.551244	0	0.836436	0		+				NaN	NaN	1	0.466289	1.08178	3
Q7Z7H5	Transmembrane emp24 domain-containing protein 4	TMED4	NaN	0	0.831732	0		+				NaN	NaN	0	0	1	2
Q8IX12	Cell division cycle and apoptosis regulator protein 1	CCAR1	1.52451	0	0.840971	0		+				NaN	NaN	1	-0.472653	0.668432	2
Q8NBF2	NHL repeat-containing protein 2	NHLRC2	-0.880227	0	0.774961	0		+				NaN	NaN	1	0.701433	0.991976	2
Q8TC12	Retinol dehydrogenase 11	RDH11	0.0716191	0	0.776432	0		+				NaN	NaN	1	-0.661733	1.056	2
Q8TCS8	Polyribonucleotide nucleotidyltransferase 1, mitochondrial	PNPT1	0.727397	0	0.77719	0		+				NaN	NaN	1	-0.707033	0.999896	2
Q8TEX9	Importin-4	IPO4	NaN	0	0.771752	0		+				NaN	NaN	0	0.541981	0.942637	3
Q8WTT2	Nucleolar complex protein 3 homolog	NOC3L	-0.793616	0	0.772123	0		+				NaN	NaN	1	0	0.441313	2
Q8WU76	Sec1 family domain-containing protein 2	SCFD2	0.631208	0	0.773897	0		+				NaN	NaN	1	-0.631208	1.09688	2
Q8WUD1	Ras-related protein Rab-2B	RAB2B	-0.367726	0	0.773191	0		+				NaN	NaN	1	0.130168	1.05374	3
Q8WVC0	RNA polymerase-associated protein LEO1	LEO1	NaN	0	0.782325	0		+				NaN	NaN	0	0	1	2
Q8WW12	PEST proteolytic signal-containing nuclear protein	PCNP	1.09759	0	0.781571	0		+				NaN	NaN	1	-0.13212	0.2986	2
Q8WX92	Negative elongation factor B	NELFB	NaN	0	0.782997	0		+				NaN	NaN	0	-0.0878322	0.172461	3
Q8WXH0	Nesprin-2	SYNE2	-1.58374	0	0.782655	0		+				NaN	NaN	1	0.0300852	0.0425469	2
Q969M3	Protein YIPF5	YIPF5	NaN	0	0.771157	0		+				NaN	NaN	0	0	1	2
Q969Q0	60S ribosomal protein L36a-like	RPL36AL	-0.311977	0	0.771411	0		+				NaN	NaN	1	-0.132434	0.242822	3
Q96A33	Coiled-coil domain-containing protein 47	CCDC47	NaN	0	0.76868	0		+				NaN	NaN	0	0	1	2
Q96C19	EF-hand domain-containing protein D2	EFHD2	1.01345	0	0.767569	0		+				NaN	NaN	1	0	1.01514	2
Q96CS3	FAS-associated factor 2	FAF2	1.58114	0	0.770457	0		+				NaN	NaN	1	-0.31666	0.447825	2
Q96CW1	AP-2 complex subunit mu	AP2M1	NaN	0	0.769383	0		+				NaN	NaN	0	-0.626427	1.35214	2
Q96CX2	BTB/POZ domain-containing protein KCTD12	KCTD12	NaN	0	0.783359	0		+				NaN	NaN	0	0.0536978	0.182295	3
Q96DV4	39S ribosomal protein L38, mitochondrial	MRPL38	NaN	0	0.801961	0		+				NaN	NaN	0	0.697825	1.08912	2
Q96E11	Ribosome-recycling factor, mitochondrial	MRRF	NaN	0	0.802361	0		+				NaN	NaN	0	0	1	2
Q96ER9	Coiled-coil domain-containing protein 51	CCDC51	0.403773	0	0.80118	0		+				NaN	NaN	1	-0.403773	1.29381	2
Q96F07	Cytoplasmic FMR1-interacting protein 2	CYFIP2	0.884497	0	0.804351	0		+				NaN	NaN	1	-0.475443	1.1834	3
Q96FV9	THO complex subunit 1	THOC1	-0.336984	0	0.805163	0		+				NaN	NaN	1	0.336984	1.16509	5
Q96I24	Far upstream element-binding protein 3	FUBP3	NaN	0	0.797655	0		+				NaN	NaN	0	-0.0878257	1.65698	2
Q96JM3	Chromosome alignment-maintaining phosphoprotein 1	CHAMP1	0.245567	0	0.800002	0		+				NaN	NaN	1	-0.353044	0.351447	3
Q96PZ0	Pseudouridylate synthase 7 homolog	PUS7	NaN	0	0.810278	0		+				NaN	NaN	0	0	1	2
Q96Q11	CCA tRNA nucleotidyltransferase 1, mitochondrial	TRNT1	-1.46787	0	0.810684	0		+				NaN	NaN	1	0.528642	0.747612	2
Q9BQ61	Uncharacterized protein C19orf43	C19orf43	-1.4773	0	0.794914	0		+				NaN	NaN	1	0.520878	0.736633	2
Q9BRL6	Serine/arginine-rich splicing factor 8	SRSF8	NaN	0	0.790117	0		+				NaN	NaN	0	0.496983	0.129914	2
Q9BT73	Proteasome assembly chaperone 3	PSMG3	1.19294	0	0.784866	0		+				NaN	NaN	1	-0.608638	0.851827	4
Q9BV79	Trans-2-enoyl-CoA reductase, mitochondrial	MECR	NaN	0	0.786395	0		+				NaN	NaN	0	0	1	2
Q9BZK7	F-box-like/WD repeat-containing protein TBL1XR1	TBL1XR1	NaN	0	0.876453	0		+				NaN	NaN	0	-1.10524	1.56305	2
Q9H2G2	STE20-like serine/threonine-protein kinase	SLK	1.40121	0	0.877348	0		+				NaN	NaN	1	0	0.625318	2
Q9H3P7	Golgi resident protein GCP60	ACBD3	NaN	0	0.876874	0		+				NaN	NaN	0	0	1	2
Q9HAV4	Exportin-5	XPO5	1.79962	0	0.885511	0		+				NaN	NaN	1	-0.263949	0.465134	3
Q9NQX3	Gephyrin	GPHN	NaN	0	0.88407	0		+				NaN	NaN	0	0	1	2
Q9NRG9	Aladin	AAAS	NaN	0	0.863649	0		+				NaN	NaN	0	-0.508035	1.04928	3
Q9NTJ3	Structural maintenance of chromosomes protein 4	SMC4	0.636852	0	0.862731	0		+				NaN	NaN	1	-0.329681	1.13569	3
Q9NVI1	Fanconi anemia group I protein	FANCI	1.62086	0	0.869507	0		+				NaN	NaN	1	-0.434182	1.05677	2
Q9NWH9	SAFB-like transcription modulator	SLTM	NaN	0	0.871356	0		+				NaN	NaN	0	0	1	2
Q9NXC5	WD repeat-containing protein mio	MIOS	-1.25271	0	0.865422	0		+				NaN	NaN	1	0.636436	0.900056	2
Q9NZM1	Myoferlin	MYOF	NaN	0	0.912802	0		+				NaN	NaN	0	0	1	2
Q9P016	Thymocyte nuclear protein 1	THYN1	NaN	0	0.913868	0		+				NaN	NaN	0	-0.0788856	0.995322	3
Q9P0L0	Vesicle-associated membrane protein-associated protein A	VAPA	-0.764544	0	0.912313	0		+				NaN	NaN	1	-0.52905	1.1053	3
Q9P2N7	Kelch-like protein 13	KLHL13	-1.18912	0	0.911823	0		+				NaN	NaN	1	0.960123	1.35782	2
Q9P2T1	GMP reductase 2	GMPR2	0.479542	0	0.907716	0		+				NaN	NaN	1	-0.360741	0.342154	2
Q9UBF2	Coatomer subunit gamma-2	COPG2	-3.4939	0	0.910256	0		+				NaN	NaN	1	0.500739	0.706523	4
Q9UBQ0	Vacuolar protein sorting-associated protein 29	VPS29	NaN	0	0.911293	0		+				NaN	NaN	0	0.661971	1.06	2
Q9UDY4	DnaJ homolog subfamily B member 4	DNAJB4	-1.57773	0	0.915367	0		+				NaN	NaN	1	0.274036	0.387545	2
Q9UHD2	Serine/threonine-protein kinase TBK1	TBK1	NaN	0	0.922195	0		+				NaN	NaN	0	0	1	2
Q9UK59	Lariat debranching enzyme	DBR1	NaN	0	0.925347	0		+				NaN	NaN	0	0.346246	0.905633	3
Q9UKN8	General transcription factor 3C polypeptide 4	GTF3C4	1.22399	0	0.918525	0		+				NaN	NaN	1	-0.645166	0.912403	2
Q9UKV3	Apoptotic chromatin condensation inducer in the nucleus	ACIN1	NaN	0	0.917476	0		+				NaN	NaN	0	0.30564	0.935653	4
Q9UMY4	Sorting nexin-12	SNX12	-0.290844	0	0.893729	0		+				NaN	NaN	1	-0.353428	0.436849	3
Q9Y285	Phenylalanine--tRNA ligase alpha subunit	FARSA	1.33811	0	0.889361	0		+				NaN	NaN	1	-0.335501	1.22105	2
Q9Y2J2	Band 4.1-like protein 3	EPB41L3	NaN	0	0.890362	0		+				NaN	NaN	0	0.186553	1.18714	3
Q9Y2X3	Nucleolar protein 58	NOP58	NaN	0	0.890835	0		+				NaN	NaN	0	-1.01709	0.950949	3
Q9Y305	Acyl-coenzyme A thioesterase 9, mitochondrial	ACOT9	-0.111584	0	0.891279	0		+				NaN	NaN	1	0.53571	0.992	5
Q9Y3D7	Mitochondrial import inner membrane translocase subunit TIM16	PAM16	NaN	0	0.902667	0		+				NaN	NaN	0	0	1	2
Q9Y3L5	Ras-related protein Rap-2c	RAP2C	-0.633061	0	0.906216	0		+				NaN	NaN	1	0.17359	1.16157	3
Q9Y5J7	Mitochondrial import inner membrane translocase subunit Tim9	TIMM9	NaN	0	0.896158	0		+				NaN	NaN	0	0	1	2
Q9Y5X1	Sorting nexin-9	SNX9	-0.562903	0	0.901687	0		+				NaN	NaN	1	0.562903	1.16888	2
Q9Y696	Chloride intracellular channel protein 4	CLIC4	NaN	0	0.899666	0		+				NaN	NaN	0	-0.468283	0.819187	3
Q9Y697	Cysteine desulfurase, mitochondrial	NFS1	NaN	0	0.900177	0		+				NaN	NaN	0	0	1	2
O14818	Proteasome subunit alpha type-7	PSMA7	-8.30616e-06	7.47216e-06	1	-2.19256e-05						0.26194	0.609464	9	0.261949	0.937007	8
P52434	DNA-directed RNA polymerases I, II, and III subunit RPABC3	POLR2H	0.00041297	0.000247732	1	0.00072858						-0.387262	0.92777	7	-0.387675	1.22055	8
Q9NTZ6	RNA-binding protein 12	RBM12	-0.0047553	0.00157003	1	-0.00490899						0.642347	1.16584	3	0.647102	0.812262	2
P04179	Superoxide dismutase [Mn], mitochondrial	SOD2	-0.00481455	0.00196435	1	-0.00583514						0.0638089	1.23326	7	0.0686234	1.07506	3
Q7L1Q6	Basic leucine zipper and W2 domain-containing protein 1	BZW1	0.00321901	0.00203599	1	0.00595413						0.315364	1.30952	9	0.312145	0.956937	9
O43847	Nardilysin	NRD1	0.00443273	0.00204602	1	0.0060772						0.0799895	0.516524	7	0.0755568	1.91537	3
Q16698	2,4-dienoyl-CoA reductase, mitochondrial	DECR1	0.0040328	0.00217828	1	0.00646907						0.0472895	1.09994	5	0.0432567	0.856304	5
O00159	Unconventional myosin-Ic	MYO1C	0.00379141	0.00303877	1	0.00895984						0.0657387	0.752776	7	0.0619472	0.675018	5
P61956	Small ubiquitin-related modifier 2	SUMO2	0.00831636	0.00380846	1	0.0111941						-0.0770686	1.28714	8	-0.0853849	1.33076	5
P63241	Eukaryotic translation initiation factor 5A-1	EIF5A	-0.00648514	0.00453934	1	-0.0132372						-0.175927	1.01073	9	-0.169442	1.06705	9
P84085	ADP-ribosylation factor 5	ARF5	-0.00882539	0.00513567	1	-0.0149816						-0.245945	0.505588	9	-0.23712	1.69035	8
P18085	ADP-ribosylation factor 4	ARF4	-0.00891962	0.00513568	1	-0.0149816						-0.0257721	0.510986	9	-0.0168524	1.70839	8
O75964	ATP synthase subunit g, mitochondrial	ATP5L	-0.008606	0.00534298	1	-0.0155665						0.077757	0.455096	9	0.086363	1.5949	9
Q9UNX4	WD repeat-containing protein 3	WDR3	-0.0196926	0.00611619	1	-0.0184208						-0.00346194	0.754006	5	0.0162306	2.42675	2
Q9Y2X0	Mediator of RNA polymerase II transcription subunit 16	MED16	-0.0278222	0.00703369	1	-0.0227226						0	0.221644	2	0.0278222	1.71736	2
P52292	Importin subunit alpha-1	KPNA2	-0.013375	0.00778853	1	-0.0227105						0.515107	1.30656	8	0.528482	0.902198	7
Q9H6Z4	Ran-binding protein 3	RANBP3	0.0210735	0.00802444	1	0.0239192						0.0462596	1.16393	6	0.0251861	0.460671	2
Q8TAT6	Nuclear protein localization protein 4 homolog	NPLOC4	0.0132129	0.00826151	1	0.0246193						-0.115976	0.212811	3	-0.129189	0.887382	5
Q9H4L7	SWI/SNF-related matrix-associated actin-dependent regulator of chromatin subfamily A containing DEAD/H box 1	SMARCAD1	0.0177111	0.00833469	1	0.0245805						-0.161218	0.781227	7	-0.178929	1.59062	3
P09417	Dihydropteridine reductase	QDPR	0.0335027	0.00848438	1	0.0273651						0.0335027	1.67911	2	0	0.422325	2
P62873	Guanine nucleotide-binding protein G(I)/G(S)/G(T) subunit beta-1	GNB1	-0.010108	0.00893464	1	-0.0259833						-0.234763	0.862825	7	-0.224655	0.696029	9
P62879	Guanine nucleotide-binding protein G(I)/G(S)/G(T) subunit beta-2	GNB2	-0.010108	0.00893464	1	-0.0259833						-0.234763	0.862825	7	-0.224655	0.696029	9
P04075	Fructose-bisphosphate aldolase A	ALDOA	-0.0145502	0.00904596	1	-0.0262452						-0.352992	1.11939	9	-0.338442	1.2301	9
P14866	Heterogeneous nuclear ribonucleoprotein L	HNRNPL	0.0147331	0.00983939	1	0.0285218						0.208771	0.570777	9	0.194038	1.44072	9
O60841	Eukaryotic translation initiation factor 5B	EIF5B	0.0151	0.0106459	1	0.0313158						-0.21537	1.04579	5	-0.23047	0.262379	5
Q8WUM0	Nuclear pore complex protein Nup133	NUP133	-0.0299976	0.0112966	1	-0.0335503						0.304876	1.06827	5	0.334873	1.48808	3
Q9UHB6	LIM domain and actin-binding protein 1	LIMA1	-0.0197881	0.0113066	1	-0.0329542						-0.1163	1.24911	7	-0.0965116	0.830948	6
Q9GZZ9	Ubiquitin-like modifier-activating enzyme 5	UBA5	0.0322167	0.0122411	1	0.0366169						0.17167	1.09215	4	0.139454	1.23628	3
Q8N3U4	Cohesin subunit SA-2	STAG2	-0.0490626	0.0124846	1	-0.0400916						0	0.411574	2	0.0490626	1.68101	2
P30048	Thioredoxin-dependent peroxide reductase, mitochondrial	PRDX3	-0.00858231	0.01322	1	-0.0381775						0.050779	0.527081	9	0.0593613	0.420717	9
Q15181	Inorganic pyrophosphatase	PPA1	0.021441	0.0132935	1	0.0383865						-0.29531	0.726267	9	-0.316751	1.5101	9
P68363	Tubulin alpha-1B chain	TUBA1B	0.0189313	0.0143398	1	0.04136						0.0310055	0.867994	9	0.0120743	1.06403	9
P24539	ATP synthase F(0) complex subunit B1, mitochondrial	ATP5F1	-0.0338686	0.0150673	1	-0.0439536						0.390372	0.89117	5	0.424241	1.50978	6
Q9NR30	Nucleolar RNA helicase 2	DDX21	-0.029361	0.0161256	1	-0.0468564						-0.116602	1.2248	7	-0.0872414	0.782862	5
Q96A72	Protein mago nashi homolog 2	MAGOHB	-0.0264771	0.016807	1	-0.0486893						-0.352629	0.945296	6	-0.326152	1.00344	7
Q9BTT0	Acidic leucine-rich nuclear phosphoprotein 32 family member E	ANP32E	-0.0404243	0.0168817	1	-0.0495381						-0.371433	0.754627	6	-0.331008	1.79934	3
P55263	Adenosine kinase	ADK	0.00853336	0.0179978	1	0.0525157						0.084189	0.256729	7	0.0756556	0.155113	3
P07237	Protein disulfide-isomerase	P4HB	0.0179191	0.0187406	1	0.053793						0.101236	0.410313	9	0.0833174	0.911216	9
P61758	Prefoldin subunit 3	VBP1	0.037676	0.0189052	1	0.0553542						0.0896716	1.11792	6	0.0519956	0.34425	3
P35232	Prohibitin	PHB	-0.0303069	0.0198888	1	-0.0570175						-0.145043	1.25255	9	-0.114736	0.986859	9
P30533	Alpha-2-macroglobulin receptor-associated protein	LRPAP1	0.0299932	0.0199401	1	0.0577						-0.229178	0.889194	7	-0.259171	0.885579	5
Q9NZ45	CDGSH iron-sulfur domain-containing protein 1	CISD1	-0.0314965	0.0199995	1	-0.0575355						-0.196355	0.834383	8	-0.164859	1.26958	7
P35914	Hydroxymethylglutaryl-CoA lyase, mitochondrial	HMGCL	0.0464463	0.0211172	1	0.0671957						-0.459718	0.665684	2	-0.506164	0.715824	2
P39656	Dolichyl-diphosphooligosaccharide--protein glycosyltransferase 48 kDa subunit	DDOST	-0.0579541	0.0214769	1	-0.0624319						-0.197485	1.25453	8	-0.139531	0.112895	2
P43897	Elongation factor Ts, mitochondrial	TSFM	-0.0238993	0.021782	1	-0.0692632						0.227143	0.406897	2	0.251042	0.26936	2
Q9P0V9	Septin-10	SEPTIN10	-0.076639	0.0219099	1	-0.0696609						-0.0334223	1.55468	2	0.0432167	0.0611176	2
Q9NUJ1	Mycophenolic acid acyl-glucuronide esterase, mitochondrial	ABHD10	-0.0236702	0.0225701	1	-0.0645171						-0.331853	0.789311	9	-0.308182	0.767082	9
O75874	Isocitrate dehydrogenase [NADP] cytoplasmic	IDH1	-0.0222872	0.0230065	1	-0.0657337						0.139953	0.693676	9	0.162241	0.743928	9
O95861	3(2),5-bisphosphate nucleotidase 1	BPNT1	0.0351534	0.0230259	1	0.0660258						0.00497921	1.25538	8	-0.0301742	0.674041	7
P52209	6-phosphogluconate dehydrogenase, decarboxylating	PGD	0.019482	0.0234637	1	0.0670069						-0.0893742	0.674912	9	-0.108856	0.552534	9
Q92797	Symplekin	SYMPK	0.0884982	0.0243428	1	0.0772027						0.628226	1.0613	2	0.539728	1.22544	2
Q14258	E3 ubiquitin/ISG15 ligase TRIM25	TRIM25	-0.0596318	0.0249256	1	-0.0725122						0.609827	1.09678	5	0.669459	1.37942	4
O15294	UDP-N-acetylglucosamine--peptide N-acetylglucosaminyltransferase 110 kDa subunit	OGT	-0.0716996	0.0258359	1	-0.0771014						-0.483307	1.1935	4	-0.411607	0.5821	2
P45973	Chromobox protein homolog 5	CBX5	0.0535288	0.0260626	1	0.0751313						-0.162373	0.938716	7	-0.215901	1.45394	4
Q86X55	Histone-arginine methyltransferase CARM1	CARM1	-0.0685968	0.0270832	1	-0.0797318						-0.273016	0.916788	4	-0.204419	1.38257	3
O95433	Activator of 90 kDa heat shock protein ATPase homolog 1	AHSA1	0.0582842	0.0282899	1	0.0820075						-0.551019	1.01179	5	-0.609303	1.1199	4
O95202	LETM1 and EF-hand domain-containing protein 1, mitochondrial	LETM1	-0.0319689	0.0288529	1	-0.0820108						-0.0334149	0.342387	9	-0.00144599	1.11585	8
P33992	DNA replication licensing factor MCM5	MCM5	0.0472219	0.0294085	1	0.0842425						0.513544	0.701799	6	0.466322	1.18015	6
P78344	Eukaryotic translation initiation factor 4 gamma 2	EIF4G2	-0.0343725	0.0294584	1	-0.083678						0.189364	0.378724	8	0.223737	1.10202	9
O14744	Protein arginine N-methyltransferase 5	PRMT5	-0.055576	0.0297394	1	-0.085398						-0.554736	0.558251	6	-0.49916	1.48639	5
P52597	Heterogeneous nuclear ribonucleoprotein F	HNRNPF	0.0959627	0.0301937	1	0.0878716						0.0279511	1.46455	6	-0.0680117	0.096183	2
P02753	Retinol-binding protein 4	RBP4	0.0493739	0.030432	1	0.0885432						0.0857187	0.877141	5	0.0363447	0.458607	3
O95372	Acyl-protein thioesterase 2	LYPLA2	-0.0516957	0.0304989	1	-0.0870671						0.197589	1.11536	8	0.249284	0.897727	5
Q09028	Histone-binding protein RBBP4	RBBP4	0.0345203	0.0306013	1	0.086729						-0.0421459	0.438242	9	-0.0766663	1.11075	9
O43432	Eukaryotic translation initiation factor 4 gamma 3	EIF4G3	-0.0465133	0.0306393	1	-0.0868333						-0.085252	1.43801	9	-0.0387387	0.717302	9
P04181	Ornithine aminotransferase, mitochondrial	OAT	0.044561	0.0309092	1	0.0875733						-0.322289	0.928815	9	-0.36685	1.21144	9
P35222	Catenin beta-1	CTNNB1	0.0471436	0.0311216	1	0.0881552						0.170331	1.44312	9	0.123188	0.700933	9
P00387	NADH-cytochrome b5 reductase 3	CYB5R3	0.161441	0.0315758	1	0.0994176						-0.21661	2.29578	2	-0.378051	0.057453	2
Q14126	Desmoglein-2	DSG2	0.0889671	0.0319872	1	0.0948522						-0.192979	0.425422	4	-0.281947	2.03693	2
P20962	Parathymosin	PTMS	-0.0787551	0.0326641	1	-0.0938361						-0.00196066	0.281791	3	0.0767945	1.39494	7
Q15149	Plectin	PLEC	0.034639	0.0330682	1	0.0934781						-0.0120077	0.829455	9	-0.0466467	0.740148	9
P15924	Desmoplakin	DSP	0.047745	0.0332188	1	0.0941002						-0.0312999	0.843319	8	-0.0790448	1.16117	8
Q99460	26S proteasome non-ATPase regulatory subunit 1	PSMD1	-0.0565473	0.0339885	1	-0.0966759						-0.339541	1.377	7	-0.282994	0.395433	6
P01111	GTPase NRas	NRAS	-0.0617619	0.0343113	1	-0.0975614						0.0355684	1.18687	9	0.0973302	0.559325	4
P01116	GTPase KRas	KRAS	-0.0617619	0.0343113	1	-0.0975614						0.0355684	1.18687	9	0.0973302	0.559325	4
P36578	60S ribosomal protein L4	RPL4	-0.0313581	0.0349281	1	-0.0985443						-0.187098	0.762059	9	-0.15574	0.57498	9
Q99439	Calponin-2	CNN2	-0.0731626	0.0349619	1	-0.0993441						0.0739133	1.43226	9	0.147076	0.19193	4
P41250	Glycine--tRNA ligase	GARS	-0.00651938	0.0353704	1	-0.0997463						-0.02329	0.109473	9	-0.0167706	0.162673	9
P61326	Protein mago nashi homolog	MAGOH	-0.0661059	0.0363598	1	-0.103692						-0.0691548	0.597609	5	-0.0030489	1.30748	6
Q9HB71	Calcyclin-binding protein	CACYBP	-0.0286464	0.0364573	1	-0.102695						0.00163355	0.438814	9	0.03028	0.712558	9
Q13596	Sorting nexin-1	SNX1	-0.0641481	0.0367962	1	-0.105257						0.303246	0.977478	6	0.367395	0.885816	4
Q12906	Interleukin enhancer-binding factor 3	ILF3	0.0581609	0.0368858	1	0.103856						0.0969274	1.25289	9	0.0387665	1.11928	9
Q9UKM9	RNA-binding protein Raly	RALY	0.0423224	0.0373919	1	0.105337						0.311223	0.855378	9	0.2689	0.793016	8
Q9Y230	RuvB-like 2	RUVBL2	-0.0569219	0.0374848	1	-0.105478						0.191342	1.35388	9	0.248264	0.887742	9
O00410	Importin-5	IPO5	0.0347656	0.0380519	1	0.10701						0.0755319	0.693784	9	0.0407664	0.684536	9
Q06210	Glutamine--fructose-6-phosphate aminotransferase [isomerizing] 1	GFPT1	-0.0745745	0.0381456	1	-0.108966						-0.055547	1.28576	6	0.0190275	0.492285	4
O75400	Pre-mRNA-processing factor 40 homolog A	PRPF40A	0.0530811	0.0387425	1	0.109449						0.0726115	0.960376	7	0.0195304	0.850969	7
P05091	Aldehyde dehydrogenase, mitochondrial	ALDH2	0.0736756	0.0388351	1	0.112021						-0.0606845	0.993237	5	-0.13436	0.678323	3
Q12800	Alpha-globin transcription factor CP2	TFCP2	-0.0618315	0.0389648	1	-0.110515						-0.173543	1.06562	7	-0.111711	0.761014	5
O95881	Thioredoxin domain-containing protein 12	TXNDC12	-0.0501421	0.039628	1	-0.111513						-0.148113	0.700176	9	-0.0979712	1.09724	7
P07954	Fumarate hydratase, mitochondrial	FH	-0.0539882	0.0403901	1	-0.113911						0.0219296	0.250117	6	0.0759178	1.12942	8
P02751	Fibronectin	FN1	-0.072321	0.0408064	1	-0.11485						-0.293005	1.63766	7	-0.220684	0.671127	8
P12081	Histidine--tRNA ligase, cytoplasmic	HARS	-0.0571079	0.0414417	1	-0.116975						-0.0972209	0.304056	6	-0.040113	1.15529	7
P07900	Heat shock protein HSP 90-alpha	HSP90AA1	0.0613856	0.0415235	1	0.116358						0.244474	1.10405	9	0.183088	1.134	9
P07737	Profilin-1	PFN1	0.0501254	0.0417874	1	0.117066						0.221075	0.994637	9	0.17095	0.812872	9
Q9Y399	28S ribosomal protein S2, mitochondrial	MRPS2	0.115855	0.0418318	1	0.122822						-0.159976	0.737605	4	-0.275831	1.76445	2
O43175	D-3-phosphoglycerate dehydrogenase	PHGDH	-0.0339033	0.042041	1	-0.117745						0.048358	0.574968	9	0.0822613	0.644657	9
P63261	Actin, cytoplasmic 2	ACTG1	0.0483912	0.0424031	1	0.118716						0.340802	0.545134	9	0.29241	1.09464	9
Q9NSE4	Isoleucine--tRNA ligase, mitochondrial	IARS2	-0.120186	0.04253	1	-0.124785						0.0344564	1.23991	4	0.154642	0.579031	2
P26447	Protein S100-A4	S100A4	-0.0650609	0.0432246	1	-0.121042						0.561678	0.921234	9	0.626739	1.28537	8
O00148	ATP-dependent RNA helicase DDX39A	DDX39A	0.0279473	0.0433114	1	0.121146						-0.143603	0.467485	9	-0.17155	0.510314	9
P06576	ATP synthase subunit beta, mitochondrial	ATP5B	0.0665217	0.0440069	1	0.123005						-0.133918	1.10494	9	-0.20044	1.188	9
Q9UNZ2	NSFL1 cofactor p47	NSFL1C	-0.090397	0.0441676	1	-0.1254						-0.271388	1.46326	5	-0.180991	0.676104	5
Q9ULC4	Malignant T-cell-amplified sequence 1	MCTS1	0.145087	0.0446037	1	0.133302						-0.182989	1.36729	2	-0.328075	1.09435	3
Q7KZF4	Staphylococcal nuclease domain-containing protein 1	SND1	0.0755184	0.0451252	1	0.126449						0.133265	0.391492	7	0.0577462	1.53022	8
O60763	General vesicular transport factor p115	USO1	-0.0701989	0.0457329	1	-0.128528						0.201463	1.32953	6	0.271662	0.542094	7
P61970	Nuclear transport factor 2	NUTF2	-0.0662827	0.045977	1	-0.129844						0.402801	0.347369	4	0.469084	0.966768	7
Q96DI7	U5 small nuclear ribonucleoprotein 40 kDa protein	SNRNP40	0.0740797	0.0468472	1	0.131512						-0.098716	1.00372	6	-0.172796	1.01972	7
Q9UJZ1	Stomatin-like protein 2, mitochondrial	STOML2	-0.121658	0.0470371	1	-0.137402						0.50683	0.785456	4	0.628488	1.52655	2
Q9NRX4	14 kDa phosphohistidine phosphatase	PHPT1	-0.0700821	0.0478852	1	-0.134287						-0.314503	0.838962	9	-0.244421	0.94265	4
Q15155	Nodal modulator 1	NOMO1	0.109723	0.0483553	1	0.137335						0.269345	1.32066	5	0.159622	0.992099	4
P45880	Voltage-dependent anion-selective channel protein 2	VDAC2	-0.0152295	0.0484347	1	-0.134777						-0.015817	0.115454	9	-0.000587502	0.318728	9
P41567	Eukaryotic translation initiation factor 1	EIF1	0.167678	0.0487545	1	0.151028						-0.464024	1.29119	2	-0.631702	0.893362	2
O76003	Glutaredoxin-3	GLRX3	0.0561986	0.0493293	1	0.137289						-0.239005	0.625702	9	-0.295204	1.03601	8
P35580	Myosin-10	MYH10	0.11007	0.0497832	1	0.142043						-0.619115	0.72369	4	-0.729185	1.37048	4
P07686	Beta-hexosaminidase subunit beta	HEXB	-0.0741656	0.0504889	1	-0.140353						-0.0312602	1.03223	9	0.0429054	1.14737	8
Q8TDN6	Ribosome biogenesis protein BRX1 homolog	BRIX1	0.0839816	0.0506882	1	0.14105						0.0755027	1.38689	8	-0.00847889	0.955289	8
P11172	Uridine 5-monophosphate synthase	UMPS	0.0916541	0.0523898	1	0.147016						-0.149358	1.30535	5	-0.241012	0.738138	6
Q16630	Cleavage and polyadenylation specificity factor subunit 6	CPSF6	0.146606	0.0525128	1	0.15259						0.13844	1.28077	4	-0.00816628	0.0453488	2
Q9Y617	Phosphoserine aminotransferase	PSAT1	0.0561847	0.0527754	1	0.146221						0.22078	0.427809	9	0.164596	1.07041	9
Q9UKD2	mRNA turnover protein 4 homolog	MRTO4	-0.106813	0.0538547	1	-0.151443						-0.514153	1.14251	7	-0.40734	0.512472	3
P25786	Proteasome subunit alpha type-1	PSMA1	0.0865449	0.0539062	1	0.149345						-0.328842	0.884106	9	-0.415386	1.46779	8
P02545	Prelamin-A/C	LMNA	0.0820162	0.0546693	1	0.151184						-0.245489	0.63909	9	-0.327505	1.49674	9
O43447	Peptidyl-prolyl cis-trans isomerase H	PPIH	-0.0909387	0.0546782	1	-0.152661						0.222954	0.317172	7	0.313893	1.56094	5
Q13200	26S proteasome non-ATPase regulatory subunit 2	PSMD2	0.0677615	0.0554347	1	0.153185						0.167485	0.963464	9	0.0997239	0.91258	9
P29218	Inositol monophosphatase 1	IMPA1	-0.083299	0.0559444	1	-0.154681						0.058759	0.818229	8	0.142058	1.31041	9
P13798	Acylamino-acid-releasing enzyme	APEH	0.0645759	0.0559872	1	0.154793						0.359612	0.856545	9	0.295037	0.860821	8
P61313	60S ribosomal protein L15	RPL15	0.0862538	0.0560897	1	0.154895						-0.0160412	1.59409	9	-0.102295	0.499634	9
P40222	Alpha-taxilin	TXLNA	-0.134308	0.0561469	1	-0.158254						0.0898663	0.901948	7	0.224175	1.72102	2
O00151	PDZ and LIM domain protein 1	PDLIM1	-0.112044	0.0566385	1	-0.158279						-0.140384	1.01273	8	-0.0283401	1.15339	3
P36957	Dihydrolipoyllysine-residue succinyltransferase component of 2-oxoglutarate dehydrogenase complex, mitochondrial	DLST	-0.0439958	0.0567453	1	-0.158113						-0.101198	0.455489	7	-0.0572022	0.503351	5
P27448	MAP/microtubule affinity-regulating kinase 3	MARK3	-0.102529	0.0573467	1	-0.160148						-0.208218	0.698675	7	-0.105689	1.46753	4
Q92820	Gamma-glutamyl hydrolase	GGH	0.0702628	0.0575895	1	0.158803						0.178438	0.443273	9	0.108175	1.25115	9
O75439	Mitochondrial-processing peptidase subunit beta	PMPCB	-0.0769441	0.0578243	1	-0.16198						-0.42503	0.775326	4	-0.348086	0.711198	6
Q6IBS0	Twinfilin-2	TWF2	-0.0916835	0.0578458	1	-0.16006						0.0787726	1.04789	7	0.170456	1.15486	8
P21333	Filamin-A	FLNA	-0.0546776	0.059167	1	-0.162902						0.141945	0.194536	9	0.196622	0.987974	9
P09960	Leukotriene A-4 hydrolase	LTA4H	-0.0704689	0.0593367	1	-0.163342						-0.11934	1.10524	9	-0.0488709	0.673463	9
O14745	Na(+)/H(+) exchange regulatory cofactor NHE-RF1	SLC9A3R1	-0.179742	0.059617	1	-0.172077						-0.255116	0.60751	2	-0.0753735	1.34784	4
P63313	Thymosin beta-10	TMSB10	0.140592	0.0601101	1	0.171249						0.639136	1.13543	3	0.498544	1.03261	4
Q2TAL8	Glutamine-rich protein 1	QRICH1	-0.127099	0.0602783	1	-0.170255						0.38909	0.946863	6	0.516188	0.730001	2
P48735	Isocitrate dehydrogenase [NADP], mitochondrial	IDH2	0.0838192	0.0615102	1	0.169148						-0.352277	0.639399	9	-0.436096	1.32716	8
Q08380	Galectin-3-binding protein	LGALS3BP	-0.0738664	0.0618144	1	-0.169934						0.158059	0.960828	9	0.231925	0.812221	8
O43809	Cleavage and polyadenylation specificity factor subunit 5	NUDT21	-0.0579245	0.0621274	1	-0.170743						0.000136731	0.644739	9	0.0580612	0.754614	8
P13010	X-ray repair cross-complementing protein 5	XRCC5	-0.0564229	0.0621814	1	-0.1707						0.0916761	0.556511	9	0.148099	0.820732	9
Q16777	Histone H2A type 2-C	HIST2H2AC	0.122825	0.0627494	1	0.17383						-0.0147188	1.58626	5	-0.137544	0.865703	7
O15479	Melanoma-associated antigen B2	MAGEB2	-0.0636587	0.0650044	1	-0.178921						-0.0496842	0.210716	7	0.0139745	0.917451	7
O15355	Protein phosphatase 1G	PPM1G	0.0660695	0.0650562	1	0.179055						-0.207503	0.72919	9	-0.273572	0.499479	5
P51649	Succinate-semialdehyde dehydrogenase, mitochondrial	ALDH5A1	0.175302	0.0653203	1	0.191504						0.26514	1.71433	2	0.0898376	0.197086	3
O75844	CAAX prenyl protease 1 homolog	ZMPSTE24	0.132094	0.0653283	1	0.182527						0.275769	1.07406	6	0.143674	0.88441	3
O00264	Membrane-associated progesterone receptor component 1	PGRMC1	0.108861	0.0654914	1	0.180952						-0.290814	0.424291	7	-0.399675	1.53916	5
P09936	Ubiquitin carboxyl-terminal hydrolase isozyme L1	UCHL1	0.0886507	0.065735	1	0.180806						-0.19224	1.05791	8	-0.280891	0.641356	6
P08133	Annexin A6	ANXA6	-0.0487401	0.066547	1	-0.182595						-0.0190584	0.651306	8	0.0296817	0.285385	7
P06730	Eukaryotic translation initiation factor 4E	EIF4E	-0.0558047	0.0665747	1	-0.181988						0.0893321	0.498719	9	0.145137	0.772998	9
P30044	Peroxiredoxin-5, mitochondrial	PRDX5	-0.0472009	0.0665799	1	-0.182982						-0.0499826	0.602717	7	-0.00278168	0.320178	7
Q9UNX3	60S ribosomal protein L26-like 1	RPL26L1	-0.0419651	0.0700956	1	-0.191412						-0.0767273	0.422612	8	-0.0347623	0.453789	8
P04114	Apolipoprotein B-100	APOB	0.110494	0.0712754	1	0.194694						0.293723	0.881972	8	0.183229	1.30299	7
Q7L0Y3	Mitochondrial ribonuclease P protein 1	TRMT10C	-0.116477	0.0714707	1	-0.197634						0.432831	0.796179	6	0.549309	1.08004	4
Q15102	Platelet-activating factor acetylhydrolase IB subunit gamma	PAFAH1B3	-0.218039	0.0715283	1	-0.208562						-0.0900229	0.978628	2	0.128016	1.22002	3
Q16222	UDP-N-acetylhexosamine pyrophosphorylase	UAP1	-0.407511	0.0715383	1	-0.217299						-0.27879	0.718143	2	0.128721	2.55306	2
O15143	Actin-related protein 2/3 complex subunit 1B	ARPC1B	-0.116292	0.0719836	1	-0.197675						-0.0575544	0.903088	7	0.0587374	1.14028	5
P09234	U1 small nuclear ribonucleoprotein C	SNRPC	-0.111431	0.0725332	1	-0.198614						0.111028	1.03235	7	0.222458	0.978963	6
Q9Y277	Voltage-dependent anion-selective channel protein 3	VDAC3	-0.100551	0.0735128	1	-0.200098						0.313784	0.609553	8	0.414335	1.28396	8
Q14847	LIM and SH3 domain protein 1	LASP1	-0.0597816	0.0737781	1	-0.201392						0.0599555	0.762343	6	0.119737	0.320599	8
P42765	3-ketoacyl-CoA thiolase, mitochondrial	ACAA2	0.177804	0.0758471	1	0.209858						0.161681	0.918174	7	-0.0161223	1.66079	2
Q13561	Dynactin subunit 2	DCTN2	-0.198788	0.0759084	1	-0.211314						-0.367879	0.7886	4	-0.169092	1.7082	4
P10909	Clusterin	CLU	0.0899178	0.075984	1	0.205868						0.0256956	0.447022	9	-0.0642222	1.23171	9
Q14694	Ubiquitin carboxyl-terminal hydrolase 10	USP10	0.178716	0.0779483	1	0.216592						0.142778	1.32579	5	-0.0359375	0.56054	3
Q92520	Protein FAM3C	FAM3C	0.140361	0.0785127	1	0.215703						0.0858471	0.833131	6	-0.0545141	1.24624	4
O95782	AP-2 complex subunit alpha-1	AP2A1	0.200192	0.0785332	1	0.219991						0.0800142	0.379922	2	-0.120178	1.20111	5
Q15126	Phosphomevalonate kinase	PMVK	0.156975	0.0787415	1	0.228176						0	0.0571188	2	-0.156975	0.922105	3
P28066	Proteasome subunit alpha type-5	PSMA5	-0.0608446	0.0790753	1	-0.213627						0.111329	0.732221	9	0.172173	0.440387	9
Q00610	Clathrin heavy chain 1	CLTC	0.0835488	0.0795382	1	0.214785						-0.0777626	1.02497	9	-0.161311	0.557883	9
Q9UHG3	Prenylcysteine oxidase 1	PCYOX1	-0.251514	0.0796138	1	-0.230533						0.185931	1.7523	2	0.437445	0.779265	3
P19105	Myosin regulatory light chain 12A	MYL12A	0.130993	0.0797955	1	0.216604						-0.412663	0.666611	7	-0.543656	1.45457	7
Q14974	Importin subunit beta-1	KPNB1	-0.121991	0.0802487	1	-0.216561						-0.0612834	1.53113	9	0.0607078	0.715203	9
Q8NBQ5	Estradiol 17-beta-dehydrogenase 11	HSD17B11	-0.200072	0.0807697	1	-0.223864						0.270698	1.88973	2	0.470771	0.850597	6
P43487	Ran-specific GTPase-activating protein	RANBP1	-0.113748	0.0811977	1	-0.219168						-0.19464	0.770082	8	-0.0808918	1.27285	9
P35268	60S ribosomal protein L22	RPL22	-0.118825	0.0815639	1	-0.220083						-0.0311987	1.17912	8	0.0876261	1.04802	9
Q15417	Calponin-3	CNN3	-0.106308	0.0815703	1	-0.222672						-0.175617	0.331484	5	-0.0693082	1.01539	6
O43491	Band 4.1-like protein 2	EPB41L2	-0.15995	0.082054	1	-0.225758						0.280833	0.953702	5	0.440784	1.17903	4
P49588	Alanine--tRNA ligase, cytoplasmic	AARS	0.0916518	0.0828318	1	0.222999						-0.367188	0.531127	9	-0.45884	1.11273	9
Q86U86	Protein polybromo-1	PBRM1	0.24892	0.0828564	1	0.23927						0.0726467	0.102738	2	-0.176273	1.39386	3
Q8NCW5	NAD(P)H-hydrate epimerase	APOA1BP	0.204206	0.0832741	1	0.23532						-0.162224	1.27654	3	-0.366429	0.793451	3
Q06830	Peroxiredoxin-1	PRDX1	-0.0988699	0.0833022	1	-0.224169						-0.108949	0.807273	9	-0.0100793	1.04835	9
P39687	Acidic leucine-rich nuclear phosphoprotein 32 family member A	ANP32A	0.104132	0.0834218	1	0.226684						0.367561	0.9256	6	0.263429	0.639835	6
P27694	Replication protein A 70 kDa DNA-binding subunit	RPA1	-0.0952177	0.084162	1	-0.226304						0.381283	0.970109	9	0.476501	0.807572	9
O43242	26S proteasome non-ATPase regulatory subunit 3	PSMD3	0.116117	0.086058	1	0.23329						-0.123798	0.963049	7	-0.239915	0.644387	5
Q10567	AP-1 complex subunit beta-1	AP1B1	-0.0794275	0.086232	1	-0.231685						0.0250199	0.299249	8	0.104447	0.924641	9
Q9NVA2	Septin-11	SEPTIN11	0.0392635	0.0863413	1	0.238126						0.283685	0.29548	4	0.244422	0.146424	4
P33991	DNA replication licensing factor MCM4	MCM4	-0.220782	0.0867297	1	-0.239116						0.35027	0.4281	2	0.571052	1.22389	6
Q99584	Protein S100-A13	S100A13	0.126515	0.087396	1	0.236067						-0.179563	0.873069	7	-0.306079	1.0615	6
P11171	Protein 4.1	EPB41	0.21611	0.0876823	1	0.243654						-0.150083	0.978582	5	-0.366193	1.33742	2
Q92973	Transportin-1	TNPO1	-0.0736553	0.0882236	1	-0.236347						-0.109757	0.632496	9	-0.0361015	0.688494	9
P49411	Elongation factor Tu, mitochondrial	TUFM	-0.034788	0.088883	1	-0.238234						-0.0606782	0.293107	9	-0.0258902	0.308766	8
Q9H223	EH domain-containing protein 4	EHD4	-0.316103	0.0898149	1	-0.257881						-0.292307	1.64437	3	0.0237959	0.0336525	2
O00629	Importin subunit alpha-3	KPNA4	0.19723	0.089933	1	0.245709						-0.320917	1.03752	7	-0.518147	0.74647	2
P53007	Tricarboxylate transport protein, mitochondrial	SLC25A1	0.13218	0.0902662	1	0.241639						0.246004	1.10347	8	0.113824	1.14489	9
P98160	Basement membrane-specific heparan sulfate proteoglycan core protein	HSPG2	0.227795	0.0907662	1	0.251554						-0.0338705	0.798707	5	-0.261666	1.81813	2
P43490	Nicotinamide phosphoribosyltransferase	NAMPT	-0.140533	0.0928946	1	-0.249186						0.35567	0.74026	7	0.496203	1.29554	7
P08708	40S ribosomal protein S17	RPS17	-0.0873847	0.0933665	1	-0.248967						-0.131773	0.473863	9	-0.0443884	0.940316	9
Q5JPE7	Nodal modulator 2	NOMO2	-0.223064	0.0936174	1	-0.256561						0.197647	1.31394	5	0.42071	0.893956	3
Q9BRK5	45 kDa calcium-binding protein	SDF4	-0.238206	0.0946968	1	-0.259278						0.153748	1.18558	6	0.391955	0.75405	2
Q9Y2R5	28S ribosomal protein S17, mitochondrial	MRPS17	-0.153872	0.0949349	1	-0.257025						-0.179487	0.384115	3	-0.0256155	0.976903	7
O43592	Exportin-T	XPOT	-0.220496	0.0955076	1	-0.261316						0.199633	0.64424	6	0.420129	2.0815	2
P54578	Ubiquitin carboxyl-terminal hydrolase 14	USP14	-0.194177	0.0956452	1	-0.257835						-0.175706	1.61696	3	0.0184708	0.918693	8
P51148	Ras-related protein Rab-5C	RAB5C	-0.105408	0.0973179	1	-0.259206						-0.157525	0.837451	9	-0.052117	0.764351	7
P20674	Cytochrome c oxidase subunit 5A, mitochondrial	COX5A	0.18071	0.0980531	1	0.264748						-0.188489	0.307514	3	-0.369199	1.12828	7
P02675	Fibrinogen beta chain	FGB	0.210011	0.100605	0.996971	0.272336						-0.150634	1.22509	4	-0.360645	1.08948	5
P08195	4F2 cell-surface antigen heavy chain	SLC3A2	0.0348726	0.100759	0.997535	0.26692						-0.0486847	0.256719	9	-0.0835573	0.296169	9
P06703	Protein S100-A6	S100A6	-0.143401	0.100866	0.998135	-0.267816						-0.348084	1.37525	8	-0.204683	0.63427	8
P43243	Matrin-3	MATR3	0.163313	0.101062	0.998567	0.268291						0.140975	1.59435	8	-0.022338	0.649881	8
O95757	Heat shock 70 kDa protein 4L	HSPA4L	-0.219919	0.101718	0.997967	-0.273776						-0.364834	1.31405	7	-0.144915	0.489935	3
Q13630	GDP-L-fucose synthase	TSTA3	-0.146454	0.101998	0.998358	-0.27197						0.0316569	0.541899	6	0.17811	1.2136	7
P10155	60 kDa SS-A/Ro ribonucleoprotein	TROVE2	0.258123	0.102483	0.998441	0.284988						0.0273355	0.935656	3	-0.230787	1.25921	3
P51398	28S ribosomal protein S29, mitochondrial	DAP3	-0.221164	0.102945	0.998278	-0.279892						0.162188	0.709082	3	0.383352	1.22665	5
Q96PK6	RNA-binding protein 14	RBM14	-0.315742	0.102953	0.999135	-0.286185						-0.43111	1.14063	4	-0.115368	1.60895	2
P49006	MARCKS-related protein	MARCKSL1	0.205151	0.103081	0.999761	0.282731						0.0545292	0.843786	4	-0.150622	1.09017	3
Q71U36	Tubulin alpha-1A chain	TUBA1A	0.139702	0.103267	1	0.27296						-0.0424212	0.980652	9	-0.182123	1.18144	9
Q16851	UTP--glucose-1-phosphate uridylyltransferase	UGP2	-0.138316	0.10332	1	-0.279039						-0.00221783	0.825676	6	0.136098	0.124799	3
Q92538	Golgi-specific brefeldin A-resistance guanine nucleotide exchange factor 1	GBF1	0.233571	0.10418	1	0.282955						0.428038	1.2984	5	0.194466	0.67912	3
Q15050	Ribosome biogenesis regulatory protein homolog	RRS1	-0.229112	0.104441	1	-0.280452						-0.227464	1.95738	4	0.0016484	0.513789	6
Q9ULV4	Coronin-1C	CORO1C	-0.335385	0.105112	1	-0.291679						-0.352942	0.388002	2	-0.0175565	1.51667	4
P26599	Polypyrimidine tract-binding protein 1	PTBP1	-0.151856	0.105921	0.999589	-0.279327						-0.416876	1.29792	9	-0.265019	0.987631	9
P12814	Alpha-actinin-1	ACTN1	-0.0628237	0.106252	0.999908	-0.280119						-0.167123	0.565745	9	-0.1043	0.36418	9
Q9NQ29	Putative RNA-binding protein Luc7-like 1	LUC7L	-0.254827	0.107158	0.998862	-0.292931						-0.026633	1.43344	3	0.228194	0.890139	4
P33121	Long-chain-fatty-acid--CoA ligase 1	ACSL1	0.370667	0.107394	0.999201	0.31754						0.370667	1.42092	2	0	0.840353	2
Q15717	ELAV-like protein 1	ELAVL1	-0.13381	0.107535	0.999599	-0.283869						-0.733447	1.04004	8	-0.599638	0.834205	8
P84098	60S ribosomal protein L19	RPL19	0.145393	0.107638	1	0.284538						-0.382905	0.999458	7	-0.528298	0.976769	8
P84103	Serine/arginine-rich splicing factor 3	SRSF3	-0.169506	0.108493	0.999285	-0.289247						0.276606	1.21995	5	0.446111	0.703761	6
Q9Y2A7	Nck-associated protein 1	NCKAP1	-0.263402	0.108518	1	-0.293674						0.209679	0.601407	6	0.473081	2.33061	2
P11413	Glucose-6-phosphate 1-dehydrogenase	G6PD	0.110582	0.109762	0.998706	0.290722						-0.00707653	0.446572	6	-0.117658	0.831124	7
O43776	Asparagine--tRNA ligase, cytoplasmic	NARS	-0.319239	0.110066	0.99909	-0.304222						0.280938	1.34395	4	0.600177	0.673982	2
Q9NRF8	CTP synthase 2	CTPS2	0.14066	0.110097	0.999943	0.292243						0.358961	0.920803	8	0.218302	0.284295	4
Q58FF6	Putative heat shock protein HSP 90-beta 4	HSP90AB4P	-0.159099	0.110647	0.999886	-0.291303						0.0263174	0.901959	7	0.185417	1.2022	9
P05387	60S acidic ribosomal protein P2	RPLP2	-0.1388	0.111092	0.999914	-0.291654						-0.112641	1.00451	9	0.0261588	1.01456	9
Q14204	Cytoplasmic dynein 1 heavy chain 1	DYNC1H1	0.086181	0.112134	0.998682	0.294128						0.137218	0.380192	9	0.0510372	0.792542	9
P36871	Phosphoglucomutase-1	PGM1	0.130896	0.112228	0.999444	0.295064						-0.0717579	1.11577	8	-0.202654	0.573966	8
P27338	Amine oxidase [flavin-containing] B	MAOB	-0.253317	0.112487	0.999817	-0.301471						-0.426158	1.50947	5	-0.172841	0.789317	4
Q00341	Vigilin	HDLBP	0.17684	0.112554	1	0.299046						0.131869	1.44491	5	-0.0449716	0.215528	6
P43304	Glycerol-3-phosphate dehydrogenase, mitochondrial	GPD2	0.170954	0.113001	1	0.297344						0.180503	0.721824	9	0.00954917	1.50344	6
P53582	Methionine aminopeptidase 1	METAP1	-0.480931	0.113013	1	-0.332879						-0.616072	2.04311	2	-0.135141	0.0191723	2
P53618	Coatomer subunit beta	COPB1	-0.260118	0.113249	1	-0.305287						0.17712	1.61924	6	0.437238	0.531021	4
Q9UFW8	CGG triplet repeat-binding protein 1	CGGBP1	-0.298928	0.113691	1	-0.313345						-0.0325607	0.28905	4	0.266367	2.14551	2
P25788	Proteasome subunit alpha type-3	PSMA3	0.133613	0.113745	1	0.297941						-0.222515	0.721366	9	-0.356128	1.13562	9
O43765	Small glutamine-rich tetratricopeptide repeat-containing protein alpha	SGTA	0.140484	0.113763	1	0.300297						0.275236	0.888664	9	0.134752	0.340998	4
Q9GZN8	UPF0687 protein C20orf27	C20orf27	0.309991	0.113812	1	0.320723						1.02774	1.59385	2	0.717749	0.641384	3
Q9UMY1	Nucleolar protein 7	NOL7	-0.226547	0.114238	1	-0.305721						-0.476251	0.827623	3	-0.249704	1.12408	6
P35659	Protein DEK	DEK	-0.170271	0.114695	1	-0.305339						0.153785	0.545333	6	0.324056	1.22251	4
P08574	Cytochrome c1, heme protein, mitochondrial	CYC1	-0.157841	0.114818	1	-0.307126						0.485148	0.886628	5	0.64299	0.566908	4
P54886	Delta-1-pyrroline-5-carboxylate synthase	ALDH18A1	-0.17888	0.115372	1	-0.302518						-0.399631	1.11798	9	-0.220752	1.2433	7
P51570	Galactokinase	GALK1	0.306225	0.11594	1	0.314694						0.201426	1.29921	5	-0.104799	0.108461	2
Q9BTY2	Plasma alpha-L-fucosidase	FUCA2	0.25818	0.116011	1	0.314868						0.581249	1.50333	2	0.323069	0.797248	5
Q96C36	Pyrroline-5-carboxylate reductase 2	PYCR2	-0.230546	0.117277	1	-0.309425						-0.342643	1.32508	8	-0.112097	0.91524	4
P02786	Transferrin receptor protein 1	TFRC	0.145298	0.117965	1	0.307887						0.477069	0.807176	9	0.331771	1.16312	9
Q9BRA2	Thioredoxin domain-containing protein 17	TXNDC17	0.183905	0.118099	1	0.309963						-0.243812	0.397784	9	-0.427716	1.75442	5
Q15370	Transcription elongation factor B polypeptide 2	TCEB2	0.26688	0.118218	1	0.317399						0.00262087	0.247062	4	-0.264259	1.66342	4
A0MZ66	Shootin-1	KIAA1598	0.397884	0.118266	1	0.332174						0.46497	1.60704	3	0.0670857	0.00442261	2
P04908	Histone H2A type 1-B/E	HIST1H2AB	0.189462	0.118704	1	0.310847						-0.0119618	1.62889	6	-0.201424	0.717579	9
Q93077	Histone H2A type 1-C	HIST1H2AC	0.189462	0.118704	1	0.310847						-0.0119618	1.62889	6	-0.201424	0.717579	9
Q9BYC9	39S ribosomal protein L20, mitochondrial	MRPL20	0.433995	0.119675	1	0.350951						0.308518	0.212444	2	-0.125476	1.7359	2
Q9NYF8	Bcl-2-associated transcription factor 1	BCLAF1	0.0664032	0.119733	1	0.317429						-0.187135	0.362877	6	-0.253539	0.246175	4
P14618	Pyruvate kinase PKM	PKM	-0.173686	0.120543	1	-0.31393						-0.522603	0.333777	9	-0.348917	1.62589	9
P68032	Actin, alpha cardiac muscle 1	ACTC1	-0.164975	0.121382	1	-0.315893						-0.350868	0.780633	9	-0.185893	1.35842	9
Q969T9	WW domain-binding protein 2	WBP2	-0.333033	0.123881	0.999831	-0.346525						-0.745897	1.05486	2	-0.412865	1.05176	3
P05455	Lupus La protein	SSB	-0.0650689	0.124235	0.999978	-0.322546						-0.0276617	0.342117	9	0.0374072	0.49923	9
P82930	28S ribosomal protein S34, mitochondrial	MRPS34	-0.278094	0.124548	1	-0.340408						0.329125	0.698556	3	0.607219	1.23053	3
P38159	RNA-binding motif protein, X chromosome	RBMX	-0.142996	0.125341	0.999503	-0.325115						-0.446674	0.674607	9	-0.303679	1.13401	9
P49321	Nuclear autoantigenic sperm protein	NASP	-0.124457	0.12556	1	-0.325625						0.00724678	0.203415	9	0.131703	1.12844	9
O15347	High mobility group protein B3	HMGB3	-0.249518	0.126033	0.999834	-0.33407						0.0319409	1.04031	5	0.281459	1.20401	4
Q03001	Dystonin	DST	-0.345963	0.126469	0.999812	-0.353107						-0.421428	1.27087	3	-0.0754649	0.474961	2
P62140	Serine/threonine-protein phosphatase PP1-beta catalytic subunit	PPP1CB	-0.222622	0.126486	1	-0.333496						-0.605999	0.88459	5	-0.383377	1.20231	5
P84090	Enhancer of rudimentary homolog	ERH	-0.153464	0.126748	1	-0.328381						0.243335	0.767672	9	0.3968	1.17316	9
Q8WXF1	Paraspeckle component 1	PSPC1	0.188601	0.127151	1	0.331222						0.602819	1.22442	8	0.414218	0.754351	6
Q92905	COP9 signalosome complex subunit 5	COPS5	0.157576	0.128338	0.999514	0.332446						0.258267	0.785616	8	0.100691	1.11538	9
Q6DD88	Atlastin-3	ATL3	-0.110366	0.128484	1	-0.336917						-0.125807	0.35106	7	-0.0154412	0.756928	4
Q9BZE4	Nucleolar GTP-binding protein 1	GTPBP4	0.228244	0.129348	0.99948	0.340258						0.209217	1.09928	7	-0.0190266	0.393074	3
Q14566	DNA replication licensing factor MCM6	MCM6	-0.189054	0.129413	1	-0.3372						-0.0237532	0.326538	8	0.165301	1.57264	5
O00232	26S proteasome non-ATPase regulatory subunit 12	PSMD12	0.136898	0.129586	1	0.336291						0.0258154	0.419847	7	-0.111082	0.998932	8
P47813	Eukaryotic translation initiation factor 1A, X-chromosomal	EIF1AX	-0.243348	0.129625	1	-0.339598						-0.0190705	1.17557	8	0.224278	0.452323	3
Q14554	Protein disulfide-isomerase A5	PDIA5	0.273332	0.129802	1	0.345305						0.616423	1.371	3	0.343091	0.906881	5
P13073	Cytochrome c oxidase subunit 4 isoform 1, mitochondrial	COX4I1	-0.173931	0.129873	1	-0.335996						-0.172227	0.562154	9	0.00170472	1.43904	8
P18754	Regulator of chromosome condensation	RCC1	0.210195	0.129924	1	0.378531						-0.10769	0.267466	2	-0.317885	0.738347	2
P60983	Glia maturation factor beta	GMFB	-0.148273	0.130139	1	-0.343826						0.106853	0.500056	5	0.255125	0.794283	4
P14927	Cytochrome b-c1 complex subunit 7	UQCRB	-0.183561	0.130643	1	-0.340065						-0.333061	0.732794	7	-0.1495	1.19438	6
O43768	Alpha-endosulfine	ENSA	-0.106254	0.131837	1	-0.340133						-0.109479	0.457102	9	-0.00322493	0.818135	9
P56211	cAMP-regulated phosphoprotein 19	ARPP19	-0.106254	0.131837	1	-0.340133						-0.109479	0.457102	9	-0.00322493	0.818135	9
O14776	Transcription elongation regulator 1	TCERG1	0.188748	0.132001	1	0.345161						0.534933	0.688461	6	0.346185	1.11468	5
Q9H8S9	MOB kinase activator 1A	MOB1A	0.299853	0.132056	1	0.353956						0.436952	1.42917	4	0.1371	0.109115	3
P52888	Thimet oligopeptidase	THOP1	0.240688	0.132107	1	0.348484						0.296589	1.31346	4	0.0559009	0.749143	5
P26641	Elongation factor 1-gamma	EEF1G	0.14177	0.132121	1	0.340785						-0.432215	0.76242	9	-0.573985	0.988076	9
P10644	cAMP-dependent protein kinase type I-alpha regulatory subunit	PRKAR1A	0.193567	0.132409	1	0.34344						0.530239	1.14182	8	0.336672	0.888047	6
P24752	Acetyl-CoA acetyltransferase, mitochondrial	ACAT1	0.2089	0.132534	1	0.343114						0.301814	1.53798	8	0.0929146	0.488658	7
P07225	Vitamin K-dependent protein S	PROS1	-0.317834	0.132665	1	-0.352134						-0.375542	1.1877	3	-0.0577082	1.25935	5
Q71DI3	Histone H3.2	HIST2H3A	0.229137	0.132738	1	0.346885						-0.0211932	0.402604	5	-0.25033	1.41856	6
P46778	60S ribosomal protein L21	RPL21	0.189146	0.132793	1	0.342728						0.568041	1.29864	9	0.378895	0.91477	8
P67870	Casein kinase II subunit beta	CSNK2B	-0.11849	0.132963	1	-0.347411						-0.12287	0.648202	7	-0.00438062	0.219027	4
P23921	Ribonucleoside-diphosphate reductase large subunit	RRM1	0.0685485	0.133648	1	0.350367						0.0675307	0.194699	7	-0.00101777	0.455863	3
P13639	Elongation factor 2	EEF2	0.14282	0.133832	1	0.344714						-0.28553	0.866462	9	-0.42835	0.891155	9
Q16643	Drebrin	DBN1	-0.20046	0.133862	1	-0.345186						0.0839704	0.327116	8	0.284431	1.60765	9
P00367	Glutamate dehydrogenase 1, mitochondrial	GLUD1	-0.138691	0.134455	1	-0.346144						-0.118762	1.11916	9	0.0199282	0.438561	9
P17987	T-complex protein 1 subunit alpha	TCP1	-0.134449	0.134466	1	-0.346168						0.00112098	0.477909	9	0.13557	1.06266	9
Q9Y6C9	Mitochondrial carrier homolog 2	MTCH2	-0.339893	0.135392	1	-0.361977						0.325742	0.448233	4	0.665635	1.86477	3
P04406	Glyceraldehyde-3-phosphate dehydrogenase	GAPDH	0.0424252	0.135584	1	0.348729						0.0822762	0.259245	9	0.039851	0.256896	9
P01023	Alpha-2-macroglobulin	A2M	-0.174473	0.135959	1	-0.351005						0.00259924	0.600899	7	0.177072	1.18472	8
Q9BQ39	ATP-dependent RNA helicase DDX50	DDX50	-0.298505	0.136743	1	-0.365219						-0.0389645	0.250533	3	0.259541	1.36632	4
O14530	Thioredoxin domain-containing protein 9	TXNDC9	-0.375187	0.136941	1	-0.379546						0.100245	0.494294	3	0.475432	1.74044	2
P16435	NADPH--cytochrome P450 reductase	POR	-0.4543	0.137753	1	-0.399431						-0.4543	1.60687	2	0	0.0721593	2
P61254	60S ribosomal protein L26	RPL26	-0.0808959	0.140384	1	-0.360581						-0.0765051	0.421388	8	0.00439076	0.474437	8
Q12874	Splicing factor 3A subunit 3	SF3A3	0.186535	0.142137	1	0.365137						0.168741	0.951183	9	-0.0177934	0.997582	6
P52907	F-actin-capping protein subunit alpha-1	CAPZA1	0.201135	0.142656	1	0.365257						-0.00347141	0.918158	9	-0.204607	1.33739	8
P06454	Prothymosin alpha	PTMA	0.428274	0.14422	1	0.397743						0.517559	1.43455	3	0.0892845	0.240882	2
P50502	Hsc70-interacting protein	ST13	0.118041	0.144366	1	0.368692						-0.1166	0.289312	9	-0.234641	0.91588	9
Q04760	Lactoylglutathione lyase	GLO1	0.18128	0.147162	0.998385	0.374998						-0.52126	0.838247	9	-0.70254	1.18346	9
Q8WVM8	Sec1 family domain-containing protein 1	SCFD1	-0.242046	0.148129	0.997405	-0.38245						-0.13833	1.0643	6	0.103716	1.02075	5
Q9NR31	GTP-binding protein SAR1a	SAR1A	0.365268	0.148727	0.997098	0.385347						0.0569145	0.734603	8	-0.308354	2.77909	2
Q9Y6B6	GTP-binding protein SAR1b	SAR1B	0.365268	0.148727	0.99806	0.385347						0.0569145	0.734603	8	-0.308354	2.77909	2
P22102	Trifunctional purine biosynthetic protein adenosine-3	GART	0.207446	0.149755	0.996525	0.381795						0.561697	0.745722	8	0.354251	1.34376	8
P49721	Proteasome subunit beta type-2	PSMB2	-0.146645	0.149763	0.997472	-0.383119						-0.0838673	0.924292	7	0.0627778	0.413828	7
O00487	26S proteasome non-ATPase regulatory subunit 14	PSMD14	0.194668	0.150192	0.997671	0.382778						0.207017	0.795154	9	0.0123493	1.23824	7
Q9Y3B4	Splicing factor 3B subunit 6	SF3B6	-0.265292	0.150252	0.998544	-0.388845						-0.617406	1.1054	6	-0.352114	0.970836	4
Q9NZL9	Methionine adenosyltransferase 2 subunit beta	MAT2B	-0.344535	0.150349	0.999384	-0.403267						-0.236321	0.447821	3	0.108214	1.41041	3
Q13123	Protein Red	IK	0.132089	0.150892	0.999348	0.390312						0.345974	0.633761	6	0.213885	0.252101	4
Q5QJE6	Deoxynucleotidyltransferase terminal-interacting protein 2	DNTTIP2	0.106091	0.151297	0.999313	0.395954						-0.0467005	0.351953	6	-0.152792	0.163583	2
Q12996	Cleavage stimulation factor subunit 3	CSTF3	-0.500443	0.151515	0.999638	-0.435846						-0.456219	1.51828	2	0.0442247	0.575854	2
Q13555	Calcium/calmodulin-dependent protein kinase type II subunit gamma	CAMK2G	-0.398014	0.152276	0.998965	-0.407887						-0.609458	1.35472	2	-0.211443	1.03972	4
P09211	Glutathione S-transferase P	GSTP1	-0.248965	0.15314	0.998201	-0.390729						-0.270902	0.736547	9	-0.0219365	1.68226	5
Q6P2Q9	Pre-mRNA-processing-splicing factor 8	PRPF8	-0.17897	0.153384	0.998827	-0.388937						0.00144461	1.00227	9	0.180415	0.94928	9
Q86VP6	Cullin-associated NEDD8-dissociated protein 1	CAND1	-0.208798	0.15407	0.998201	-0.390465						-0.158649	1.43862	9	0.0501493	0.709862	9
P40121	Macrophage-capping protein	CAPG	-0.198041	0.154094	0.999125	-0.391526						-0.42557	1.20636	8	-0.227529	0.769095	8
Q5VYK3	Proteasome-associated protein ECM29 homolog	ECM29	0.519573	0.154218	0.999863	0.422515						0.702975	1.60033	3	0.183403	0.567289	2
Q13435	Splicing factor 3B subunit 2	SF3B2	-0.183423	0.154477	1	-0.394594						0.208444	0.760982	8	0.391867	0.902728	5
Q92900	Regulator of nonsense transcripts 1	UPF1	0.300227	0.155088	1	0.398289						-0.151247	1.36843	7	-0.451474	0.770561	4
P40925	Malate dehydrogenase, cytoplasmic	MDH1	-0.0592908	0.15683	0.997345	-0.398263						-0.0746109	0.175893	8	-0.0153201	0.378394	7
P13797	Plastin-3	PLS3	0.179412	0.157022	0.997829	0.397029						-0.167476	0.677089	9	-0.346889	1.17446	9
P15559	NAD(P)H dehydrogenase [quinone] 1	NQO1	0.116996	0.157499	0.997666	0.398088						-0.139084	0.2158	9	-0.25608	0.854868	9
O94826	Mitochondrial import receptor subunit TOM70	TOMM70A	0.218437	0.158482	0.99683	0.400267						0.364699	1.30875	9	0.146262	0.983637	9
Q8TCT9	Minor histocompatibility antigen H13	HM13	-0.206812	0.15888	0.997028	-0.402833						0.0751046	1.25012	7	0.281917	0.698498	8
Q92665	28S ribosomal protein S31, mitochondrial	MRPS31	0.369202	0.159271	0.996973	0.424566						-0.115617	0.273299	2	-0.484819	1.14868	4
P05062	Fructose-bisphosphate aldolase B	ALDOB	-0.0968717	0.159288	0.997905	-0.404494						-0.0238635	0.57361	7	0.0730081	0.269173	7
P46777	60S ribosomal protein L5	RPL5	-0.140037	0.159815	0.99797	-0.403705						-0.258439	0.804327	9	-0.118402	0.593857	8
P42677	40S ribosomal protein S27	RPS27	-0.288973	0.160773	0.996874	-0.412791						0.312704	1.16928	7	0.601677	0.12222	3
P14324	Farnesyl pyrophosphate synthase	FDPS	-0.269373	0.160959	0.997606	-0.415373						-0.15767	0.781075	5	0.111703	1.1693	4
P61962	DDB1- and CUL4-associated factor 7	DCAF7	-0.515031	0.162059	0.996424	-0.463495						0	0.597576	2	0.515031	1.45341	2
Q08945	FACT complex subunit SSRP1	SSRP1	0.102089	0.162445	0.996456	0.409519						0.0851628	0.295304	9	-0.0169262	0.681429	8
P40926	Malate dehydrogenase, mitochondrial	MDH2	0.225455	0.162898	0.996516	0.41002						-0.281231	1.07694	9	-0.506685	1.24954	9
P51610	Host cell factor 1	HCFC1	0.209953	0.16372	0.995754	0.414347						0.0626352	0.913129	7	-0.147318	0.981566	7
Q6N069	N-alpha-acetyltransferase 16, NatA auxiliary subunit	NAA16	-0.259094	0.164349	0.995491	-0.41778						0.0729563	0.900122	7	0.33205	1.2606	5
Q96G03	Phosphoglucomutase-2	PGM2	0.344263	0.164668	0.99594	0.437348						0.60682	1.30845	3	0.262557	0.383169	3
O43795	Unconventional myosin-Ib	MYO1B	-0.342632	0.165188	0.995904	-0.42796						0.493071	0.935104	6	0.835703	1.18186	2
Q13618	Cullin-3	CUL3	-0.279694	0.165272	0.996622	-0.471882						-0.261251	0.369464	2	0.0184435	0.752418	2
P08240	Signal recognition particle receptor subunit alpha	SRPR	-0.537128	0.165525	0.997102	-0.472542						-0.0900795	0.855881	2	0.447048	1.36071	2
P20339	Ras-related protein Rab-5A	RAB5A	0.23301	0.165829	0.997502	0.417551						-0.0138358	0.98308	9	-0.246845	1.25397	7
P61020	Ras-related protein Rab-5B	RAB5B	0.23301	0.165829	0.9985	0.417551						-0.0138358	0.98308	9	-0.246845	1.25397	7
P61160	Actin-related protein 2	ACTR2	0.213301	0.16596	0.999263	0.419305						-0.378982	0.76453	8	-0.592283	1.14501	6
P15311	Ezrin	EZR	0.207377	0.166136	0.999864	0.417132						-0.204501	1.41199	9	-0.411878	0.480317	9
O94905	Erlin-2	ERLIN2	-0.381517	0.166647	1	-0.431289						-0.0360425	1.20769	2	0.345474	1.0568	6
Q9Y262	Eukaryotic translation initiation factor 3 subunit L	EIF3L	-0.21181	0.166928	1	-0.418867						-0.0708824	0.268752	9	0.140927	1.49302	9
P30626	Sorcin	SRI	-0.688406	0.167647	1	-0.478071						-0.372078	2.00403	2	0.316328	0.361725	2
Q9Y2Z0	Suppressor of G2 allele of SKP1 homolog	SUGT1	0.264672	0.168002	1	0.425902						0.553309	1.00528	7	0.288637	1.14021	5
Q9NZI8	Insulin-like growth factor 2 mRNA-binding protein 1	IGF2BP1	-0.203475	0.168185	1	-0.424216						-0.176695	0.879134	7	0.0267807	0.915193	7
Q9Y383	Putative RNA-binding protein Luc7-like 2	LUC7L2	0.161678	0.168912	1	0.425816						-0.0979202	0.402909	6	-0.259598	0.855209	8
Q9UKF6	Cleavage and polyadenylation specificity factor subunit 3	CPSF3	-0.318319	0.168984	1	-0.433543						-0.272806	0.703227	6	0.0455133	1.59289	3
Q01469	Fatty acid-binding protein, epidermal	FABP5	0.10381	0.16901	1	0.423421						-0.0442848	0.59439	9	-0.148095	0.433219	9
P23246	Splicing factor, proline- and glutamine-rich	SFPQ	0.221181	0.169071	1	0.423554						-0.264225	0.854829	9	-0.485407	1.31284	9
Q99879	Histone H2B type 1-M	HIST1H2BM	-0.181194	0.170051	1	-0.425692						0.202645	0.857764	9	0.383839	0.945946	9
P17066	Heat shock 70 kDa protein 6	HSPA6	0.195153	0.170369	1	0.426384						-0.17651	0.575601	9	-0.371662	1.2466	9
P18077	60S ribosomal protein L35a	RPL35A	0.163794	0.170781	1	0.428413						-0.0596547	0.27044	8	-0.223449	1.04702	8
P01009	Alpha-1-antitrypsin	SERPINA1	0.210742	0.173544	0.997965	0.43329						-0.0740043	1.06455	9	-0.284746	0.997896	9
Q07955	Serine/arginine-rich splicing factor 1	SRSF1	0.240836	0.174686	0.996581	0.436308						0.0749516	0.361544	9	-0.165884	1.61736	8
P39023	60S ribosomal protein L3	RPL3	-0.149201	0.176299	0.994311	-0.43926						-0.244934	0.876157	9	-0.0957332	0.520281	9
Q14980	Nuclear mitotic apparatus protein 1	NUMA1	-0.138192	0.176441	0.995136	-0.444523						-0.0857408	0.582255	7	0.0524514	0.442911	5
P30405	Peptidyl-prolyl cis-trans isomerase F, mitochondrial	PPIF	-0.4195	0.177177	0.994785	-0.459738						-0.249263	0.247034	3	0.170237	1.52912	4
P48444	Coatomer subunit delta	ARCN1	-0.283564	0.17807	0.994143	-0.449594						-0.335085	0.660435	7	-0.0515216	1.47152	4
Q96GQ7	Probable ATP-dependent RNA helicase DDX27	DDX27	0.353442	0.17823	0.994668	0.454261						-0.153417	0.919833	5	-0.506859	1.41805	4
O00483	Cytochrome c oxidase subunit NDUFA4	NDUFA4	0.181739	0.178257	0.995624	0.444042						0.00510406	0.659836	9	-0.176635	1.01128	8
Q14764	Major vault protein	MVP	-0.426131	0.178649	0.996012	-0.470127						0.484029	0.915645	4	0.910161	1.36624	2
Q02750	Dual specificity mitogen-activated protein kinase kinase 1	MAP2K1	-0.368993	0.178907	0.99666	-0.455768						0.245121	1.07068	7	0.614113	0.509078	2
O60506	Heterogeneous nuclear ribonucleoprotein Q	SYNCRIP	0.110648	0.181157	0.993284	0.449733						-0.199737	0.379956	9	-0.310385	0.632784	9
P07384	Calpain-1 catalytic subunit	CAPN1	0.243911	0.181515	0.993466	0.451715						0.359315	0.807429	9	0.115404	1.34518	7
Q01082	Spectrin beta chain, non-erythrocytic 1	SPTBN1	-0.181429	0.182961	0.991827	-0.453607						-0.140391	0.993433	9	0.0410372	0.672953	9
P46063	ATP-dependent DNA helicase Q1	RECQL	-0.273058	0.183652	0.991588	-0.494083						-0.24831	0.801524	2	0.0247476	0.478068	3
P43246	DNA mismatch repair protein Msh2	MSH2	-0.241899	0.183875	0.992231	-0.470188						0.12752	0.769025	5	0.36942	0.553212	3
Q9H3N1	Thioredoxin-related transmembrane protein 1	TMX1	0.260552	0.183931	0.993159	0.458565						0.341104	0.691463	7	0.0805518	1.33482	7
P13804	Electron transfer flavoprotein subunit alpha, mitochondrial	ETFA	0.228745	0.184303	0.993461	0.45648						0.0199388	0.383404	9	-0.208806	1.45361	9
Q99880	Histone H2B type 1-L	HIST1H2BL	-0.192621	0.184343	0.994442	-0.456567						0.203864	0.862926	9	0.396486	0.925894	9
P06737	Glycogen phosphorylase, liver form	PYGL	0.144601	0.185297	0.993291	0.458608						0.104809	0.48461	9	-0.0397915	0.812343	9
P62750	60S ribosomal protein L23a	RPL23A	0.238334	0.185342	0.994219	0.458704						-0.155239	0.953472	9	-0.393573	1.23312	9
Q9NPH2	Inositol-3-phosphate synthase 1	ISYNA1	0.293517	0.186057	0.993849	0.467081						0.0948958	1.08681	6	-0.198621	0.973017	5
P55265	Double-stranded RNA-specific adenosine deaminase	ADAR	0.343264	0.187461	0.992207	0.472137						0.435311	0.912737	4	0.0920465	1.23691	6
P55084	Trifunctional enzyme subunit beta, mitochondrial	HADHB	-0.280698	0.187771	0.99264	-0.469218						-0.331944	1.18483	7	-0.0512465	0.709768	5
Q13310	Polyadenylate-binding protein 4	PABPC4	-0.273601	0.18871	0.991805	-0.46648						0.121218	0.340287	8	0.394819	1.62189	9
P30153	Serine/threonine-protein phosphatase 2A 65 kDa regulatory subunit A alpha isoform	PPP2R1A	-0.265297	0.189212	0.991967	-0.466956						-0.0889937	0.242721	9	0.176303	1.68705	9
P04899	Guanine nucleotide-binding protein G(i) subunit alpha-2	GNAI2	-0.110599	0.19044	0.990667	-0.484812						-0.0360599	0.235893	4	0.0745396	0.390544	4
P08754	Guanine nucleotide-binding protein G(k) subunit alpha	GNAI3	-0.110599	0.19044	0.992735	-0.484812						-0.0360599	0.235893	4	0.0745396	0.390544	4
P63096	Guanine nucleotide-binding protein G(i) subunit alpha-1	GNAI1	-0.110599	0.19044	0.9917	-0.484812						-0.0360599	0.235893	4	0.0745396	0.390544	4
Q9NVI7	ATPase family AAA domain-containing protein 3A	ATAD3A	-0.36145	0.190924	0.992974	-0.485887						-0.17561	0.211498	2	0.18584	0.99355	6
Q92785	Zinc finger protein ubi-d4	DPF2	-0.287983	0.19097	0.993895	-0.476129						-0.158255	1.16787	7	0.129728	0.788448	5
P48163	NADP-dependent malic enzyme	ME1	0.417025	0.190994	0.994877	0.511647						0.705913	1.34822	2	0.288888	0.535669	3
P62913	60S ribosomal protein L11	RPL11	-0.289813	0.191088	0.995702	-0.476385						-0.762893	1.3483	6	-0.473079	0.634586	6
P50454	Serpin H1	SERPINH1	0.112894	0.192134	0.994644	0.475258						0.0941289	0.267717	7	-0.0187649	0.574272	8
Q8WUM4	Programmed cell death 6-interacting protein	PDCD6IP	0.119901	0.192332	0.995185	0.474879						0.158189	0.453092	9	0.0382883	0.55855	7
P50395	Rab GDP dissociation inhibitor beta	GDI2	0.137181	0.193102	0.994692	0.47521						0.293941	0.475913	9	0.15676	0.723537	9
Q12905	Interleukin enhancer-binding factor 2	ILF2	-0.199435	0.193373	0.994981	-0.476393						-0.186543	0.773174	9	0.0128923	0.952553	8
P36952	Serpin B5	SERPINB5	-0.185556	0.194093	0.994537	-0.481499						-0.177501	0.835875	8	0.00805571	0.184217	5
Q9UIJ7	GTP:AMP phosphotransferase AK3, mitochondrial	AK3	-0.373947	0.195033	0.993388	-0.486537						0.159438	0.27064	6	0.533385	1.87973	5
P04080	Cystatin-B	CSTB	-0.211418	0.195705	0.993018	-0.48133						-0.338951	0.768914	9	-0.127533	1.03695	8
P09110	3-ketoacyl-CoA thiolase, peroxisomal	ACAA1	-0.370896	0.196043	0.993307	-0.497211						-0.12913	1.08953	5	0.241766	0.86939	3
Q96SI9	Spermatid perinuclear RNA-binding protein	STRBP	0.367159	0.196369	0.993566	0.487733						0.156534	1.23227	9	-0.210624	0.548889	3
Q99536	Synaptic vesicle membrane protein VAT-1 homolog	VAT1	-0.417959	0.196802	0.993665	-0.495203						-0.338706	1.19423	6	0.0792523	1.19208	3
P46109	Crk-like protein	CRKL	0.321441	0.197087	0.994138	0.490961						0.439795	1.40163	6	0.118354	0.417972	5
P61106	Ras-related protein Rab-14	RAB14	0.464364	0.198457	0.992268	0.515786						-0.090731	1.92175	2	-0.555095	0.458184	4
P61009	Signal peptidase complex subunit 3	SPCS3	0.272128	0.198825	0.992497	0.489467						0.383017	1.33425	9	0.110888	0.211742	6
Q15019	Septin-2	SEPTIN2	0.354847	0.199889	0.991374	0.493858						-0.062255	0.245784	5	-0.417102	1.56899	8
P38919	Eukaryotic initiation factor 4A-III	EIF4A3	0.232387	0.200299	0.991395	0.490377						-0.0740759	0.792431	9	-0.306463	1.18035	9
Q16836	Hydroxyacyl-coenzyme A dehydrogenase, mitochondrial	HADH	-0.251752	0.20071	0.991629	-0.492606						0.173594	1.03199	9	0.425346	0.98975	7
P12004	Proliferating cell nuclear antigen	PCNA	-0.185782	0.201602	0.990864	-0.49311						0.198686	0.845666	9	0.384467	0.7499	9
P63244	Guanine nucleotide-binding protein subunit beta-2-like 1	GNB2L1	0.250191	0.201768	0.99156	0.493457						-0.0159393	0.581998	9	-0.26613	1.4053	9
P31942	Heterogeneous nuclear ribonucleoprotein H3	HNRNPH3	-0.25503	0.202149	0.991765	-0.524204						0.221468	0.548001	3	0.476498	0.640133	3
Q969H8	Myeloid-derived growth factor	MYDGF	-0.442281	0.202438	0.991979	-0.51127						-0.223062	1.94406	3	0.219219	0.463681	5
Q9BUB7	Transmembrane protein 70, mitochondrial	TMEM70	0.35968	0.202961	0.991863	0.517822						0.68997	1.21095	3	0.33029	0.633152	4
Q8WWY3	U4/U6 small nuclear ribonucleoprotein Prp31	PRPF31	0.429681	0.203884	0.991039	0.514436						-0.033637	1.38086	3	-0.463318	1.00435	5
Q92879	CUGBP Elav-like family member 1	CELF1	-0.247329	0.204805	0.990114	-0.502068						-0.100121	0.918443	8	0.147209	0.989369	7
Q03252	Lamin-B2	LMNB2	0.292281	0.205908	0.988731	0.532742						0.569507	0.870607	3	0.277227	0.380842	3
Q92734	Protein TFG	TFG	0.729829	0.206238	0.989059	0.577486						0.103693	1.40728	2	-0.626137	1.10181	2
P41227	N-alpha-acetyltransferase 10	NAA10	0.25898	0.2068	0.989	0.511735						0.157925	0.984822	6	-0.101055	0.599417	5
Q9UHX1	Poly(U)-binding-splicing factor PUF60	PUF60	0.0953708	0.206891	0.989868	0.504154						-0.0216237	0.435582	9	-0.116994	0.36378	9
P37802	Transgelin-2	TAGLN2	0.304557	0.207766	0.989205	0.509304						-0.082357	1.03454	7	-0.386914	1.19701	7
Q53H82	Beta-lactamase-like protein 2	LACTB2	-0.518966	0.20778	0.990244	-0.536985						-0.496331	1.28846	4	0.0226345	0.03201	2
P36873	Serine/threonine-protein phosphatase PP1-gamma catalytic subunit	PPP1CC	-0.314692	0.208065	0.990775	-0.516691						-0.866157	0.77542	5	-0.551465	1.11958	5
Q9UNF1	Melanoma-associated antigen D2	MAGED2	0.342687	0.208231	0.99148	0.517045						0.374147	1.26427	4	0.0314605	0.853112	6
P49915	GMP synthase [glutamine-hydrolyzing]	GMPS	0.104561	0.208475	0.992191	0.515295						-0.00187753	0.337231	6	-0.106438	0.33242	5
P55327	Tumor protein D52	TPD52	0.367611	0.208666	0.99296	0.513892						-0.1938	1.53458	6	-0.561411	0.845814	6
P18669	Phosphoglycerate mutase 1	PGAM1	0.221673	0.208744	0.993952	0.508006						-0.143931	0.674192	9	-0.365604	1.12212	9
P07148	Fatty acid-binding protein, liver	FABP1	-0.320846	0.209091	0.994346	-0.514787						0.0183383	0.417371	7	0.339185	1.60349	5
P30566	Adenylosuccinate lyase	ADSL	0.280893	0.209306	0.994867	0.512533						0.296639	1.36102	6	0.0157464	0.665009	8
Q9NSD9	Phenylalanine--tRNA ligase beta subunit	FARSB	-0.277194	0.209842	0.99446	-0.510285						-0.32838	1.55221	9	-0.0511858	0.496368	9
Q71UM5	40S ribosomal protein S27-like	RPS27L	0.226297	0.210295	0.994559	0.528416						-0.0703428	0.640022	5	-0.29664	0.46085	3
Q9GZL7	Ribosome biogenesis protein WDR12	WDR12	-0.281382	0.210941	0.994361	-0.520525						0.388897	0.929972	6	0.670279	0.843865	5
Q13907	Isopentenyl-diphosphate Delta-isomerase 1	IDI1	0.445576	0.210977	0.995383	0.535572						0.623072	1.01012	5	0.177496	0.928813	2
Q8N257	Histone H2B type 3-B	HIST3H2BB	-0.246033	0.210979	0.996473	-0.512642						0.298657	1.04375	9	0.54469	0.991764	9
P62266	40S ribosomal protein S23	RPS23	0.200561	0.212877	0.992982	0.516569						0.529376	0.62232	9	0.328815	0.984583	9
O75521	Enoyl-CoA delta isomerase 2, mitochondrial	ECI2	-0.563338	0.212878	0.994042	-0.563409						-0.161941	1.28001	3	0.401396	0.56766	2
Q9Y678	Coatomer subunit gamma-1	COPG1	0.22138	0.212942	0.995015	0.521387						0.639524	0.599318	5	0.418144	0.816364	8
P60900	Proteasome subunit alpha type-6	PSMA6	0.288551	0.213017	0.995908	0.517542						-0.209246	1.10904	9	-0.497797	1.18975	8
Q15233	Non-POU domain-containing octamer-binding protein	NONO	0.241045	0.21365	0.99589	0.518165						-0.16356	0.810205	9	-0.404605	1.1363	9
P62826	GTP-binding nuclear protein Ran	RAN	0.293903	0.214431	0.995484	0.519775						0.185679	1.28947	9	-0.108225	1.10218	9
P33176	Kinesin-1 heavy chain	KIF5B	0.24246	0.21542	0.994336	0.523303						0.231791	1.07969	9	-0.0106691	0.646516	7
P53041	Serine/threonine-protein phosphatase 5	PPP5C	-0.491778	0.215733	0.994793	-0.540202						0.0264058	0.887868	6	0.518184	1.87543	2
O60610	Protein diaphanous homolog 1	DIAPH1	0.379483	0.216179	0.994925	0.541167						0.458512	1.17279	5	0.0790285	0.122825	3
P23919	Thymidylate kinase	DTYMK	-0.353455	0.21626	0.995672	-0.541341						-0.430756	1.32563	2	-0.0773008	0.644904	6
P12236	ADP/ATP translocase 3	SLC25A6	-0.227737	0.217237	0.995073	-0.525555						-0.0627061	1.12214	9	0.165031	0.656325	9
O75533	Splicing factor 3B subunit 1	SF3B1	-0.134535	0.217915	0.994815	-0.529387						-0.0935173	0.217458	9	0.0410172	0.727214	6
O75694	Nuclear pore complex protein Nup155	NUP155	-0.248753	0.21868	0.994458	-0.534922						0.186797	0.707265	7	0.43555	0.909115	5
Q9BYG3	MKI67 FHA domain-interacting nucleolar phosphoprotein	NIFK	-0.484069	0.219588	0.993628	-0.554489						-0.289989	1.47369	4	0.19408	0.0929683	3
Q7Z739	YTH domain-containing family protein 3	YTHDF3	-0.397575	0.220762	0.992076	-0.546801						-0.309713	1.12768	6	0.0878618	0.722138	3
Q86XP3	ATP-dependent RNA helicase DDX42	DDX42	-0.308343	0.22088	0.992905	-0.582129						-0.21669	0.694783	3	0.0916534	0.211136	2
P22392	Nucleoside diphosphate kinase B	NME2	0.236383	0.221117	0.993196	0.533513						0.426401	0.814577	9	0.190018	1.05036	9
O96019	Actin-like protein 6A	ACTL6A	0.491062	0.221947	0.992456	0.559644						0.289607	1.1016	5	-0.201454	0.803337	2
O75821	Eukaryotic translation initiation factor 3 subunit G	EIF3G	0.467212	0.222301	0.992832	0.560416						0.13112	1.15607	4	-0.336091	0.986903	3
P61019	Ras-related protein Rab-2A	RAB2A	-0.280139	0.223509	0.99114	-0.54695						0.30436	0.459741	4	0.584499	0.946546	7
Q15459	Splicing factor 3A subunit 1	SF3A1	-0.0935617	0.223632	0.991991	-0.53938						-0.133024	0.472001	9	-0.0394625	0.135882	8
P48506	Glutamate--cysteine ligase catalytic subunit	GCLC	0.312967	0.223697	0.992925	0.54537						0.434433	0.859947	7	0.121466	1.13667	5
P16403	Histone H1.2	HIST1H1C	0.321753	0.223999	0.993429	0.557996						-0.0135906	0.870876	3	-0.335344	0.745606	5
Q08043	Alpha-actinin-3	ACTN3	0.397722	0.224089	0.99434	0.548161						0.11693	0.518601	4	-0.280792	1.36951	7
P27635	60S ribosomal protein L10	RPL10	0.135049	0.226809	0.989905	0.548832						-0.213613	0.400254	9	-0.348662	0.513279	5
P68104	Elongation factor 1-alpha 1	EEF1A1	-0.201388	0.227583	0.989245	-0.546697						0.329619	0.744393	9	0.531007	0.816803	9
Q9BX40	Protein LSM14 homolog B	LSM14B	-0.517264	0.227706	0.990113	-0.581721						0.0393888	0.405213	2	0.556652	1.16228	4
P42285	Superkiller viralicidic activity 2-like 2	SKIV2L2	-0.806106	0.227709	0.991137	-0.632073						-0.249868	0.353367	2	0.556238	1.76865	2
P16949	Stathmin	STMN1	-0.203557	0.227717	0.992208	-0.546969						-0.375302	0.648665	9	-0.171745	0.908693	9
P05198	Eukaryotic translation initiation factor 2 subunit 1	EIF2S1	-0.214626	0.228802	0.991298	-0.551763						-0.309779	0.829825	8	-0.0951523	0.648487	7
Q13162	Peroxiredoxin-4	PRDX4	-0.253254	0.229253	0.991351	-0.550086						-0.488993	1.12109	9	-0.235739	0.806711	9
Q9BXP5	Serrate RNA effector molecule homolog	SRRT	0.30963	0.229317	0.992327	0.555351						0.632313	1.26092	6	0.322683	0.718511	7
Q8IY81	pre-rRNA processing protein FTSJ3	FTSJ3	-0.458362	0.229579	0.993005	-0.576247						-0.0859905	0.252267	3	0.372372	1.32865	4
Q6PI48	Aspartate--tRNA ligase, mitochondrial	DARS2	0.456733	0.229773	0.993647	0.576667						0.785905	1.03247	5	0.329172	0.46552	2
Q9NY33	Dipeptidyl peptidase 3	DPP3	0.436265	0.231401	0.991066	0.569301						-0.284499	0.666808	7	-0.720765	1.93045	2
P55809	Succinyl-CoA:3-ketoacid coenzyme A transferase 1, mitochondrial	OXCT1	-0.328063	0.232428	0.990062	-0.563418						0.209427	0.408434	6	0.53749	1.36654	6
Q9UPY8	Microtubule-associated protein RP/EB family member 3	MAPRE3	-0.318785	0.232698	0.990475	-0.568652						-0.253807	1.08396	5	0.0649781	0.629581	5
Q8WXE9	Stonin-2	STON2	0.388734	0.232755	0.991493	0.566166						0.152601	0.7413	4	-0.236133	1.23501	7
P62854	40S ribosomal protein S26	RPS26	-0.558673	0.233816	0.990069	-0.595293						-0.285896	0.775162	4	0.272777	1.70139	2
O43324	Eukaryotic translation elongation factor 1 epsilon-1	EEF1E1	0.420589	0.233923	0.99101	0.574598						0.39423	1.43168	5	-0.0263588	0.212552	4
P11586	C-1-tetrahydrofolate synthase, cytoplasmic	MTHFD1	0.139189	0.234344	0.991261	0.560379						0.235208	0.716681	9	0.0960193	0.204	9
P09622	Dihydrolipoyl dehydrogenase, mitochondrial	DLD	-0.295846	0.234708	0.991495	-0.561112						-0.0186347	0.548911	9	0.277211	1.48345	9
P07108	Acyl-CoA-binding protein	DBI	-0.218956	0.235152	0.991848	-0.588299						0.061431	0.408757	5	0.280387	0.566669	2
P61978	Heterogeneous nuclear ribonucleoprotein K	HNRNPK	0.230093	0.235392	0.992539	0.56249						-0.194826	1.00429	9	-0.42492	0.705247	9
P17174	Aspartate aminotransferase, cytoplasmic	GOT1	-0.315139	0.23587	0.992465	-0.567345						-0.0512379	0.235357	7	0.263901	1.45065	7
Q9BQ52	Zinc phosphodiesterase ELAC protein 2	ELAC2	0.656227	0.236565	0.992055	0.618539						0.546245	1.02745	3	-0.109982	1.39311	2
O00170	AH receptor-interacting protein	AIP	0.422194	0.237027	0.99237	0.577647						0.00933398	1.16753	6	-0.41286	1.07097	4
P42224	Signal transducer and activator of transcription 1-alpha/beta	STAT1	0.323717	0.238134	0.990983	0.583417						0.0377922	0.908673	6	-0.285925	0.301504	3
Q9UQ35	Serine/arginine repetitive matrix protein 2	SRRM2	-0.547604	0.238756	0.991079	-0.606215						0	0.0838763	2	0.547604	1.20345	4
P62244	40S ribosomal protein S15a	RPS15A	0.0876193	0.239104	0.99136	0.570738						0.0352627	0.263697	8	-0.0523566	0.355408	9
P63165	Small ubiquitin-related modifier 1	SUMO1	0.231539	0.239807	0.991123	0.574105						0.39094	0.720466	8	0.159402	0.842678	7
Q14152	Eukaryotic translation initiation factor 3 subunit A	EIF3A	-0.300533	0.239868	0.99213	-0.571481						-0.248727	1.51391	9	0.051806	0.443934	9
Q9P287	BRCA2 and CDKN1A-interacting protein	BCCIP	-0.314409	0.240069	0.992847	-0.572676						0.204479	0.444658	8	0.518887	1.49017	9
P55010	Eukaryotic translation initiation factor 5	EIF5	0.325673	0.240529	0.993206	0.576795						0.120118	0.598407	7	-0.205555	1.36877	7
Q99497	Protein deglycase DJ-1	PARK7	0.355277	0.240562	0.994322	0.574575						0.097767	0.966184	8	-0.25751	1.45779	8
P62241	40S ribosomal protein S8	RPS8	0.207513	0.240629	0.995085	0.5738						0.299437	0.938659	9	0.0919242	0.424307	8
Q14696	LDLR chaperone MESD	MESDC2	0.41305	0.241223	0.995234	0.586328						0.456893	1.50061	5	0.0438428	0.479131	5
P67936	Tropomyosin alpha-4 chain	TPM4	-0.383423	0.241471	0.996014	-0.578698						-0.645127	1.63413	7	-0.261704	0.634454	7
Q13733	Sodium/potassium-transporting ATPase subunit alpha-4	ATP1A4	0.364586	0.241519	0.997124	0.584207						-0.103665	1.00613	6	-0.468252	1.06044	5
Q9UKK9	ADP-sugar pyrophosphatase	NUDT5	0.168334	0.242339	0.996741	0.579209						-0.0503556	0.506362	9	-0.21869	0.616723	6
Q96AE4	Far upstream element-binding protein 1	FUBP1	-0.298151	0.244617	0.993094	-0.580969						-0.203955	1.49888	9	0.0941962	0.351709	9
P02671	Fibrinogen alpha chain	FGA	0.371144	0.244701	0.994016	0.601943						0.246563	0.678382	4	-0.12458	1.02979	4
P09493	Tropomyosin alpha-1 chain	TPM1	0.602056	0.245583	0.993482	0.598926						-0.0283423	0.0541036	3	-0.630399	1.68172	6
P11940	Polyadenylate-binding protein 1	PABPC1	0.284088	0.246214	0.993121	0.584149						-0.421545	1.17567	9	-0.705633	0.86396	9
Q16576	Histone-binding protein RBBP7	RBBP7	0.228001	0.248152	0.990066	0.588001						-0.0356364	0.441238	9	-0.263637	1.07634	9
O14787	Transportin-2	TNPO2	0.283064	0.249014	0.98945	0.590542						-0.0809036	1.08246	9	-0.363968	0.86376	8
Q13347	Eukaryotic translation initiation factor 3 subunit I	EIF3I	-0.226085	0.250022	0.988941	-0.594607						0.2191	0.818308	9	0.445185	0.530838	6
P16070	CD44 antigen	CD44	-0.314895	0.250757	0.988426	-0.593166						0.084189	0.797122	9	0.399084	1.37877	9
P62820	Ras-related protein Rab-1A	RAB1A	0.318673	0.25215	0.987076	0.596765						0.550408	0.748396	9	0.231735	1.39566	8
O00422	Histone deacetylase complex subunit SAP18	SAP18	0.489921	0.252652	0.987075	0.613544						-0.147469	1.05699	7	-0.637389	0.489504	2
Q13813	Spectrin alpha chain, non-erythrocytic 1	SPTAN1	0.236416	0.253115	0.987268	0.597828						-0.0403703	0.773875	9	-0.276786	0.899221	9
P62495	Eukaryotic peptide chain release factor subunit 1	ETF1	0.37335	0.253319	0.987881	0.614918						-0.464829	0.611611	4	-0.838179	1.07379	5
Q9HAV7	GrpE protein homolog 1, mitochondrial	GRPEL1	0.45983	0.255438	0.984814	0.615471						0.320695	0.891208	6	-0.139134	1.49954	4
Q04837	Single-stranded DNA-binding protein, mitochondrial	SSBP1	0.319464	0.256404	0.983876	0.60616						0.679915	0.771182	7	0.360451	1.21157	9
Q09666	Neuroblast differentiation-associated protein AHNAK	AHNAK	-0.318976	0.257633	0.982549	-0.606729						-0.377602	0.834831	9	-0.0586266	1.33813	9
Q02952	A-kinase anchor protein 12	AKAP12	0.0679683	0.257772	0.983326	0.607001						-0.013044	0.249138	9	-0.0810122	0.22533	9
O15145	Actin-related protein 2/3 complex subunit 3	ARPC3	0.536605	0.258131	0.983804	0.630008						0.0644334	0.984805	6	-0.472172	1.29614	2
P61006	Ras-related protein Rab-8A	RAB8A	0.320362	0.259955	0.98115	0.611285						0.0915072	0.923973	9	-0.228855	1.27209	9
Q6NUK1	Calcium-binding mitochondrial carrier protein SCaMC-1	SLC25A24	0.403721	0.260148	0.982038	0.62894						0.476248	1.08065	5	0.0725269	0.761217	4
Q99575	Ribonucleases P/MRP protein subunit POP1	POP1	0.558393	0.260305	0.982824	0.653398						0.525032	1.13594	4	-0.033361	0.155066	2
P10412	Histone H1.4	HIST1H1E	-0.573918	0.261392	0.981933	-0.636774						-0.100682	0.481011	3	0.473236	1.47274	5
Q15365	Poly(rC)-binding protein 1	PCBP1	-0.469432	0.262567	0.980544	-0.624468						0.194416	0.552219	5	0.663848	1.5949	7
Q99613	Eukaryotic translation initiation factor 3 subunit C	EIF3C	0.189482	0.262609	0.981653	0.616481						0.0284364	0.685166	9	-0.161045	0.617075	9
P09972	Fructose-bisphosphate aldolase C	ALDOC	0.250222	0.262953	0.981674	0.620243						-0.0625468	0.814922	8	-0.312769	0.736005	7
P02647	Apolipoprotein A-I	APOA1	0.607465	0.263833	0.981121	0.661053						0.229218	0.765035	4	-0.378247	1.65767	2
P06753	Tropomyosin alpha-3 chain	TPM3	-0.493073	0.263839	0.982297	-0.629442						-0.808513	1.70392	5	-0.31544	0.830492	6
Q8NB90	Spermatogenesis-associated protein 5	SPATA5	0.907076	0.264167	0.982634	0.724014						0.358392	0.506843	2	-0.548684	1.69775	2
P50914	60S ribosomal protein L14	RPL14	0.304193	0.264537	0.983093	0.626404						-0.108543	0.671468	8	-0.412736	1.09837	5
Q15819	Ubiquitin-conjugating enzyme E2 variant 2	UBE2V2	-0.382333	0.264626	0.984184	-0.631019						0.165359	1.04073	6	0.547692	0.948072	5
P55036	26S proteasome non-ATPase regulatory subunit 4	PSMD4	-0.175165	0.265109	0.984462	-0.622261						0.124374	0.344234	9	0.299539	0.764023	8
P21912	Succinate dehydrogenase [ubiquinone] iron-sulfur subunit, mitochondrial	SDHB	0.410206	0.265438	0.984813	0.635735						0.593994	0.994055	7	0.183788	0.72996	3
Q00325	Phosphate carrier protein, mitochondrial	SLC25A3	0.351724	0.265762	0.985315	0.622633						-0.149829	0.498827	9	-0.501553	1.61962	9
P04264	Keratin, type II cytoskeletal 1	KRT1	0.404415	0.268049	0.981615	0.637864						0.637051	1.01731	6	0.232636	1.08306	5
P29401	Transketolase	TKT	-0.322749	0.268513	0.98168	-0.627986						-0.112278	0.580785	9	0.210471	1.42826	9
Q14318	Peptidyl-prolyl cis-trans isomerase FKBP8	FKBP8	0.611645	0.269688	0.980479	0.694323						0.0221849	0.90558	3	-0.58946	1.07403	2
P37198	Nuclear pore glycoprotein p62	NUP62	0.609291	0.269745	0.981528	0.661849						0.660466	1.88902	3	0.0511758	0.206039	4
Q9UL46	Proteasome activator complex subunit 2	PSME2	-0.604118	0.271163	0.980137	-0.676898						-0.815727	1.26218	3	-0.211609	0.892445	3
P09651	Heterogeneous nuclear ribonucleoprotein A1	HNRNPA1	0.364236	0.271181	0.981296	0.634089						0.222096	1.21198	9	-0.14214	1.14712	8
P42025	Beta-centractin	ACTR1B	0.394031	0.271518	0.982986	0.647964						0.760264	0.94204	6	0.366233	0.94213	4
P61163	Alpha-centractin	ACTR1A	0.394031	0.271518	0.981779	0.647964						0.760264	0.94204	6	0.366233	0.94213	4
Q9H7Z7	Prostaglandin E synthase 2	PTGES2	-0.116567	0.271741	0.9837	-0.698976						-0.108321	0.187675	3	0.00824597	0.172273	2
Q9NVX2	Notchless protein homolog 1	NLE1	-0.781668	0.272927	0.982461	-0.746017						-0.112759	1.14055	2	0.668909	0.94598	2
P35637	RNA-binding protein FUS	FUS	-0.246987	0.273635	0.982079	-0.637911						-0.642792	0.517305	9	-0.395805	1.03999	9
Q8TAQ2	SWI/SNF complex subunit SMARCC2	SMARCC2	-0.551921	0.273926	0.982724	-0.670601						-0.0307596	0.314292	3	0.521161	1.36729	4
P52948	Nuclear pore complex protein Nup98-Nup96	NUP98	0.626574	0.275573	0.980455	0.665974						0.628469	1.57537	5	0.00189508	0.124593	3
Q8N684	Cleavage and polyadenylation specificity factor subunit 7	CPSF7	0.463704	0.276117	0.980506	0.657169						0.0178522	0.541665	5	-0.445851	1.4819	5
P00568	Adenylate kinase isoenzyme 1	AK1	-0.588536	0.277006	0.980099	-0.67703						-0.382954	1.15251	5	0.205582	0.290737	2
Q8WW33	Gametocyte-specific factor 1	GTSF1	0.689429	0.277109	0.981093	0.711121						0.509471	0.720501	2	-0.179958	1.19679	3
O94760	N(G),N(G)-dimethylarginine dimethylaminohydrolase 1	DDAH1	0.638795	0.277326	0.981776	0.711612						0.206917	0.366489	3	-0.431878	1.62244	2
O75367	Core histone macro-H2A.1	H2AFY	-0.217162	0.279039	0.979352	-0.662998						-0.154384	0.713311	5	0.0627781	0.166181	5
Q13243	Serine/arginine-rich splicing factor 5	SRSF5	-0.360463	0.280013	0.978209	-0.661618						-0.162091	0.50479	7	0.198372	1.32555	4
P08237	ATP-dependent 6-phosphofructokinase, muscle type	PFKM	0.396728	0.280034	0.979376	0.661659						-0.300879	0.960673	7	-0.697607	0.948476	4
P48556	26S proteasome non-ATPase regulatory subunit 8	PSMD8	0.411895	0.280532	0.979445	0.656061						0.495546	1.7824	6	0.0836517	0.21797	8
P61201	COP9 signalosome complex subunit 2	COPS2	-0.508785	0.281476	0.978588	-0.678029						-0.218436	1.28852	4	0.290349	0.769438	4
Q9UBB4	Ataxin-10	ATXN10	0.404462	0.284344	0.973975	0.670151						0.507864	1.0521	6	0.103402	0.922812	5
O95816	BAG family molecular chaperone regulator 2	BAG2	0.606405	0.284442	0.974966	0.727664						-0.217563	0.523083	3	-0.823968	1.39747	2
Q92616	Translational activator GCN1	GCN1L1	-0.0627574	0.284608	0.975854	-0.661119						-0.0273334	0.222755	9	0.035424	0.128951	7
Q5TEC6	Histone H3	HIST2H3PS2	-0.351926	0.285663	0.975049	-0.676154						-0.335732	0.962651	5	0.0161936	0.654071	5
Q99471	Prefoldin subunit 5	PFDN5	0.634631	0.285762	0.976111	0.708232						0.369433	1.34279	3	-0.265198	0.778325	3
P51659	Peroxisomal multifunctional enzyme type 2	HSD17B4	-0.627231	0.286459	0.97603	-0.709719						0.0181593	0.216254	4	0.64539	2.00632	2
Q99459	Cell division cycle 5-like protein	CDC5L	0.433998	0.28652	0.977076	0.677851						0.213743	0.506744	6	-0.220255	1.48174	4
P62318	Small nuclear ribonucleoprotein Sm D3	SNRPD3	-0.316155	0.286716	0.977851	-0.668035						-0.579614	1.03734	8	-0.26346	0.580093	6
Q8WVB6	Chromosome transmission fidelity protein 18 homolog	CHTF18	0.345331	0.287262	0.977473	0.781981						0.606155	0.299137	2	0.260824	0.548232	2
Q86V81	THO complex subunit 4	ALYREF	0.41128	0.287688	0.977866	0.668356						-0.0984333	0.440966	7	-0.509713	1.56804	8
P12955	Xaa-Pro dipeptidase	PEPD	-0.669717	0.290488	0.972939	-0.705003						0.260056	0.277031	5	0.929773	2.47765	2
P62269	40S ribosomal protein S18	RPS18	-0.336272	0.290944	0.973027	-0.671071						-0.673124	1.28439	9	-0.336852	0.781172	9
P39019	40S ribosomal protein S19	RPS19	-0.29091	0.291367	0.973344	-0.671873						-0.541754	0.95478	9	-0.250844	0.880722	9
Q96FW1	Ubiquitin thioesterase OTUB1	OTUB1	0.516968	0.291688	0.973707	0.681759						0.287946	1.24047	9	-0.229023	0.560027	3
Q32P41	tRNA (guanine(37)-N1)-methyltransferase	TRMT5	0.735746	0.292451	0.973194	0.745671						0.838226	0.843559	2	0.10248	1.18178	3
Q8IZ83	Aldehyde dehydrogenase family 16 member A1	ALDH16A1	-0.388147	0.294927	0.968828	-0.705286						-0.464862	0.705575	6	-0.0767151	0.486511	2
P84077	ADP-ribosylation factor 1	ARF1	-0.345205	0.296122	0.96756	-0.681922						-0.39608	1.17278	9	-0.0508747	0.868245	8
P48643	T-complex protein 1 subunit epsilon	CCT5	0.184106	0.297216	0.966223	0.682947						0.11359	0.532757	9	-0.0705164	0.608451	9
P08579	U2 small nuclear ribonucleoprotein B	SNRPB2	-0.560968	0.298425	0.965236	-0.712327						-0.400219	0.866476	4	0.160749	1.31527	4
Q9H488	GDP-fucose protein O-fucosyltransferase 1	POFUT1	0.462719	0.298679	0.966085	0.698162						0.177349	0.736711	6	-0.28537	1.42023	5
O75832	26S proteasome non-ATPase regulatory subunit 10	PSMD10	-0.369097	0.299384	0.965871	-0.690705						-0.381496	1.28818	9	-0.012399	0.133259	6
Q00839	Heterogeneous nuclear ribonucleoprotein U	HNRNPU	0.307352	0.299586	0.966718	0.687414						0.00763316	1.12658	9	-0.299719	0.728018	9
P30040	Endoplasmic reticulum resident protein 29	ERP29	-0.330978	0.299859	0.967479	-0.691606						-0.692411	0.881865	9	-0.361434	0.948344	6
P62851	40S ribosomal protein S25	RPS25	0.367472	0.299864	0.968717	0.688998						-0.122675	0.377187	9	-0.490146	1.55531	8
P40227	T-complex protein 1 subunit zeta	CCT6A	-0.322635	0.300203	0.969147	-0.688577						-0.470094	1.31498	9	-0.147458	0.496709	9
O15144	Actin-related protein 2/3 complex subunit 2	ARPC2	-0.321863	0.302138	0.966525	-0.694511						-0.10412	0.823136	8	0.217743	1.02012	8
Q16543	Hsp90 co-chaperone Cdc37	CDC37	-0.0616558	0.30235	0.967264	-0.70235						-0.129547	0.170099	6	-0.0678909	0.131544	6
O94979	Protein transport protein Sec31A	SEC31A	-0.394604	0.303149	0.966604	-0.701496						-0.482071	1.1226	8	-0.0874671	0.687052	5
P55769	NHP2-like protein 1	NHP2L1	-0.410403	0.303315	0.96759	-0.69816						-0.305618	0.806724	8	0.104785	1.42683	7
Q9NP97	Dynein light chain roadblock-type 1	DYNLRB1	-0.730688	0.303799	0.96788	-0.771082						-0.597542	1.68673	2	0.133146	0.440258	3
P58546	Myotrophin	MTPN	0.237333	0.303939	0.968833	0.696673						0.180208	0.804843	9	-0.0571247	0.559414	8
Q14166	Tubulin--tyrosine ligase-like protein 12	TTLL12	-0.486461	0.304885	0.96837	-0.71391						-0.371417	0.815875	6	0.115043	1.36461	4
P07910	Heterogeneous nuclear ribonucleoproteins C1/C2	HNRNPC	-0.103585	0.307299	0.963969	-0.701887						-0.055491	0.398708	9	0.0480944	0.192495	9
P62829	60S ribosomal protein L23	RPL23	-0.258414	0.307345	0.965197	-0.714926						-0.0381685	0.154253	7	0.220246	0.974734	4
Q07020	60S ribosomal protein L18	RPL18	0.375818	0.307392	0.966304	0.702061						-0.201743	0.782311	9	-0.577561	1.40249	9
Q14690	Protein RRP5 homolog	PDCD11	0.945864	0.307871	0.9666	0.833645						0.82231	1.59504	2	-0.123554	0.174732	2
P06493	Cyclin-dependent kinase 1	CDK1	-0.35762	0.308491	0.96664	-0.709645						-0.36453	1.02962	6	-0.00691073	0.857568	8
P36551	Oxygen-dependent coproporphyrinogen-III oxidase, mitochondrial	CPOX	-0.285762	0.308595	0.967753	-0.704307						0.142789	0.702282	9	0.428551	0.994178	9
P28676	Grancalcin	GCA	-0.509942	0.30865	0.968937	-0.721233						-0.595061	1.12139	7	-0.0851193	0.65319	3
P67809	Nuclease-sensitive element-binding protein 1	YBX1	0.238464	0.308784	0.969924	0.704661						0.0310654	0.184006	9	-0.207399	0.998416	9
Q15847	Adipogenesis regulatory factor	ADIRF	0.44263	0.308833	0.971103	0.733168						0.59365	0.63542	4	0.15102	1.02672	4
P53004	Biliverdin reductase A	BLVRA	-0.198236	0.31003	0.969982	-0.720094						-0.0339155	0.500213	6	0.164321	0.390236	5
P07197	Neurofilament medium polypeptide	NEFM	-0.540031	0.310429	0.97055	-0.73635						0.0217289	1.01909	5	0.56176	0.973842	3
Q15293	Reticulocalbin-1	RCN1	-0.521851	0.311406	0.969611	-0.722738						0.1474	0.466044	6	0.669251	1.71105	5
P21796	Voltage-dependent anion-selective channel protein 1	VDAC1	-0.316664	0.311914	0.969729	-0.710495						-0.245708	0.551146	9	0.0709563	1.21821	9
Q13642	Four and a half LIM domains protein 1	FHL1	0.735721	0.312735	0.96953	0.791013						0.0769626	1.05981	3	-0.658758	0.931625	2
P42766	60S ribosomal protein L35	RPL35	-0.383878	0.31324	0.969878	-0.712963						-0.440547	1.55928	9	-0.0566689	0.421611	9
P48723	Heat shock 70 kDa protein 13	HSPA13	-0.50146	0.313313	0.971009	-0.735301						-0.498101	1.11708	6	0.00335924	0.368817	3
P14314	Glucosidase 2 subunit beta	PRKCSH	0.0972276	0.314656	0.969787	0.716724						0.0145035	0.137975	9	-0.082724	0.381126	8
Q7Z6Z7	E3 ubiquitin-protein ligase HUWE1	HUWE1	0.613322	0.31593	0.968091	0.747288						0.605399	1.44037	4	-0.00792299	0.787224	4
P61247	40S ribosomal protein S3a	RPS3A	0.265531	0.316109	0.969096	0.718288						0.373843	0.704749	9	0.108312	0.856298	9
P10599	Thioredoxin	TXN	0.289461	0.316486	0.969601	0.718986						0.423391	0.888428	9	0.13393	0.818197	9
O60518	Ran-binding protein 6	RANBP6	-0.552358	0.317146	0.969458	-0.742791						-0.177829	0.968527	6	0.374529	1.23521	3
P62306	Small nuclear ribonucleoprotein F	SNRPF	-0.367683	0.318616	0.967345	-0.752612						-0.149595	0.232721	5	0.218088	1.11095	3
P11766	Alcohol dehydrogenase class-3	ADH5	0.300023	0.320043	0.965753	0.725569						0.301768	1.21568	9	0.00174584	0.246922	9
P11021	78 kDa glucose-regulated protein	HSPA5	0.293082	0.320331	0.966514	0.7261						-0.0645834	0.778886	9	-0.357665	0.927174	9
Q9UHD8	Septin-9	SEPTIN9	-0.391441	0.320943	0.966706	-0.728393						0.0415716	0.304969	8	0.433012	1.4873	9
P12277	Creatine kinase B-type	CKB	0.304107	0.321213	0.967541	0.727728						-0.0461412	0.526668	9	-0.350248	1.13766	9
P23526	Adenosylhomocysteinase	AHCY	-0.0892725	0.321455	0.968324	-0.728174						-0.09093	0.314514	9	-0.00165751	0.190664	9
Q9HC38	Glyoxalase domain-containing protein 4	GLOD4	0.343138	0.322698	0.967204	0.731637						0.0922014	0.995581	9	-0.250937	0.929254	8
Q08211	ATP-dependent RNA helicase A	DHX9	-0.364837	0.32336	0.966905	-0.731686						-0.378014	1.08405	9	-0.0131775	1.03076	9
Q9UHD1	Cysteine and histidine-rich domain-containing protein 1	CHORDC1	-0.303012	0.324217	0.96622	-0.741361						0.0731447	0.176457	7	0.376157	1.07239	6
O75718	Cartilage-associated protein	CRTAP	-0.456772	0.325665	0.963946	-0.744074						-0.339177	1.32686	8	0.117595	0.328245	5
P62993	Growth factor receptor-bound protein 2	GRB2	-0.274917	0.326602	0.963499	-0.738839						-0.151903	0.426462	8	0.123014	0.969717	9
Q6PKG0	La-related protein 1	LARP1	0.535256	0.328557	0.960572	0.759585						0.235519	1.05952	7	-0.299737	0.896306	3
Q15008	26S proteasome non-ATPase regulatory subunit 6	PSMD6	0.269481	0.329028	0.960857	0.75304						-0.039401	0.61231	7	-0.308882	0.609427	5
P98179	RNA-binding protein 3	RBM3	-0.543665	0.329396	0.961568	-0.828008						-0.582545	0.736726	3	-0.0388797	0.682997	2
P10515	Dihydrolipoyllysine-residue acetyltransferase component of pyruvate dehydrogenase complex, mitochondrial	DLAT	-0.445576	0.329408	0.962818	-0.751072						0.0843784	0.137189	6	0.529954	1.43838	7
P11216	Glycogen phosphorylase, brain form	PYGB	0.410566	0.330768	0.961595	0.747883						0.327885	1.27009	8	-0.0826811	0.893214	8
Q14498	RNA-binding protein 39	RBM39	-0.210926	0.331398	0.961207	-0.752541						-0.182325	0.699439	7	0.0286005	0.246376	7
P05023	Sodium/potassium-transporting ATPase subunit alpha-1	ATP1A1	0.422329	0.333075	0.958566	0.750722						0.285611	0.914759	9	-0.136717	1.38416	8
P62273	40S ribosomal protein S29	RPS29	-0.634216	0.333791	0.958107	-0.775073						-0.618668	1.10229	7	0.0155482	0.0219885	2
P05141	ADP/ATP translocase 2	SLC25A5	0.245278	0.334145	0.958887	0.75145						0.0328529	0.637324	9	-0.212425	0.743431	9
P50213	Isocitrate dehydrogenase [NAD] subunit alpha, mitochondrial	IDH3A	0.448385	0.336765	0.954356	0.78833						0.0763797	0.101137	5	-0.372005	1.34137	3
O75380	NADH dehydrogenase [ubiquinone] iron-sulfur protein 6, mitochondrial	NDUFS6	-0.921433	0.337688	0.953061	-0.817523						-0.974705	1.37844	2	-0.0532715	1.27478	4
O00267	Transcription elongation factor SPT5	SUPT5H	0.220979	0.339535	0.950329	0.804615						0.186989	0.408592	4	-0.0339897	0.269885	3
P53367	Arfaptin-1	ARFIP1	0.684672	0.339666	0.951175	0.821627						0.0727641	0.134563	3	-0.611908	1.43705	3
P26640	Valine--tRNA ligase	VARS	0.218512	0.339763	0.952355	0.762927						-0.0214385	0.611518	9	-0.23995	0.56313	8
Q14103	Heterogeneous nuclear ribonucleoprotein D0	HNRNPD	0.15231	0.339999	0.953194	0.762098						0.264293	0.539703	9	0.111983	0.261155	9
P17858	ATP-dependent 6-phosphofructokinase, liver type	PFKL	-0.429659	0.340192	0.954058	-0.773917						-0.529245	1.14217	7	-0.0995853	0.539076	5
Q9Y376	Calcium-binding protein 39	CAB39	0.768776	0.340436	0.954774	0.823223						0.721067	0.481702	2	-0.0477089	1.21369	4
Q13242	Serine/arginine-rich splicing factor 9	SRSF9	-0.230166	0.340444	0.956089	-0.765612						0.0585446	0.0551908	9	0.288711	0.909005	7
P56545	C-terminal-binding protein 2	CTBP2	-0.912921	0.340726	0.956855	-0.916092						-0.668826	1.25054	2	0.244095	0.649876	2
O95373	Importin-7	IPO7	-0.220353	0.341188	0.957057	-0.76865						-0.0493254	0.483355	8	0.171027	0.626255	7
P63208	S-phase kinase-associated protein 1	SKP1	0.239504	0.341504	0.957843	0.771196						-0.0634368	0.552795	8	-0.302941	0.604832	6
O15372	Eukaryotic translation initiation factor 3 subunit H	EIF3H	-0.397158	0.34247	0.957307	-0.775319						-0.230766	0.941823	9	0.166392	0.546775	4
P25205	DNA replication licensing factor MCM3	MCM3	0.365507	0.343581	0.956573	0.768587						-0.0444937	0.446391	9	-0.410001	1.35504	9
Q86UE4	Protein LYRIC	MTDH	-0.283346	0.344305	0.956366	-0.803042						-0.173418	0.403444	5	0.109927	0.612176	3
Q13620	Cullin-4B	CUL4B	-0.785601	0.344783	0.956783	-0.862002						-0.0821795	0.650978	3	0.703422	1.46376	2
P09012	U1 small nuclear ribonucleoprotein A	SNRPA	-0.453615	0.344818	0.958048	-0.782513						-0.246787	0.567929	6	0.206827	1.30142	6
Q9Y3B9	RRP15-like protein	RRP15	-0.388769	0.345012	0.95861	-0.796613						-0.320849	0.479339	4	0.06792	0.86827	5
P43034	Platelet-activating factor acetylhydrolase IB subunit alpha	PAFAH1B1	0.468468	0.346866	0.955813	0.789858						0.270398	1.12244	7	-0.19807	0.408088	4
Q96HS1	Serine/threonine-protein phosphatase PGAM5, mitochondrial	PGAM5	0.357733	0.347816	0.955088	0.791631						0.320316	0.356499	6	-0.0374165	1.04605	5
P07339	Cathepsin D	CTSD	-0.416037	0.348689	0.954139	-0.777803						-0.475966	1.59433	9	-0.0599283	0.181804	9
P19525	Interferon-induced, double-stranded RNA-activated protein kinase	EIF2AK2	-0.80832	0.348695	0.95546	-0.87062						0.148418	0.800523	3	0.956738	1.34964	2
Q9ULC5	Long-chain-fatty-acid--CoA ligase 5	ACSL5	0.618851	0.349453	0.954999	0.841878						0.388747	1.13868	3	-0.230103	0.56961	3
O43837	Isocitrate dehydrogenase [NAD] subunit beta, mitochondrial	IDH3B	-0.653099	0.35001	0.955288	-0.806152						-0.287045	1.62937	4	0.366054	0.749175	5
Q9NQP4	Prefoldin subunit 4	PFDN4	0.647071	0.350191	0.956068	0.825856						0.423548	0.978376	3	-0.223522	1.05634	4
P35237	Serpin B6	SERPINB6	-0.586285	0.350346	0.957211	-0.806792						-0.211662	1.02185	5	0.374623	1.16015	4
Q15084	Protein disulfide-isomerase A6	PDIA6	0.211502	0.353601	0.951376	0.787959						-0.0560789	0.153002	8	-0.26758	0.742738	9
Q92804	TATA-binding protein-associated factor 2N	TAF15	-0.319396	0.354772	0.950223	-0.790064						-0.624209	0.527149	9	-0.304813	1.07965	8
Q9BQG0	Myb-binding protein 1A	MYBBP1A	0.479287	0.355908	0.949044	0.80299						0.195946	0.772913	7	-0.283341	1.30448	5
Q02878	60S ribosomal protein L6	RPL6	-0.250405	0.363114	0.934851	-0.803614						-0.288754	0.754454	9	-0.0383485	0.551946	9
Q9UGV2	Protein NDRG3	NDRG3	0.386943	0.363541	0.935574	0.840246						-0.0931469	0.48358	6	-0.48009	0.859877	2
Q9Y3F4	Serine-threonine kinase receptor-associated protein	STRAP	0.391942	0.363697	0.936548	0.804651						0.0525762	0.694695	9	-0.339366	1.2856	9
Q15393	Splicing factor 3B subunit 3	SF3B3	-0.235319	0.365022	0.935071	-0.809994						-0.259726	0.448882	8	-0.0244078	0.68827	8
P11142	Heat shock cognate 71 kDa protein	HSPA8	0.435366	0.366181	0.933827	0.809062						0.00987364	1.26399	9	-0.425492	1.0042	9
P13667	Protein disulfide-isomerase A4	PDIA4	-0.223675	0.366397	0.93453	-0.809445						-0.272316	0.754281	9	-0.048641	0.343932	9
Q9H074	Polyadenylate-binding protein-interacting protein 1	PAIP1	0.315602	0.368398	0.931849	0.822695						-0.0845653	0.41375	7	-0.400167	0.916825	6
Q13616	Cullin-1	CUL1	0.334241	0.369292	0.931437	0.882657						0.254424	0.291386	3	-0.0798171	0.587606	3
Q99623	Prohibitin-2	PHB2	0.461287	0.373158	0.924169	0.822838						-0.144609	0.948895	8	-0.605896	1.30686	9
Q96P70	Importin-9	IPO9	0.60048	0.374346	0.923121	0.86095						0.535135	1.39219	4	-0.0653449	0.0873534	4
O15020	Spectrin beta chain, non-erythrocytic 2	SPTBN2	-0.585616	0.374662	0.923813	-0.861553						-0.603023	1.24792	4	-0.0174071	0.539247	4
P12268	Inosine-5-monophosphate dehydrogenase 2	IMPDH2	-0.257756	0.375106	0.924321	-0.824833						-0.327257	0.922198	9	-0.0695015	0.168594	9
Q3LXA3	Bifunctional ATP-dependent dihydroxyacetone kinase/FAD-AMP lyase (cyclizing)	DAK	-0.464928	0.375401	0.925117	-0.838563						0.0618316	0.537502	7	0.526759	1.34465	5
P62995	Transformer-2 protein homolog beta	TRA2B	0.834414	0.375712	0.925769	0.89578						-0.245614	0.172973	4	-1.08003	2.13023	2
P00352	Retinal dehydrogenase 1	ALDH1A1	0.475977	0.376324	0.92539	0.828432						0.32408	1.586	9	-0.151896	0.348144	8
O95831	Apoptosis-inducing factor 1, mitochondrial	AIFM1	-0.326881	0.376347	0.926708	-0.828473						-0.226427	0.749908	9	0.100453	0.877587	8
Q16881	Thioredoxin reductase 1, cytoplasmic	TXNRD1	0.480488	0.376566	0.927724	0.837421						0.161761	0.568387	9	-0.318728	1.57521	4
Q99436	Proteasome subunit beta type-7	PSMB7	0.489948	0.377532	0.926781	0.858101						0.584598	1.24693	4	0.0946506	0.318858	5
P46060	Ran GTPase-activating protein 1	RANGAP1	-0.267779	0.379147	0.924454	-0.835094						-0.036685	0.512784	9	0.231094	0.770762	7
O00571	ATP-dependent RNA helicase DDX3X	DDX3X	0.411519	0.379697	0.92436	0.832902						-0.15843	0.87899	9	-0.56995	1.19348	9
P20700	Lamin-B1	LMNB1	-0.469575	0.383398	0.916799	-0.839383						0.0464129	0.107326	9	0.515988	1.67485	9
Q8IUE6	Histone H2A type 2-B	HIST2H2AB	0.562082	0.384887	0.915093	0.859821						0.728682	1.43522	3	0.166599	0.781196	8
P31943	Heterogeneous nuclear ribonucleoprotein H	HNRNPH1	-0.360706	0.385605	0.914979	-0.843239						-0.422133	1.23662	9	-0.0614267	0.342912	9
Q9UQE7	Structural maintenance of chromosomes protein 3	SMC3	-0.284793	0.386268	0.914841	-0.896853						-0.134031	0.488817	4	0.150762	0.271554	3
P56192	Methionine--tRNA ligase, cytoplasmic	MARS	-0.802185	0.388136	0.911988	-0.900493						0.0527258	0.0996787	3	0.854911	1.50357	4
P30419	Glycylpeptide N-tetradecanoyltransferase 1	NMT1	-0.577653	0.388879	0.91194	-0.872354						0.132128	0.816785	7	0.709781	1.29684	3
Q9UQ80	Proliferation-associated protein 2G4	PA2G4	-0.480561	0.389234	0.912543	-0.849565						-0.365702	1.65939	9	0.114858	0.355116	9
P12429	Annexin A3	ANXA3	-0.417528	0.389988	0.912179	-0.864846						-0.154561	0.756879	5	0.262966	0.866652	7
Q05519	Serine/arginine-rich splicing factor 11	SRSF11	0.37502	0.390041	0.913455	0.852502						0.27593	0.65641	8	-0.0990899	1.07691	9
Q9Y6M1	Insulin-like growth factor 2 mRNA-binding protein 2	IGF2BP2	-0.474994	0.390208	0.914573	-0.856589						-0.0494903	0.73099	8	0.425503	1.36523	7
Q9Y394	Dehydrogenase/reductase SDR family member 7	DHRS7	-1.0127	0.391816	0.912054	-1.04509						-0.661689	1.16345	2	0.351007	0.724084	2
Q9HDC9	Adipocyte plasma membrane-associated protein	APMAP	0.555139	0.391966	0.913077	0.872637						-0.0624735	0.813035	6	-0.617613	1.28729	5
P23381	Tryptophan--tRNA ligase, cytoplasmic	WARS	-0.290077	0.392108	0.914175	-0.872893						-0.275289	0.614712	7	0.0147878	0.29593	4
P11717	Cation-independent mannose-6-phosphate receptor	IGF2R	-0.594517	0.39271	0.913683	-0.895835						-0.868539	0.753753	3	-0.274022	0.97705	5
P36405	ADP-ribosylation factor-like protein 3	ARL3	0.582906	0.393652	0.913088	0.8881						0.23971	0.792262	6	-0.343196	1.20266	3
Q5SSJ5	Heterochromatin protein 1-binding protein 3	HP1BP3	-1.02324	0.393965	0.913779	-1.05055						-0.629544	1.12639	2	0.393695	0.792847	2
P63220	40S ribosomal protein S21	RPS21	0.508755	0.395064	0.91317	0.867547						0.160787	1.05164	7	-0.347968	1.14076	7
Q14247	Src substrate cortactin	CTTN	-0.461008	0.396631	0.911466	-0.863974						-0.0494009	0.933226	9	0.411607	1.26043	8
P17980	26S protease regulatory subunit 6A	PSMC3	-0.955447	0.397342	0.91104	-1.05914						-0.816678	1.24355	2	0.138769	0.284846	2
O75083	WD repeat-containing protein 1	WDR1	0.291543	0.398657	0.909577	0.865907						-0.0465844	0.566188	9	-0.338127	0.836468	9
Q96AG4	Leucine-rich repeat-containing protein 59	LRRC59	-0.470826	0.398713	0.910866	-0.873968						0.0132729	0.449962	7	0.484098	1.35244	7
Q9UBS4	DnaJ homolog subfamily B member 11	DNAJB11	0.822252	0.399476	0.910711	0.98182						0.857702	1.53392	2	0.0354497	0.293272	3
Q9Y5K6	CD2-associated protein	CD2AP	0.697886	0.401645	0.907046	0.926719						0.507511	1.2493	4	-0.190375	0.298959	3
Q9BZZ5	Apoptosis inhibitor 5	API5	-0.354925	0.403801	0.903338	-0.889482						-0.0544357	0.290148	6	0.300489	0.933346	6
P60174	Triosephosphate isomerase	TPI1	0.163109	0.403843	0.904669	0.874848						0.187541	0.531034	9	0.0244314	0.175648	9
P49821	NADH dehydrogenase [ubiquinone] flavoprotein 1, mitochondrial	NDUFV1	-0.484355	0.403928	0.905837	-0.878457						-0.497976	1.417	9	-0.0136212	0.340442	7
P00491	Purine nucleoside phosphorylase	PNP	-0.540782	0.405362	0.904203	-0.880941						-0.45287	1.57366	9	0.0879128	0.400374	7
P49748	Very long-chain specific acyl-CoA dehydrogenase, mitochondrial	ACADVL	0.393714	0.405674	0.905029	0.881481						0.378723	1.16129	8	-0.014991	0.49737	8
P49589	Cysteine--tRNA ligase, cytoplasmic	CARS	0.786604	0.405744	0.906216	0.995477						0.764026	1.05989	3	-0.0225781	0.0319303	2
P31949	Protein S100-A11	S100A11	0.411785	0.40587	0.907419	0.88182						0.204542	0.726061	8	-0.207243	1.10333	8
P32322	Pyrroline-5-carboxylate reductase 1, mitochondrial	PYCR1	0.537126	0.407486	0.905381	0.886788						-0.11925	0.446567	7	-0.656376	1.54036	8
P07195	L-lactate dehydrogenase B chain	LDHB	0.441515	0.409867	0.901767	0.885189						0.339954	0.918777	9	-0.101562	1.18105	9
Q16795	NADH dehydrogenase [ubiquinone] 1 alpha subcomplex subunit 9, mitochondrial	NDUFA9	0.515952	0.410647	0.901578	0.911915						-0.210999	0.392824	5	-0.726951	1.20261	5
P08559	Pyruvate dehydrogenase E1 component subunit alpha, somatic form, mitochondrial	PDHA1	-0.425228	0.413112	0.897219	-1.01152						0.346738	0.356484	3	0.771967	0.618101	2
P14868	Aspartate--tRNA ligase, cytoplasmic	DARS	0.575313	0.413247	0.898312	0.910795						0.192645	0.41692	5	-0.382667	1.34894	6
P30101	Protein disulfide-isomerase A3	PDIA3	0.351587	0.413365	0.899488	0.891172						-0.200747	0.389009	9	-0.552334	1.11781	9
Q9UMS4	Pre-mRNA-processing factor 19	PRPF19	-0.696614	0.414173	0.899325	-0.907826						-0.737364	2.23261	4	-0.0407498	0.326905	8
P27824	Calnexin	CANX	0.348168	0.414833	0.899324	0.893679						-0.0573401	0.865371	9	-0.405508	0.785591	9
Q15029	116 kDa U5 small nuclear ribonucleoprotein component	EFTUD2	-0.437369	0.41514	0.900132	-0.895881						-0.235494	0.230281	9	0.201875	1.44999	8
P49736	DNA replication licensing factor MCM2	MCM2	0.121373	0.417114	0.897721	0.903447						0.0390253	0.208258	9	-0.0823474	0.315496	6
P61221	ATP-binding cassette sub-family E member 1	ABCE1	0.481941	0.417915	0.897497	0.981266						0.236763	0.322727	4	-0.245178	0.986939	2
P48739	Phosphatidylinositol transfer protein beta isoform	PITPNB	-0.788166	0.419089	0.895742	-0.960344						-0.309616	0.881861	3	0.47855	1.18576	4
Q93045	Stathmin-2	STMN2	-0.240913	0.419394	0.896763	-0.901447						-0.208825	0.478274	9	0.0320882	0.643479	9
Q2TAY7	WD40 repeat-containing protein SMU1	SMU1	-0.57427	0.421972	0.892032	-0.917683						-0.446863	1.19566	9	0.127407	0.404987	4
Q9NTK5	Obg-like ATPase 1	OLA1	-0.385814	0.422301	0.892835	-0.906384						-0.428372	0.777665	9	-0.0425585	1.01288	9
Q9Y295	Developmentally-regulated GTP-binding protein 1	DRG1	1.13334	0.42231	0.894212	1.03152						0.197111	0.342977	3	-0.936231	2.02744	2
Q9NVP1	ATP-dependent RNA helicase DDX18	DDX18	0.319129	0.424473	0.890863	0.911804						0.560396	0.681912	9	0.241267	0.761786	8
O75390	Citrate synthase, mitochondrial	CS	0.346872	0.424614	0.892025	0.910306						0.372072	0.986174	9	0.0252006	0.578144	9
P25789	Proteasome subunit alpha type-4	PSMA4	0.373606	0.42464	0.893363	0.910349						0.289391	1.07977	9	-0.0842147	0.591549	9
P14550	Alcohol dehydrogenase [NADP(+)]	AKR1A1	0.586329	0.424647	0.894775	0.91911						0.325877	1.39438	8	-0.260452	0.791615	6
P54727	UV excision repair protein RAD23 homolog B	RAD23B	-0.471326	0.424723	0.896134	-0.937211						-0.200496	0.317575	5	0.27083	1.07875	5
Q07021	Complement component 1 Q subcomponent-binding protein, mitochondrial	C1QBP	0.465247	0.4251	0.896755	0.911128						0.322704	0.937675	9	-0.142543	1.21137	9
P56556	NADH dehydrogenase [ubiquinone] 1 alpha subcomplex subunit 6	NDUFA6	0.461254	0.425319	0.897519	0.923497						-0.220975	0.854732	7	-0.682229	0.946802	6
P18124	60S ribosomal protein L7	RPL7	-0.436622	0.425681	0.898286	-0.913856						-0.582733	1.03984	8	-0.14611	0.930944	9
Q9P258	Protein RCC2	RCC2	0.814038	0.425982	0.899023	0.958147						0.228495	0.342975	3	-0.585543	1.40402	5
Q13363	C-terminal-binding protein 1	CTBP1	-0.771778	0.427344	0.897398	-1.0002						-0.684252	1.19331	3	0.0875258	0.601836	3
Q92945	Far upstream element-binding protein 2	KHSRP	0.518261	0.428871	0.895484	0.917504						-0.0353315	0.343698	9	-0.553593	1.65936	9
P38646	Stress-70 protein, mitochondrial	HSPA9	0.481514	0.429175	0.896459	0.918018						0.472194	0.884447	9	-0.00932007	1.30146	9
P05026	Sodium/potassium-transporting ATPase subunit beta-1	ATP1B1	-0.445963	0.429817	0.896641	-0.928012						0.0405104	0.338178	7	0.486474	1.22564	7
Q9H9B4	Sideroflexin-1	SFXN1	-0.537433	0.432338	0.892285	-0.969928						0.00195102	0.710111	5	0.539384	0.847634	3
P27105	Erythrocyte band 7 integral membrane protein	STOM	0.796186	0.432656	0.893039	0.986318						0.620654	1.34727	4	-0.175532	0.264486	3
P62979	Ubiquitin-40S ribosomal protein S27a	RPS27A	0.402932	0.433742	0.892234	0.929566						0.14129	0.846656	9	-0.261642	0.877764	7
P55786	Puromycin-sensitive aminopeptidase	NPEPPS	0.502031	0.434851	0.89086	0.927579						0.00760972	0.277457	9	-0.494421	1.5998	9
Q9P289	Serine/threonine-protein kinase 26	STK26	-0.32113	0.4353	0.891393	-0.928333						-0.105304	0.903035	9	0.215826	0.511354	9
Q13617	Cullin-2	CUL2	-0.887361	0.435611	0.892163	-0.975982						-0.689044	1.52469	5	0.198317	0.0225263	3
Q9NUU7	ATP-dependent RNA helicase DDX19A	DDX19A	-0.804112	0.436337	0.892092	-1.01821						-0.621172	1.32222	3	0.182939	0.350343	3
P07814	Bifunctional glutamate/proline--tRNA ligase	EPRS	0.379232	0.437312	0.890616	0.931712						0.308065	0.846279	9	-0.0711671	0.880255	9
Q9H3U1	Protein unc-45 homolog A	UNC45A	-0.858958	0.438354	0.889984	-1.02224						0.0940565	0.325441	3	0.953015	1.41853	3
O14737	Programmed cell death protein 5	PDCD5	0.658551	0.438435	0.891276	0.946159						0.23821	1.48728	6	-0.420341	1.01297	7
P60842	Eukaryotic initiation factor 4A-I	EIF4A1	-0.419842	0.440231	0.888837	-0.936605						-0.446767	1.2649	9	-0.0269254	0.456572	9
P22307	Non-specific lipid-transfer protein	SCP2	0.48101	0.440326	0.890132	0.936764						0.337302	0.692176	9	-0.143708	1.37617	9
Q96E39	RNA binding motif protein, X-linked-like-1	RBMXL1	0.473643	0.441751	0.887835	0.940993						-0.156714	0.815415	9	-0.630357	1.24075	8
Q14315	Filamin-C	FLNC	0.387654	0.442307	0.888066	0.941926						0.513517	0.78072	9	0.125863	0.916845	8
P10768	S-formylglutathione hydrolase	ESD	-0.44227	0.443865	0.885778	-0.944538						0.0157032	0.359225	9	0.457974	1.35733	8
O43143	Pre-mRNA-splicing factor ATP-dependent RNA helicase DHX15	DHX15	-0.320246	0.444762	0.885415	-0.953564						-0.274089	0.581233	7	0.0461575	0.672081	7
P62917	60S ribosomal protein L8	RPL8	0.479768	0.44688	0.88229	0.949588						0.535903	1.39279	9	0.0561355	0.315772	8
P55060	Exportin-2	CSE1L	-0.395683	0.448383	0.880593	-0.950214						-0.150368	0.943652	9	0.245314	0.818614	9
Q86U42	Polyadenylate-binding protein 2	PABPN1	-0.40476	0.448811	0.881249	-0.963947						-0.441165	0.854334	8	-0.0364055	0.463242	5
O43169	Cytochrome b5 type B	CYB5B	-0.398781	0.450279	0.878843	-0.991245						-0.284049	0.627518	6	0.114732	0.385344	3
Q9Y5S9	RNA-binding protein 8A	RBM8A	-0.591599	0.450385	0.880147	-0.970892						-0.0368232	0.587198	6	0.554776	1.3722	6
O15371	Eukaryotic translation initiation factor 3 subunit D	EIF3D	0.58676	0.450531	0.881195	0.966883						0.0850579	1.09738	9	-0.501702	0.726713	4
P31930	Cytochrome b-c1 complex subunit 1, mitochondrial	UQCRC1	-0.539847	0.450644	0.882407	-0.953975						-0.491508	1.68691	9	0.0483384	0.190913	9
Q14697	Neutral alpha-glucosidase AB	GANAB	-0.198357	0.450653	0.883879	-0.955891						-0.203119	0.536075	9	-0.00476243	0.249739	8
Q8NC51	Plasminogen activator inhibitor 1 RNA-binding protein	SERBP1	0.546702	0.450809	0.884992	0.954249						0.128269	0.762612	9	-0.418433	1.54029	9
O00154	Cytosolic acyl coenzyme A thioester hydrolase	ACOT7	-0.777314	0.4523	0.883561	-0.986156						-0.278398	1.50868	6	0.498915	0.427531	4
P47897	Glutamine--tRNA ligase	QARS	0.589988	0.452539	0.884629	0.97989						0.574295	1.30567	6	-0.0156924	0.305934	5
Q15125	3-beta-hydroxysteroid-Delta(8),Delta(7)-isomerase	EBP	0.697983	0.453547	0.884054	1.00898						0.355984	0.56337	4	-0.341999	1.26364	4
P51116	Fragile X mental retardation syndrome-related protein 2	FXR2	0.857244	0.453684	0.885331	1.00923						0.780227	1.13638	6	-0.0770169	0.191344	2
Q13155	Aminoacyl tRNA synthase complex-interacting multifunctional protein 2	AIMP2	-0.576372	0.454633	0.885184	-0.964732						-0.375727	0.355117	7	0.200645	1.53784	9
O43252	Bifunctional 3-phosphoadenosine 5-phosphosulfate synthase 1	PAPSS1	-0.862226	0.457606	0.879734	-1.06063						-0.571465	1.07067	4	0.290761	0.292605	2
P62258	14-3-3 protein epsilon	YWHAE	0.501587	0.457956	0.880567	0.966096						0.423483	0.785204	9	-0.0781039	1.34517	9
Q92922	SWI/SNF complex subunit SMARCC1	SMARCC1	-0.72882	0.45897	0.879911	-1.0068						-0.120514	0.342694	4	0.608305	1.39636	5
O75347	Tubulin-specific chaperone A	TBCA	0.545458	0.459247	0.880829	0.975034						0.589442	1.4329	8	0.0439832	0.368853	7
P12109	Collagen alpha-1(VI) chain	COL6A1	-0.955082	0.460141	0.879993	-1.11365						-0.608999	1.09733	3	0.346083	0.489435	2
P49419	Alpha-aminoadipic semialdehyde dehydrogenase	ALDH7A1	1.0267	0.460802	0.880096	1.06698						0.811562	1.58309	3	-0.215141	0.521129	3
O60701	UDP-glucose 6-dehydrogenase	UGDH	-0.566731	0.46113	0.880902	-1.01065						-0.252093	0.649842	5	0.314637	1.03316	4
P49327	Fatty acid synthase	FASN	0.443743	0.461644	0.881655	0.972186						0.199353	0.797204	9	-0.24439	1.11332	9
Q9Y266	Nuclear migration protein nudC	NUDC	0.353548	0.462682	0.881161	0.973899						0.30979	0.562147	9	-0.0437579	0.932773	9
Q16891	MICOS complex subunit MIC60	IMMT	-0.459634	0.46279	0.882491	-0.974076						-0.0191313	0.272614	9	0.440503	1.3891	9
P48637	Glutathione synthetase	GSS	0.680346	0.462867	0.883861	1.00471						0.271185	1.32637	5	-0.409161	0.730386	5
Q9GZT3	SRA stem-loop-interacting RNA-binding protein, mitochondrial	SLIRP	-0.684842	0.463153	0.884715	-1.00521						-0.352825	1.06804	7	0.332017	0.690542	3
P25787	Proteasome subunit alpha type-2	PSMA2	0.584182	0.463262	0.886052	0.98175						0.0361589	0.376679	8	-0.548023	1.64272	7
P30740	Leukocyte elastase inhibitor	SERPINB1	-0.536768	0.463328	0.887505	-0.98186						0.0187905	0.550907	8	0.555559	1.43645	7
P00558	Phosphoglycerate kinase 1	PGK1	0.451215	0.463928	0.887581	0.975951						0.316855	0.426884	9	-0.134359	1.31967	9
O43684	Mitotic checkpoint protein BUB3	BUB3	-0.909557	0.46407	0.888811	-1.01589						-0.528388	1.2053	7	0.381169	0.110577	2
P57088	Transmembrane protein 33	TMEM33	-1.00866	0.465653	0.887103	-1.23493						-0.101734	0.016269	2	0.906929	1.15499	2
P25705	ATP synthase subunit alpha, mitochondrial	ATP5A1	0.426236	0.466338	0.886954	0.979915						-0.148049	0.297312	9	-0.574285	1.2706	9
Q9NYU2	UDP-glucose:glycoprotein glucosyltransferase 1	UGGT1	-0.577393	0.46635	0.888471	-0.984237						0.0979315	0.128522	9	0.675324	1.77195	7
P78417	Glutathione S-transferase omega-1	GSTO1	0.366708	0.466454	0.889824	0.980107						0.0410412	0.0620995	9	-0.325666	1.12073	9
Q96HE7	ERO1-like protein alpha	ERO1L	0.630091	0.467063	0.890039	0.999457						0.162387	0.313661	6	-0.467704	1.51205	6
P63279	SUMO-conjugating enzyme UBC9	UBE2I	0.389139	0.467334	0.891053	1.01252						0.139987	0.348787	6	-0.249153	0.861728	4
Q16658	Fascin	FSCN1	-0.200377	0.468233	0.890811	-0.983028						0.0226747	0.186121	9	0.223051	0.582495	9
P50570	Dynamin-2	DNM2	0.350951	0.469033	0.89005	1.02471						0.114137	0.143162	4	-0.236814	0.663916	5
Q12792	Twinfilin-1	TWF1	0.472432	0.470305	0.888398	0.993485						0.345813	1.06431	8	-0.126619	0.712455	7
P61769	Beta-2-microglobulin	B2M	-0.589518	0.470348	0.889936	-0.993557						-0.539558	1.07079	8	0.0499595	1.22883	7
P45954	Short/branched chain specific acyl-CoA dehydrogenase, mitochondrial	ACADSB	-0.596213	0.471987	0.887629	-1.01349						-0.153687	0.915418	8	0.442526	0.681785	3
Q9BXJ9	N-alpha-acetyltransferase 15, NatA auxiliary subunit	NAA15	-0.494823	0.472797	0.887579	-0.994903						-0.026797	0.62212	9	0.468026	1.32537	7
Q07065	Cytoskeleton-associated protein 4	CKAP4	0.271982	0.473063	0.888458	1.00966						0.264266	0.588403	6	-0.00771583	0.298617	6
Q16181	Septin-7	SEPTIN7	-0.470853	0.473236	0.889685	-0.991228						-0.347726	1.35734	9	0.123127	0.434078	9
P83731	60S ribosomal protein L24	RPL24	0.144628	0.474571	0.888811	0.993412						0.0866952	0.406739	9	-0.0579333	0.159138	9
P61224	Ras-related protein Rap-1b	RAP1B	0.412816	0.475972	0.888829	1.00289						-0.103238	0.360619	8	-0.516054	1.10401	7
P62834	Ras-related protein Rap-1A	RAP1A	0.412816	0.475972	0.88723	1.00289						-0.103238	0.360619	8	-0.516054	1.10401	7
Q9H6T3	RNA polymerase II-associated protein 3	RPAP3	-0.962583	0.476826	0.888289	-1.14984						-0.655286	1.09453	3	0.307297	0.356306	2
Q9BY44	Eukaryotic translation initiation factor 2A	EIF2A	-0.300243	0.477093	0.889114	-1.15041						-0.213351	0.403508	2	0.0868922	0.202969	3
O95758	Polypyrimidine tract-binding protein 3	PTBP3	-0.470205	0.47776	0.889109	-1.0007						-0.703424	1.23428	9	-0.233219	0.512525	8
Q15291	Retinoblastoma-binding protein 5	RBBP5	-1.04277	0.478323	0.889256	-1.26806						-0.147155	0.100153	2	0.895611	1.15863	2
P31689	DnaJ homolog subfamily A member 1	DNAJA1	-0.534692	0.478602	0.890247	-1.00447						-0.360806	1.13048	8	0.173886	0.994415	8
P20648	Potassium-transporting ATPase alpha chain 1	ATP4A	0.673227	0.479119	0.890703	1.03304						0.0261158	1.0273	6	-0.647111	0.979412	4
P54707	Potassium-transporting ATPase alpha chain 2	ATP12A	0.673227	0.479119	0.892328	1.03304						0.0261158	1.0273	6	-0.647111	0.979412	4
P27797	Calreticulin	CALR	-0.489389	0.479623	0.893082	-1.00166						-0.565825	1.27513	9	-0.0764363	0.722796	9
Q01484	Ankyrin-2	ANK2	0.747002	0.479879	0.894147	1.05694						0.262454	1.09718	3	-0.484548	0.896075	5
Q14978	Nucleolar and coiled-body phosphoprotein 1	NOLC1	0.0956498	0.480173	0.895068	1.07621						0.147175	0.1284	3	0.0515256	0.1076	4
Q9Y3I0	tRNA-splicing ligase RtcB homolog	RTCB	0.43249	0.480617	0.895647	1.00537						0.584116	0.99608	9	0.151626	0.738622	8
Q9H0L4	Cleavage stimulation factor subunit 2 tau variant	CSTF2T	-0.896604	0.480939	0.896611	-1.10691						-0.56623	1.05817	4	0.330374	0.37429	2
P49591	Serine--tRNA ligase, cytoplasmic	SARS	-0.514381	0.481213	0.897624	-1.01156						-0.456899	1.21807	9	0.0574814	0.215323	6
P62847	40S ribosomal protein S24	RPS24	0.378915	0.481977	0.897353	1.00549						0.282104	0.900587	9	-0.0968108	0.683421	9
Q9P0J1	[Pyruvate dehydrogenase [acetyl-transferring]]-phosphatase 1, mitochondrial	PDP1	0.583894	0.486032	0.888519	1.0195						0.417452	0.956255	7	-0.166441	1.22084	8
Q9Y6E0	Serine/threonine-protein kinase 24	STK24	-0.348902	0.486051	0.89013	-1.01211						-0.12717	0.908156	9	0.221732	0.494768	9
Q92598	Heat shock protein 105 kDa	HSPH1	0.415222	0.488722	0.886602	1.01643						0.220173	0.408081	9	-0.195049	1.15559	9
Q8WXX5	DnaJ homolog subfamily C member 9	DNAJC9	-0.983662	0.490194	0.884372	-1.17883						-0.33242	0.44197	2	0.651242	1.07501	3
P49368	T-complex protein 1 subunit gamma	CCT3	0.498888	0.490615	0.885075	1.0195						-0.298355	0.492052	9	-0.797243	1.38312	9
P63092	Guanine nucleotide-binding protein G(s) subunit alpha isoforms short	GNAS	-0.427252	0.491257	0.885361	-1.0775						-0.167679	0.232495	3	0.259573	0.644343	5
Q15366	Poly(rC)-binding protein 2	PCBP2	0.469164	0.492641	0.883738	1.02277						0.575454	1.13006	9	0.10629	0.785338	9
P28070	Proteasome subunit beta type-4	PSMB4	0.287374	0.492764	0.885156	1.02297						0.105468	0.612579	9	-0.181906	0.57879	9
Q02543	60S ribosomal protein L18a	RPL18A	0.307547	0.494252	0.884038	1.02537						-0.147141	0.612103	9	-0.454688	0.659538	9
Q86UP2	Kinectin	KTN1	-0.563008	0.495389	0.883104	-1.03193						-0.168872	0.692004	9	0.394136	1.44786	7
P54652	Heat shock-related 70 kDa protein 2	HSPA2	0.434645	0.495478	0.884566	1.02735						0.0686854	1.0727	9	-0.36596	0.678403	9
P23193	Transcription elongation factor A protein 1	TCEA1	-0.238259	0.496791	0.883327	-1.10729						-0.423782	0.163366	4	-0.185522	0.397988	3
P09104	Gamma-enolase	ENO2	0.74849	0.497732	0.883061	1.06518						-0.281933	0.85076	7	-1.03042	1.4058	3
Q9Y490	Talin-1	TLN1	-0.384909	0.498683	0.882975	-1.03251						-0.319409	0.322144	9	0.0655001	1.07097	9
P50995	Annexin A11	ANXA11	-0.612109	0.498785	0.884441	-1.11101						-0.382124	1.194	2	0.229985	0.430849	5
Q9UNM6	26S proteasome non-ATPase regulatory subunit 13	PSMD13	0.312298	0.499352	0.884869	1.03359						0.0275735	0.176332	9	-0.284724	0.889132	9
P51648	Fatty aldehyde dehydrogenase	ALDH3A2	0.918949	0.499425	0.886405	1.1122						0.513479	1.07871	5	-0.40547	0.470931	2
Q9UHV9	Prefoldin subunit 2	PFDN2	0.503175	0.500305	0.885912	1.05053						0.496912	1.25911	6	-0.00626295	0.194176	7
O75934	Pre-mRNA-splicing factor SPF27	BCAS2	1.12879	0.500425	0.887341	1.14539						1.39635	1.00099	2	0.267561	1.1801	4
Q01844	RNA-binding protein EWS	EWSR1	0.604727	0.500744	0.887831	1.05126						0.481407	1.19367	7	-0.12332	0.801343	6
P23528	Cofilin-1	CFL1	-0.4451	0.501667	0.887454	-1.03731						0.00541106	0.83681	9	0.450511	0.978177	9
O75312	Zinc finger protein ZPR1	ZPR1	-0.576288	0.502545	0.887491	-1.06554						-0.0454106	0.465302	6	0.530877	1.23463	5
Q9UK76	Hematological and neurological expressed 1 protein	HN1	0.930951	0.504343	0.885027	1.10103						0.654915	1.12088	6	-0.276036	0.390374	2
P12956	X-ray repair cross-complementing protein 6	XRCC6	-0.573593	0.50453	0.886406	-1.04676						-0.463585	1.40276	8	0.110008	0.659113	8
Q6PD62	RNA polymerase-associated protein CTR9 homolog	CTR9	1.10244	0.504986	0.887326	1.21092						0.10919	0.137509	2	-0.993251	1.21757	3
P55884	Eukaryotic translation initiation factor 3 subunit B	EIF3B	-0.0858965	0.50582	0.886571	-1.04397						-0.0251102	0.175423	9	0.0607863	0.173653	9
Q9P032	NADH dehydrogenase [ubiquinone] 1 alpha subcomplex assembly factor 4	NDUFAF4	-1.03308	0.505918	0.888031	-1.34092						-0.263775	0.0587729	2	0.769308	1.08797	2
P31939	Bifunctional purine biosynthesis protein PURH	ATIC	0.331754	0.50596	0.889583	1.04646						-0.013882	0.268069	9	-0.345636	0.91105	8
P34897	Serine hydroxymethyltransferase, mitochondrial	SHMT2	0.124239	0.506072	0.891008	1.04437						0.150334	0.241322	9	0.0260959	0.262921	9
Q9Y6E2	Basic leucine zipper and W2 domain-containing protein 2	BZW2	0.380103	0.507163	0.889933	1.0484						0.355494	0.886652	8	-0.0246092	0.596624	9
P00338	L-lactate dehydrogenase A chain	LDHA	-0.445136	0.507416	0.891067	-1.04652						0.142105	0.796883	9	0.587241	0.996628	9
P68400	Casein kinase II subunit alpha	CSNK2A1	0.566301	0.507667	0.892291	1.05183						0.648294	1.44413	5.5	0.0819922	0.483165	4
P30046	D-dopachrome decarboxylase	DDT	-0.515679	0.508514	0.892441	-1.07561						-0.605691	0.947239	6	-0.0900119	0.537473	5
P62081	40S ribosomal protein S7	RPS7	0.574286	0.508544	0.89413	1.04833						-0.0921618	0.327866	9	-0.666448	1.6104	9
P05783	Keratin, type I cytoskeletal 18	KRT18	0.597147	0.509976	0.892806	1.05061						0.0827312	0.394588	9	-0.514416	1.65886	9
Q99729	Heterogeneous nuclear ribonucleoprotein A/B	HNRNPAB	0.578695	0.51084	0.89276	1.05199						0.117082	0.328252	9	-0.461613	1.61731	9
Q562R1	Beta-actin-like protein 2	ACTBL2	-0.47545	0.511496	0.892524	-1.05304						-0.725812	1.07271	9	-0.250362	0.827037	9
Q7L5N1	COP9 signalosome complex subunit 6	COPS6	-0.638766	0.511968	0.893177	-1.06978						-0.169331	1.11858	9	0.469436	0.532482	4
Q99986	Serine/threonine-protein kinase VRK1	VRK1	0.960359	0.512286	0.894422	1.16875						0.432583	1.02489	4	-0.527776	0.670674	2
Q92499	ATP-dependent RNA helicase DDX1	DDX1	0.621845	0.513587	0.893253	1.07244						-0.0017871	0.152241	7	-0.623632	1.53685	6
P63104	14-3-3 protein zeta/delta	YWHAZ	0.500981	0.513938	0.894408	1.05693						-0.258527	0.5919	9	-0.759508	1.29294	9
Q99873	Protein arginine N-methyltransferase 1	PRMT1	0.624294	0.514619	0.894774	1.06614						0.0175889	0.253678	7	-0.606705	1.52387	8
Q9Y3D9	28S ribosomal protein S23, mitochondrial	MRPS23	-0.523372	0.516475	0.892088	-1.06332						-0.0152629	0.209536	8	0.508109	1.37312	9
Q9Y6G9	Cytoplasmic dynein 1 light intermediate chain 1	DYNC1LI1	-0.491203	0.517946	0.889891	-1.12536						-0.187619	0.493929	4	0.303584	0.719796	4
P55209	Nucleosome assembly protein 1-like 1	NAP1L1	0.52022	0.518599	0.890274	1.06435						-7.31835e-05	0.169336	9	-0.520293	1.45649	9
P09382	Galectin-1	LGALS1	0.240013	0.518715	0.891749	1.06961						0.0122191	0.247607	7	-0.227793	0.548612	9
P62899	60S ribosomal protein L31	RPL31	0.597497	0.522665	0.884235	1.07912						0.919106	1.27536	8	0.321609	0.763005	7
P50993	Sodium/potassium-transporting ATPase subunit alpha-2	ATP1A2	0.68029	0.522964	0.885379	1.09986						0.485043	1.27114	6	-0.195247	0.57258	5
P28838	Cytosol aminopeptidase	LAP3	-0.219728	0.524365	0.884382	-1.09009						-0.205215	0.404251	8	0.0145131	0.240426	5
P06733	Alpha-enolase	ENO1	-0.417409	0.524614	0.88567	-1.07389						-0.701306	0.746472	9	-0.283897	0.895824	9
Q12849	G-rich sequence factor 1	GRSF1	0.689827	0.526293	0.883665	1.08874						0.174792	1.25223	9	-0.515036	0.857308	5
Q9P2E9	Ribosome-binding protein 1	RRBP1	-0.901164	0.526414	0.884892	-1.12528						-0.36012	0.380691	6	0.541043	2.03151	3
P53621	Coatomer subunit alpha	COPA	0.162049	0.526917	0.885697	1.08273						-0.0372396	0.17091	8	-0.199288	0.387285	8
P01040	Cystatin-A	CSTA	1.11174	0.528264	0.884082	1.40067						0.200884	0.112759	2	-0.910855	1.11681	2
P42126	Enoyl-CoA delta isomerase 1, mitochondrial	ECI1	0.536607	0.53035	0.881284	1.09147						-0.136806	0.841905	8	-0.673413	1.06217	7
P09525	Annexin A4	ANXA4	-0.786753	0.53053	0.882779	-1.16992						-0.133976	0.847607	4	0.652777	0.927632	3
Q01105	Protein SET	SET	-0.669455	0.531098	0.883066	-1.09267						-0.470957	1.4716	9	0.198498	0.220358	6
P62910	60S ribosomal protein L32	RPL32	0.83497	0.532569	0.881905	1.12456						-0.100679	0.165056	7	-0.935649	2.13285	3
Q14011	Cold-inducible RNA-binding protein	CIRBP	-0.162904	0.533445	0.881975	-1.10029						-0.144322	0.376309	7	0.0185824	0.10879	7
P46459	Vesicle-fusing ATPase	NSF	0.365153	0.533537	0.883642	1.08797						0.483237	0.622632	9	0.118084	0.791293	9
Q71UI9	Histone H2A.V	H2AFV	0.39481	0.534097	0.884458	1.08885						-0.149713	0.449461	9	-0.544523	0.990581	9
O43747	AP-1 complex subunit gamma-1	AP1G1	-0.20488	0.534453	0.885111	-1.09189						-0.0553328	0.320339	9	0.149547	0.449733	8
P12235	ADP/ATP translocase 1	SLC25A4	-0.440073	0.535882	0.883356	-1.09166						-0.23153	0.945216	9	0.208543	0.754419	9
P61353	60S ribosomal protein L27	RPL27	-0.452588	0.536014	0.884855	-1.10442						0.0163706	0.652409	7	0.468959	0.865962	7
Q16778	Histone H2B type 2-E	HIST2H2BE	-0.4651	0.53626	0.885992	-1.09225						0.103504	0.536362	9	0.568605	1.1594	9
P07947	Tyrosine-protein kinase Yes	YES1	-1.08219	0.537727	0.886329	-1.2187						-0.351317	0.610736	3	0.730876	1.41159	3
P12931	Proto-oncogene tyrosine-protein kinase Src	SRC	-1.08219	0.537727	0.88448	-1.2187						-0.351317	0.610736	3	0.730876	1.41159	3
O15305	Phosphomannomutase 2	PMM2	0.953698	0.538131	0.887188	1.21949						0.021972	0.678571	4	-0.931726	1.3713	2
P11310	Medium-chain specific acyl-CoA dehydrogenase, mitochondrial	ACADM	-0.807215	0.539368	0.885712	-1.16344						-0.28705	0.85178	4	0.520164	1.09545	4
Q9NQR4	Omega-amidase NIT2	NIT2	-1.08849	0.540503	0.885155	-1.2881						-0.474233	0.952907	3	0.614257	0.868691	2
Q58FG1	Putative heat shock protein HSP 90-alpha A4	HSP90AA4P	0.456401	0.542493	0.881753	1.10748						-0.0467093	0.585366	9	-0.503111	1.05046	7
O14561	Acyl carrier protein, mitochondrial	NDUFAB1	-0.608661	0.542687	0.88307	-1.11117						-0.00699233	0.385972	9	0.601669	1.60315	6
Q09161	Nuclear cap-binding protein subunit 1	NCBP1	0.831	0.543002	0.884316	1.16987						0.371531	0.917448	5	-0.459469	1.07463	3
Q9HCE1	Putative helicase MOV-10	MOV10	0.909044	0.543096	0.885199	1.29375						0.744503	0.855587	3	-0.164541	0.559726	2
P48147	Prolyl endopeptidase	PREP	-1.09667	0.545624	0.881013	-1.1745						-0.13019	0.61646	5	0.966476	2.0357	3
P51149	Ras-related protein Rab-7a	RAB7A	0.679009	0.547204	0.879114	1.11835						0.124715	0.357996	8	-0.554294	1.68295	7
Q9C0C9	E2/E3 hybrid ubiquitin-protein ligase UBE2O	UBE2O	1.09255	0.548106	0.879026	1.30466						0.3443	0.705702	3	-0.748253	1.23636	2
Q9Y4W6	AFG3-like protein 2	AFG3L2	0.826137	0.548503	0.88006	1.17959						0.35738	0.761502	3	-0.468757	1.04384	5
P13693	Translationally-controlled tumor protein	TPT1	-0.436906	0.549297	0.880286	-1.12167						-0.00723552	0.156739	8	0.42967	1.0948	7
Q96DB5	Regulator of microtubule dynamics protein 1	RMDN1	0.672413	0.550598	0.879176	1.18329						0.245952	0.713096	6	-0.42646	0.603106	2
O14828	Secretory carrier-associated membrane protein 3	SCAMP3	1.22482	0.550867	0.880061	1.46187						0.767204	1.02765	2	-0.457615	0.589829	2
P49756	RNA-binding protein 25	RBM25	-0.938483	0.553259	0.876253	-1.31589						-0.705348	0.410133	2	0.233136	0.911845	3
P38117	Electron transfer flavoprotein subunit beta	ETFB	-0.929427	0.553443	0.877799	-1.21212						0.0590341	1.14434	4	0.988461	0.745313	3
P35080	Profilin-2	PFN2	-0.591856	0.554206	0.878048	-1.13845						-0.286377	0.998325	9	0.305479	0.294284	4
O00299	Chloride intracellular channel protein 1	CLIC1	0.676571	0.555864	0.87614	1.13619						0.660259	1.40599	8	-0.0163116	0.387605	6
P30520	Adenylosuccinate synthetase isozyme 2	ADSS	1.0807	0.555965	0.877925	1.25441						0.889137	1.48226	3	-0.19156	0.171933	3
P33240	Cleavage stimulation factor subunit 2	CSTF2	-0.787903	0.558987	0.87333	-1.18128						-0.59182	1.19814	5	0.196083	0.626682	4
Q9H307	Pinin	PNN	-0.906493	0.559823	0.873139	-1.19953						-0.57033	0.962688	3	0.336163	1.06902	5
P10809	60 kDa heat shock protein, mitochondrial	HSPD1	0.450611	0.560879	0.872832	1.13065						0.302975	0.555932	9	-0.147637	1.05852	9
P14735	Insulin-degrading enzyme	IDE	-0.779585	0.56094	0.874661	-1.17223						-0.241438	1.10444	6	0.538147	0.893108	4
P62906	60S ribosomal protein L10a	RPL10A	0.357438	0.561067	0.876338	1.13362						0.436799	0.791042	9	0.0793602	0.4326	8
Q9HD42	Charged multivesicular body protein 1a	CHMP1A	-0.948373	0.561527	0.877354	-1.20253						-0.15555	0.612673	6	0.792823	1.92895	2
Q96SB4	SRSF protein kinase 1	SRPK1	-0.88528	0.563611	0.874304	-1.23078						-0.201377	0.451706	4	0.683903	1.38248	3
P62277	40S ribosomal protein S13	RPS13	0.703184	0.563986	0.875606	1.14909						-0.00350064	0.349427	8	-0.706684	1.70602	6
O60884	DnaJ homolog subfamily A member 2	DNAJA2	-0.190645	0.56517	0.87513	-1.17929						-0.229067	0.262276	6	-0.0384216	0.229373	4
O15042	U2 snRNP-associated SURP motif-containing protein	U2SURP	-0.330246	0.565211	0.876989	-1.34196						-0.178662	0.317036	3	0.151584	0.13038	2
P52815	39S ribosomal protein L12, mitochondrial	MRPL12	0.859073	0.566316	0.875847	1.1812						0.364668	0.360273	3	-0.494404	1.19908	7
P54819	Adenylate kinase 2, mitochondrial	AK2	-0.432289	0.566439	0.877598	-1.14509						-0.342988	0.98633	9	0.0893014	0.110672	7
Q8WYA6	Beta-catenin-like protein 1	CTNNBL1	-1.20892	0.567436	0.876597	-1.50724						-0.353542	0.364457	2	0.855382	1.07417	2
Q9H9J2	39S ribosomal protein L44, mitochondrial	MRPL44	0.895357	0.567552	0.878277	1.23799						0.369046	1.13151	3	-0.526311	0.80058	4
P10606	Cytochrome c oxidase subunit 5B, mitochondrial	COX5B	1.07565	0.568605	0.877936	1.27912						1.1496	1.39953	2	0.0739425	0.77737	4
P30085	UMP-CMP kinase	CMPK1	-0.913081	0.569748	0.878014	-1.19962						-0.756468	1.46686	5	0.156613	0.367489	4
P60660	Myosin light polypeptide 6	MYL6	-0.559671	0.571562	0.875607	-1.1499						-0.315097	0.735586	9	0.244574	1.23755	8
Q06323	Proteasome activator complex subunit 1	PSME1	-0.643614	0.574378	0.870105	-1.15426						-0.180366	0.683118	9	0.463249	1.51277	8
Q9Y3A5	Ribosome maturation protein SBDS	SBDS	0.972077	0.574516	0.871615	1.29066						0.0427771	0.145843	3	-0.9293	1.29634	3
Q0VDF9	Heat shock 70 kDa protein 14	HSPA14	0.90077	0.575923	0.870611	1.36536						0.000193497	0.000273646	2	-0.900577	0.885123	3
Q12931	Heat shock protein 75 kDa, mitochondrial	TRAP1	-0.409092	0.577344	0.868737	-1.16206						-0.367805	0.888504	9	0.0412875	0.29334	7
P04083	Annexin A1	ANXA1	-0.530174	0.578012	0.869524	-1.15705						-0.280244	0.835741	9	0.249931	1.0914	9
Q9Y2W1	Thyroid hormone receptor-associated protein 3	THRAP3	0.573094	0.57925	0.869065	1.16501						-0.0459921	0.58023	8	-0.619086	1.2646	8
P25398	40S ribosomal protein S12	RPS12	0.529679	0.582703	0.863508	1.16424						-0.0921002	0.412906	9	-0.621779	1.30092	9
Q9BVP2	Guanine nucleotide-binding protein-like 3	GNL3	-0.819052	0.583275	0.864195	-1.19925						-0.493147	1.13565	6	0.325905	1.11811	5
P08473	Neprilysin	MME	-1.29003	0.583914	0.864839	-1.38284						-0.101198	0.223697	3	1.18883	1.74152	2
Q12907	Vesicular integral-membrane protein VIP36	LMAN2	0.605241	0.588148	0.858	1.24914						0.563721	0.638581	6	-0.0415192	0.271977	2
P30041	Peroxiredoxin-6	PRDX6	-0.531986	0.591677	0.852899	-1.17793						-0.797962	1.09572	9	-0.265976	0.796939	9
Q6ZUT6	Uncharacterized protein C15orf52	C15orf52	0.863359	0.592768	0.852657	1.57751						0.397087	0.561566	2	-0.466272	0.532638	2
Q9Y5K5	Ubiquitin carboxyl-terminal hydrolase isozyme L5	UCHL5	-0.815553	0.592942	0.854287	-1.23892						-0.0129822	0.485011	6	0.80257	1.56372	3
Q9UN86	Ras GTPase-activating protein-binding protein 2	G3BP2	1.05451	0.595332	0.851509	1.40786						0.0623755	0.159732	3	-0.992131	1.40309	2
O43148	mRNA cap guanine-N7 methyltransferase	RNMT	1.00687	0.598032	0.84782	1.33654						0.657471	0.988547	4	-0.349399	0.308365	2
P61289	Proteasome activator complex subunit 3	PSME3	0.389573	0.599437	0.847005	1.21709						0.194709	0.665075	5	-0.194864	0.450737	7
Q9UGP8	Translocation protein SEC63 homolog	SEC63	0.939029	0.600327	0.846394	1.2978						0.41414	1.11568	4	-0.524889	0.613685	3
P46977	Dolichyl-diphosphooligosaccharide--protein glycosyltransferase subunit STT3A	STT3A	0.750628	0.601815	0.844914	1.22926						0.319299	0.987247	7	-0.431329	0.947667	4
Q8IWV8	E3 ubiquitin-protein ligase UBR2	UBR2	0.718273	0.602166	0.846119	1.24049						1.03598	1.1085	6	0.317704	0.312652	4
P43686	26S protease regulatory subunit 6B	PSMC4	0.363931	0.60325	0.845732	1.20196						0.162482	0.783974	8	-0.201449	0.344665	8
P46783	40S ribosomal protein S10	RPS10	-0.613169	0.608507	0.835319	-1.20342						-0.822331	1.0445	9	-0.209163	1.11603	9
Q9NP72	Ras-related protein Rab-18	RAB18	-0.838647	0.610417	0.832596	-1.26832						8.56196e-05	0.377243	5	0.838732	1.4413	4
P82979	SAP domain-containing ribonucleoprotein	SARNP	0.908752	0.611497	0.831094	1.24485						0.175084	0.445038	6	-0.733668	1.73856	5
P59910	DnaJ homolog subfamily B member 13	DNAJB13	1.007	0.612699	0.830783	1.36513						0.314624	0.566436	3	-0.692381	1.14524	3
Q9UHB9	Signal recognition particle subunit SRP68	SRP68	-0.833526	0.613937	0.830344	-1.24876						-0.15401	0.256136	5	0.679516	1.46105	6
O43852	Calumenin	CALU	-0.284212	0.614671	0.830757	-1.2284						-0.000730978	0.439214	7	0.283481	0.426389	7
O15067	Phosphoribosylformylglycinamidine synthase	PFAS	-0.62063	0.614962	0.831951	-1.21983						-0.633515	1.31706	9	-0.0128849	0.255805	7
Q14019	Coactosin-like protein	COTL1	-0.22634	0.616548	0.830107	-1.21865						-0.0458596	0.211052	9	0.180481	0.512021	8
O00186	Syntaxin-binding protein 3	STXBP3	-0.812864	0.616605	0.832049	-1.27869						0.11129	0.752429	6	0.924154	1.18888	3
Q96KP4	Cytosolic non-specific dipeptidase	CNDP2	-1.01882	0.616995	0.833265	-1.32807						-0.0794641	0.836504	5	0.939356	1.1852	2
O95394	Phosphoacetylglucosamine mutase	PGM3	-0.719105	0.617121	0.835047	-1.25387						-0.220664	0.667693	6	0.49844	1.20874	5
Q12840	Kinesin heavy chain isoform 5A	KIF5A	-0.471831	0.620352	0.829714	-1.23717						-0.150752	0.740969	8	0.321079	0.654373	6
P40429	60S ribosomal protein L13a	RPL13A	-0.425129	0.621136	0.830321	-1.22241						-0.479772	0.946799	9	-0.0546439	0.438325	9
P35606	Coatomer subunit beta	COPB2	-0.377533	0.623026	0.828129	-1.25442						0.140384	0.510992	6	0.517917	0.442583	4
Q9UBE0	SUMO-activating enzyme subunit 1	SAE1	0.249066	0.623879	0.82806	1.2297						0.0327475	0.366442	9	-0.216318	0.467816	8
Q13263	Transcription intermediary factor 1-beta	TRIM28	0.662022	0.624985	0.827751	1.22817						-0.00150345	0.454925	9	-0.663525	1.55179	9
P62701	40S ribosomal protein S4, X isoform	RPS4X	0.685751	0.625039	0.829706	1.22825						0.186766	0.610721	9	-0.498985	1.55964	9
Q15046	Lysine--tRNA ligase	KARS	-0.724408	0.626177	0.82925	-1.26836						-0.677103	1.10464	6	0.0473045	0.690211	5
P61158	Actin-related protein 3	ACTR3	0.562258	0.627723	0.827729	1.27082						0.0363152	0.39261	5	-0.525943	0.915226	6
P0DMV9	Heat shock 70 kDa protein 1B	HSPA1B	-0.569326	0.629635	0.825407	-1.23511						-0.780944	1.13359	9	-0.211618	0.791995	9
P21283	V-type proton ATPase subunit C 1	ATP6V1C1	-0.74104	0.630055	0.826872	-1.27454						-0.200363	0.828052	6	0.540677	1.1033	5
O75947	ATP synthase subunit d, mitochondrial	ATP5H	0.237802	0.632954	0.823364	1.24006						0.198046	0.530285	9	-0.0397559	0.223091	9
P08670	Vimentin	VIM	0.612356	0.635735	0.820061	1.24419						-0.193336	0.569155	9	-0.805692	1.36241	9
P61923	Coatomer subunit zeta-1	COPZ1	-0.907498	0.636429	0.820629	-1.33279						0.200466	1.05082	4	1.10796	0.866191	4
Q92841	Probable ATP-dependent RNA helicase DDX17	DDX17	0.673523	0.639282	0.817059	1.25278						0.471849	0.857713	9	-0.201674	1.33508	8
P04844	Dolichyl-diphosphooligosaccharide--protein glycosyltransferase subunit 2	RPN2	-0.820877	0.640189	0.816806	-1.29067						0.00494053	0.189821	7	0.825817	1.73692	4
P53999	Activated RNA polymerase II transcriptional coactivator p15	SUB1	0.963925	0.641707	0.815325	1.30496						0.221802	1.02324	5	-0.742123	1.29656	5
P26368	Splicing factor U2AF 65 kDa subunit	U2AF2	-0.638344	0.642896	0.814738	-1.25482						-0.833619	0.974984	9	-0.195276	1.1741	9
Q92688	Acidic leucine-rich nuclear phosphoprotein 32 family member B	ANP32B	0.598957	0.647635	0.807846	1.27363						0.743892	1.16206	8	0.144935	0.462023	7
P22314	Ubiquitin-like modifier-activating enzyme 1	UBA1	-0.669151	0.648509	0.806856	-1.26312						-0.197088	0.316016	9	0.472063	1.55754	9
P54136	Arginine--tRNA ligase, cytoplasmic	RARS	-0.710942	0.650719	0.803959	-1.27372						-0.169338	1.08549	7	0.541604	1.12383	9
O00273	DNA fragmentation factor subunit alpha	DFFA	-0.840835	0.652683	0.801648	-1.3227						-0.465197	1.00791	4	0.375639	0.970698	6
P60891	Ribose-phosphate pyrophosphokinase 1	PRPS1	0.699306	0.654978	0.798099	1.27612						0.164262	0.330779	9	-0.535044	1.61256	8
Q13838	Spliceosome RNA helicase DDX39B	DDX39B	-0.360811	0.655639	0.798417	-1.27364						-0.326516	0.820803	9	0.0342952	0.220389	9
P27708	CAD protein	CAD	-0.510914	0.65781	0.795802	-1.28894						-0.320122	0.455866	8	0.190792	1.01413	7
Q8NBS9	Thioredoxin domain-containing protein 5	TXNDC5	-1.04616	0.658707	0.796314	-1.34872						-0.621934	1.03962	7	0.424231	0.258014	2
Q13247	Serine/arginine-rich splicing factor 6	SRSF6	-0.461238	0.65962	0.796651	-1.28298						-0.633584	0.727674	9	-0.172346	0.753532	8
Q13428	Treacle protein	TCOF1	-0.714128	0.662424	0.791979	-1.29586						-0.252653	0.88408	8	0.461475	1.24285	7
Q9H583	HEAT repeat-containing protein 1	HEATR1	-1.07208	0.662666	0.793541	-1.41061						-0.12416	0.371586	5	0.947916	1.89038	2
P17844	Probable ATP-dependent RNA helicase DDX5	DDX5	0.626368	0.663114	0.794677	1.28462						0.284642	0.359614	9	-0.341726	1.41788	9
Q00688	Peptidyl-prolyl cis-trans isomerase FKBP3	FKBP3	-0.62687	0.664065	0.794462	-1.31849						-0.160394	0.537855	7	0.466476	1.10197	5
Q13177	Serine/threonine-protein kinase PAK 2	PAK2	0.614045	0.665822	0.792628	1.29214						0.683097	1.2456	9	0.0690527	0.525737	8
Q9NX63	MICOS complex subunit MIC19	CHCHD3	-0.729615	0.666728	0.792747	-1.31454						-0.539872	1.16013	8	0.189743	0.50135	5
Q7L576	Cytoplasmic FMR1-interacting protein 1	CYFIP1	1.37965	0.669007	0.790396	1.57069						0.640105	0.905245	2	-0.73955	0.989469	3
P19367	Hexokinase-1	HK1	-1.08066	0.669363	0.791743	-1.4755						0.000930025	0.422167	3	1.08159	1.19625	3
Q9Y315	Deoxyribose-phosphate aldolase	DERA	-0.995199	0.670003	0.792559	-1.39038						-0.310863	0.860171	6	0.684336	0.954732	2
P62136	Serine/threonine-protein phosphatase PP1-alpha catalytic subunit	PPP1CA	-0.740541	0.670112	0.794458	-1.32784						-1.00577	0.689725	6	-0.265231	1.17918	6
P49755	Transmembrane emp24 domain-containing protein 10	TMED10	-0.712968	0.671302	0.793957	-1.30914						-0.141999	0.330066	8	0.570968	1.50733	7
Q9P2R7	Succinyl-CoA ligase [ADP-forming] subunit beta, mitochondrial	SUCLA2	-0.711558	0.671921	0.794493	-1.31006						-0.465326	1.34589	7	0.246232	0.701977	8
P15170	Eukaryotic peptide chain release factor GTP-binding subunit ERF3A	GSPT1	0.696503	0.675414	0.78912	1.31527						0.44308	1.19547	9	-0.253423	0.581523	6
Q8N4C8	Misshapen-like kinase 1	MINK1	-1.34669	0.675702	0.792317	-1.58562						-0.450853	0.70168	3	0.895832	1.26968	2
Q9UKE5	TRAF2 and NCK-interacting protein kinase	TNIK	-1.34669	0.675702	0.790202	-1.58562						-0.450853	0.70168	3	0.895832	1.26968	2
Q6UB35	Monofunctional C1-tetrahydrofolate synthase, mitochondrial	MTHFD1L	-0.829943	0.677476	0.790718	-1.37967						0.189337	0.480158	5	1.01928	1.25257	4
P50416	Carnitine O-palmitoyltransferase 1, liver isoform	CPT1A	-0.781027	0.680639	0.784637	-1.36759						-0.19718	0.691321	6	0.583847	1.13615	4
Q9Y281	Cofilin-2	CFL2	-0.597215	0.683963	0.779085	-1.31504						0.00826777	1.14941	9	0.605483	0.731467	9
Q16822	Phosphoenolpyruvate carboxykinase [GTP], mitochondrial	PCK2	0.855496	0.687871	0.773481	1.42087						-0.0293416	0.613415	5	-0.884837	1.13428	3
Q13404	Ubiquitin-conjugating enzyme E2 variant 1	UBE2V1	-0.646183	0.688113	0.77518	-1.35556						-0.19183	0.973496	7	0.454354	0.485163	5
P19338	Nucleolin	NCL	-0.565092	0.688297	0.776978	-1.32133						-0.19372	0.594288	9	0.371372	1.13707	9
O14949	Cytochrome b-c1 complex subunit 8	UQCRQ	-0.697347	0.688804	0.778028	-1.36719						-0.63731	0.748306	7	0.0600369	0.930993	4
P07203	Glutathione peroxidase 1	GPX1	-1.21418	0.688909	0.779922	-1.61517						-0.530234	0.749865	2	0.683941	0.857928	3
Q07866	Kinesin light chain 1	KLC1	1.09949	0.693816	0.771697	1.52316						0.649989	1.03591	3	-0.449499	0.700061	3
P16989	Y-box-binding protein 3	YBX3	-0.788826	0.70041	0.760393	-1.3656						-0.626273	0.788186	6	0.162553	1.20775	7
O43172	U4/U6 small nuclear ribonucleoprotein Prp4	PRPF4	1.20151	0.702895	0.757465	1.64657						0.956747	0.968348	3	-0.244762	0.203687	2
O43181	NADH dehydrogenase [ubiquinone] iron-sulfur protein 4, mitochondrial	NDUFS4	0.474602	0.705628	0.754294	1.35475						0.0471291	0.554416	8	-0.427473	0.821245	8
P23284	Peptidyl-prolyl cis-trans isomerase B	PPIB	-0.334313	0.708124	0.751955	-1.34993						0.0298846	0.445036	9	0.364198	0.594918	9
P20618	Proteasome subunit beta type-1	PSMB1	0.751834	0.711301	0.748227	1.40217						0.496232	0.700157	5	-0.255602	1.00956	6
P12532	Creatine kinase U-type, mitochondrial	CKMT1A	-0.625694	0.713091	0.747111	-1.38465						-0.259219	0.769505	5	0.366474	0.805574	8
P37837	Transaldolase	TALDO1	0.578784	0.713222	0.749017	1.35724						0.329764	0.806545	9	-0.249019	0.993055	9
P04040	Catalase	CAT	0.692195	0.713343	0.750911	1.3614						0.32283	1.16135	9	-0.369365	0.897094	8
P39748	Flap endonuclease 1	FEN1	-0.527696	0.714134	0.751391	-1.4655						-0.0147769	0.214511	6	0.512919	0.967907	2
P18621	60S ribosomal protein L17	RPL17	-0.437346	0.71504	0.751769	-1.36384						-0.222202	0.71555	9	0.215144	0.589997	8
Q96RS6	NudC domain-containing protein 1	NUDCD1	-1.02548	0.716295	0.751653	-1.50696						-0.320174	0.452795	2	0.705306	0.88072	5
O43390	Heterogeneous nuclear ribonucleoprotein R	HNRNPR	-0.325543	0.71697	0.752278	-1.3626						-0.030317	0.0764858	9	0.295226	0.712645	9
O75643	U5 small nuclear ribonucleoprotein 200 kDa helicase	SNRNP200	-0.524179	0.717576	0.753	-1.36347						-0.0565511	0.185696	9	0.467628	1.13829	9
Q58FF8	Putative heat shock protein HSP 90-beta 2	HSP90AB2P	0.594673	0.717752	0.754624	1.36372						0.3077	0.953021	9	-0.286973	0.896175	9
Q6UN15	Pre-mRNA 3-end-processing factor FIP1	FIP1L1	1.14752	0.718894	0.753474	1.51162						0.308987	0.659758	5	-0.838536	1.54118	2
P28482	Mitogen-activated protein kinase 1	MAPK1	0.989772	0.718997	0.755472	1.57229						0.0565518	0.0980999	3	-0.93322	1.08592	3
P0C0L4	Complement C4-A	C4A	-0.9416	0.719271	0.7574	-1.4145						-0.318406	0.760376	8	0.623194	1.52548	3
O95487	Protein transport protein Sec24B	SEC24B	0.485463	0.721176	0.756413	1.39675						0.440042	0.385762	6	-0.0454216	0.769099	7
Q7Z4W1	L-xylulose reductase	DCXR	0.735704	0.721833	0.757385	1.40698						0.268789	0.512073	8	-0.466915	1.34854	4
O00231	26S proteasome non-ATPase regulatory subunit 11	PSMD11	0.70899	0.722074	0.758813	1.37864						0.777736	0.815293	9	0.068746	1.24241	7
P53597	Succinyl-CoA ligase [ADP/GDP-forming] subunit alpha, mitochondrial	SUCLG1	-0.420901	0.723184	0.758452	-1.3921						-0.209385	0.52113	6	0.211516	0.585931	8
O00330	Pyruvate dehydrogenase protein X component, mitochondrial	PDHX	-0.283661	0.724599	0.758042	-1.52184						-0.0841075	0.182423	5	0.199554	0.33919	2
Q9Y3B7	39S ribosomal protein L11, mitochondrial	MRPL11	-1.016	0.72503	0.759377	-1.52261						-0.131831	0.0902803	3	0.884166	1.12549	4
A6NHL2	Tubulin alpha chain-like 3	TUBAL3	0.671859	0.730529	0.750498	1.38608						-0.167726	1.04001	8	-0.839586	0.958838	9
P05388	60S acidic ribosomal protein P0	RPLP0	-0.625464	0.730888	0.752036	-1.38245						-0.178154	1.19153	9	0.44731	0.650014	9
A0AVT1	Ubiquitin-like modifier-activating enzyme 6	UBA6	1.18136	0.73222	0.751492	1.53548						0.842872	1.46921	3	-0.338485	0.502186	4
Q05639	Elongation factor 1-alpha 2	EEF1A2	-0.573555	0.732595	0.753115	-1.38487						0.302239	0.884667	9	0.875793	0.872408	9
O75534	Cold shock domain-containing protein E1	CSDE1	0.77247	0.735715	0.749313	1.41054						0.101614	0.182196	7	-0.670856	1.43743	7
P28072	Proteasome subunit beta type-6	PSMB6	0.637242	0.736619	0.750122	1.72284						0.903593	0.0884079	2	0.266351	0.492292	3
P68371	Tubulin beta-4B chain	TUBB4B	0.549754	0.736746	0.752061	1.39076						0.339607	0.385678	9	-0.210147	1.1214	9
P09874	Poly [ADP-ribose] polymerase 1	PARP1	-0.947442	0.73711	0.75362	-1.47703						-0.237214	0.626581	6	0.710228	1.37793	3
Q9NPJ3	Acyl-coenzyme A thioesterase 13	ACOT13	0.684769	0.737302	0.75552	1.40624						0.097273	0.187621	8	-0.587496	1.37003	7
P28331	NADH-ubiquinone oxidoreductase 75 kDa subunit, mitochondrial	NDUFS1	-0.690116	0.738843	0.755012	-1.40848						-0.127054	0.876643	8	0.563062	1.02242	7
P62805	Histone H4	HIST1H4A	0.516052	0.740489	0.753833	1.39607						0.0744351	0.534616	9	-0.441617	0.971565	9
O43396	Thioredoxin-like protein 1	TXNL1	1.14767	0.742613	0.752261	1.61844						0.539195	0.933946	3	-0.608471	0.797679	3
Q04917	14-3-3 protein eta	YWHAH	0.613525	0.744731	0.750293	1.40206						-0.0177991	0.60644	9	-0.631324	1.16429	9
P60468	Protein transport protein Sec61 subunit beta	SEC61B	1.05555	0.745198	0.751712	1.55871						0.603155	0.822955	4	-0.452399	0.974438	3
Q14624	Inter-alpha-trypsin inhibitor heavy chain H4	ITIH4	1.10878	0.74524	0.753981	1.62358						0.896641	0.893934	4	-0.212135	0.300004	2
O60925	Prefoldin subunit 1	PFDN1	-0.230902	0.746369	0.754264	-1.56081						-0.234572	0.149263	4	-0.00367025	0.245715	3
Q6YHK3	CD109 antigen	CD109	-1.08198	0.747311	0.755066	-1.62763						-0.226727	0.404545	3	0.855253	1.07798	3
P17931	Galectin-3	LGALS3	0.807959	0.749431	0.752114	1.44863						-0.0140975	0.159158	8	-0.822056	1.64499	4
P15927	Replication protein A 32 kDa subunit	RPA2	0.664546	0.749441	0.754273	1.41803						0.484747	1.26906	7	-0.179798	0.5527	9
P47895	Aldehyde dehydrogenase family 1 member A3	ALDH1A3	0.840375	0.751119	0.753478	1.45117						0.567084	1.18996	7	-0.273291	0.566871	5
P30086	Phosphatidylethanolamine-binding protein 1	PEBP1	-0.640476	0.75519	0.748038	-1.41681						-0.285353	0.804848	9	0.355123	1.09152	9
Q08257	Quinone oxidoreductase	CRYZ	0.827863	0.755848	0.748744	1.44823						0.69537	1.07222	8	-0.132493	0.867796	5
P55795	Heterogeneous nuclear ribonucleoprotein H2	HNRNPH2	-0.752179	0.758175	0.746392	-1.45166						-0.83731	0.973407	8	-0.0851302	0.783318	5
P0C0L5	Complement C4-B	C4B	-0.971559	0.760364	0.743381	-1.47759						-0.24017	0.544989	8	0.731389	1.79033	3
P49458	Signal recognition particle 9 kDa protein	SRP9	-0.6132	0.763266	0.739948	-1.43776						-0.280337	0.773982	8	0.332864	0.925286	8
P17812	CTP synthase 1	CTPS1	-0.748352	0.764319	0.740156	-1.4341						-0.0884475	0.512728	9	0.659905	1.47339	8
O00567	Nucleolar protein 56	NOP56	0.439256	0.766635	0.738723	1.52476						0.0098899	0.369964	7	-0.429366	0.287123	2
P62333	26S protease regulatory subunit 10B	PSMC6	-1.11062	0.770603	0.732667	-1.4932						-0.376739	1.12945	6	0.733878	1.34171	5
Q8IYD1	Eukaryotic peptide chain release factor GTP-binding subunit ERF3B	GSPT2	0.692367	0.774643	0.728341	1.46005						0.174754	0.68303	9	-0.517613	1.16549	6
P00918	Carbonic anhydrase 2	CA2	-0.700895	0.774901	0.729974	-1.44442						-0.565853	1.13213	9	0.135042	0.915106	9
P06748	Nucleophosmin	NPM1	-0.479235	0.776548	0.729729	-1.44672						-0.528851	0.648212	9	-0.049616	0.753261	9
P40939	Trifunctional enzyme subunit alpha, mitochondrial	HADHA	-0.689713	0.781066	0.723762	-1.45766						0.077344	0.822555	9	0.767057	1.12189	8
P67775	Serine/threonine-protein phosphatase 2A catalytic subunit alpha isoform	PPP2CA	-1.10428	0.781209	0.725781	-1.82497						-0.253832	0.772922	3	0.850447	0.351114	2
O00425	Insulin-like growth factor 2 mRNA-binding protein 3	IGF2BP3	0.712927	0.781608	0.72756	1.46377						0.540773	1.32112	8	-0.172154	0.390348	8
Q9Y2Q3	Glutathione S-transferase kappa 1	GSTK1	1.55223	0.78303	0.727385	1.82918						1.07196	1.51598	2	-0.48027	0.383543	3
P60520	Gamma-aminobutyric acid receptor-associated protein-like 2	GABARAPL2	-1.41164	0.783485	0.72843	-2.14918						-0.895852	0.868075	2	0.515783	0.330577	2
P29966	Myristoylated alanine-rich C-kinase substrate	MARCKS	1.09013	0.784205	0.729616	1.58367						0.688885	1.01559	5	-0.401243	0.776197	3
O75937	DnaJ homolog subfamily C member 8	DNAJC8	0.964268	0.785364	0.729595	1.5023						0.642727	1.47381	6	-0.321541	0.547535	6
Q92526	T-complex protein 1 subunit zeta-2	CCT6B	-0.667506	0.785441	0.731973	-1.46379						-0.904912	1.08691	9	-0.237405	0.732885	8
P11908	Ribose-phosphate pyrophosphokinase 2	PRPS2	-0.936892	0.785948	0.733238	-1.63156						0.0867516	0.421704	4	1.02364	1.07071	3
P63010	AP-2 complex subunit beta	AP2B1	0.283445	0.78604	0.735577	1.45993						0.174043	0.205226	9	-0.109403	0.545099	9
P28074	Proteasome subunit beta type-5	PSMB5	-0.641665	0.786112	0.737945	-1.46473						-0.00727425	0.230011	9	0.634391	1.29664	8
Q15691	Microtubule-associated protein RP/EB family member 1	MAPRE1	-0.648201	0.786227	0.740302	-1.46489						-0.0295705	0.482173	9	0.61863	1.22935	8
Q7Z406	Myosin-14	MYH14	0.907506	0.786333	0.742607	1.53407						0.368715	0.88353	5	-0.538791	0.984444	5
Q9P2J5	Leucine--tRNA ligase, cytoplasmic	LARS	-0.556051	0.787785	0.741785	-1.4725						-0.265067	0.438729	9	0.290984	1.0264	7
P34932	Heat shock 70 kDa protein 4	HSPA4	-0.55417	0.788287	0.743306	-1.46304						-0.453609	1.10266	9	0.100561	0.274605	9
P78527	DNA-dependent protein kinase catalytic subunit	PRKDC	0.5962	0.789649	0.743331	1.46493						0.377683	1.13943	9	-0.218517	0.438633	9
P22695	Cytochrome b-c1 complex subunit 2, mitochondrial	UQCRC2	0.670263	0.79136	0.742783	1.46731						0.274543	0.831943	9	-0.39572	1.08897	9
P18564	Integrin beta-6	ITGB6	-0.953314	0.791499	0.745011	-1.64147						-0.16092	0.536991	5	0.792394	1.12061	2
P35241	Radixin	RDX	0.718496	0.79229	0.745915	1.4686						-0.0106387	0.528605	9	-0.729135	1.36923	9
[truncated: 198 more rows]

## Sheet: 03b_PHLF-noPHLF_Enrichments
METASAPE input (sig, A= PHLF, B= noPHLF)				A-B sig only				Network-GO_MCODE_Top3	Annotation									_FINAL_MCODENetwork
[truncated: 54 more rows]

[truncated: 5 more sheets: 04a_PHLF-ALPPS, 04b_PHLF-ALPPS_Enrichments, 05a_noPHLF-ALPPS, 05b_noPHLF-ALPPS_Enrichments, 06_SILAC_outcome_all data]
