# Supplementary material for: SILAC-Based Characterization of Plasma-Derived Extracellular Vesicles in Patients Undergoing Partial Hepatectomy
Source: Int J Mol Sci. 2024 Oct 4;25(19):10685. doi: 10.3390/ijms251910685 (PMC11476990; doi:10.3390/ijms251910685)
Supplement: Supplementary file 1 [file ijms-25-10685-s001.zip › Suppl Data 4.xlsx]

## Sheet: Description-overview
Supplementary Data 4- Comparative statistics on PRE
sheet name	Description
sheet 01_PRE.PHLF vs noPHLF	Student´s T-tests on median normalized lg2 SILAC L/H ratios
sheet 02_PRE.PHLF vs ALPPS	Student´s T-tests on median normalized lg2 SILAC L/H ratios
sheet 03_PRE.noPHLF vs ALPPS	Student´s T-tests on median normalized lg2 SILAC L/H ratios
sheet 04_GO-Top20	Top 20 enriched pathways of significant up or downregulated proteins, only proteins included (Metascape)
sheet 05_Venn diagram regulated	Intersection of UP and DOWN regulated proteins in comparisons PHLF versus noPHLF or ALPPS

## Sheet: 01_PRE. PHLF vs noPHLF
Protein ID	Protein name	Gene name	FC (lg2) PHLF_noPHLF	p-value PHLF_noPHLF	q-value PHLF_noPHLF	T-stat PHLF_noPHLF	350 PHLF only (A-B)	93 noPHLF only (A-B)	sig FC>0	sig FC<0	PHLF	stddev PHLF	noPHLF	stddev noPHLF
P31946	14-3-3 protein beta/alpha	YWHAB	2.48534	1.34954	0.927538	2.8866			+		1.12353	0.260142	-1.36181	1.46842					PHLF versus noPHLF
Q9Y265	RuvB-like 1	RUVBL1	1.99916	1.94962	0.929143	4.45193			+		0.866679	0.591402	-1.13248	0.505168					downregulated		upregulated
P41252	Isoleucine--tRNA ligase, cytoplasmic	IARS	1.90698	1.35361	0.96464	3.3427			+		0.512522	0.534945	-1.39446	0.77416					Gene Symbol	FC (lg2)	Gene Symbol	FC (lg2)
P31947	14-3-3 protein sigma	SFN	1.89145	1.49698	1	3.23437			+		0.588967	0.324157	-1.30248	0.95963					RPL27A	-2.13585	YWHAB	2.48534
P04792	Heat shock protein beta-1	HSPB1	1.52034	1.87001	0.927111	4.21891			+		0.219503	0.0939262	-1.30083	0.617059					KATNAL2	-1.94323	RUVBL1	1.99916
P26373	60S ribosomal protein L13	RPL13	1.40398	1.43918	1	3.61495			+		0.246073	0.641473	-1.15791	0.256456					PLIN3	-1.70088	IARS	1.90698
Q9UKK9	ADP-sugar pyrophosphatase	NUDT5	1.2598	2.70943	0.518667	10.2987			+		0.273087	0.16337	-0.986715	0.0221319					SMCHD1	-1.65284	SFN	1.89145
Q01844	RNA-binding protein EWS	EWSR1	1.04941	1.57514	1	6.00855			+		0.162769	0.0239696	-0.88664	0.24583					RANBP1	-1.59572	HSPB1	1.52034
P22087	rRNA 2-O-methyltransferase fibrillarin	FBL	1.02252	1.51241	1	3.86004			+		0.443969	0.354394	-0.578547	0.0377498					LDHA	-1.17962	RPL13	1.40398
P27348	14-3-3 protein theta	YWHAQ	0.997728	1.63481	1	3.57921			+		0.607796	0.25468	-0.389932	0.410188					HIST2H2BE	-1.12182	NUDT5	1.2598
Q92905	COP9 signalosome complex subunit 5	COPS5	0.987132	1.3362	0.870143	3.28906			+		0.843504	0.16647	-0.143628	0.385071					CLU	-1.0171	EWSR1	1.04941
P55060	Exportin-2	CSE1L	0.873397	1.40615	1	3.01774			+		0.451898	0.207113	-0.421499	0.456507					ETF1	-0.987524	FBL	1.02252
P82979	SAP domain-containing ribonucleoprotein	SARNP	0.571556	1.34278	0.893185	3.30925			+		0.0176743	0.223696	-0.553882	0.0854964					ACTN4	-0.721242	YWHAQ	0.997728
O14818	Proteasome subunit alpha type-7	PSMA7	0.484718	1.39279	0.961833	3.46552			+		-0.161236	0.18762	-0.645953	0.00502732
O75533	Splicing factor 3B subunit 1	SF3B1	0.433494	1.48884	1	3.7799			+		-0.056046	0.094931	-0.48954	0.171245
P15170	Eukaryotic peptide chain release factor GTP-binding subunit ERF3A	GSPT1	0.377815	1.91795	0.876	5.4588			+		-0.146129	0.0686388	-0.523943	0.0884449
P13693	Translationally-controlled tumor protein	TPT1	0.21694	2.04591	0.873333	6.06468			+		-0.00141219	0.0479633	-0.218353	0.00234414
P40925	Malate dehydrogenase, cytoplasmic	MDH1	-0.205566	1.30764	0.900552	-3.2023				+	-0.0998295	0.0906475	0.105737	0.0575232
P19105	Myosin regulatory light chain 12A	MYL12A	-0.427105	1.40283	0.996348	-4.87783				+	0.0726654	0.0849064	0.49977	0.0901364
O43707	Alpha-actinin-4	ACTN4	-0.721242	1.67516	1	-3.68413				+	-0.123067	0.0898587	0.598176	0.32696
P62495	Eukaryotic peptide chain release factor subunit 1	ETF1	-0.987524	1.55809	1	-5.88688				+	-0.980771	0.237042	0.00675259	0.0095496
P10909	Clusterin	CLU	-1.0171	2.08727	0.9856	-4.87677				+	0.0116857	0.318442	1.02879	0.17055
Q16778	Histone H2B type 2-E	HIST2H2BE	-1.12182	3.22072	0.56	-9.82573				+	-0.236006	0.0859809	0.885816	0.178081
P00338	L-lactate dehydrogenase A chain	LDHA	-1.17962	1.42213	1	-3.05526				+	-0.0181477	0.421713	1.16147	0.519006
P43487	Ran-specific GTPase-activating protein	RANBP1	-1.59572	1.46419	1	-3.15523				+	-0.943632	0.770729	0.652086	0.416279
A6NHR9	Structural maintenance of chromosomes flexible hinge domain-containing protein 1	SMCHD1	-1.65284	2.97286	0.486	-30.6255				+	-1.59898	0.00502593	0.0538521	0.0761584
O60664	Perilipin-3	PLIN3	-1.70088	2.22608	0.822	-5.33584				+	-0.230328	0.214238	1.47055	0.508857
Q8IYT4	Katanin p60 ATPase-containing subunit A-like 2	KATNAL2	-1.94323	1.78556	0.9844	-4.88713				+	-0.154183	0.520653	1.78905	0.164358
P46776	60S ribosomal protein L27a	RPL27A	-2.13585	1.66779	1	-3.66482				+	-1.99617	1.00711	0.13968	0.0684931
P13804	Electron transfer flavoprotein subunit alpha, mitochondrial	ETFA	-1.21046	1.2881	0.889333	-2.74743					-0.206931	0.221666	1.00353	0.730204
P02751	Fibronectin	FN1	-2.21456	1.23155	0.979484	-2.97836					-2.39085	1.06927	-0.176289	0.650763
P54727	UV excision repair protein RAD23 homolog B	RAD23B	-0.440435	1.19513	1	-3.7668					-0.536364	0.0945428	-0.0959291	0.135664
P62081	40S ribosomal protein S7	RPS7	-0.536366	1.19215	1	-2.53611					-0.442422	0.262927	0.0939444	0.25506
P62258	14-3-3 protein epsilon	YWHAE	-0.971146	1.17958	1	-2.50893					-0.129432	0.634246	0.841713	0.217291
P98196	Probable phospholipid-transporting ATPase IH	ATP11A	-0.101269	1.17667	1	-2.82293					0.0633908	0.0476957	0.16466	0.00912067
Q13242	Serine/arginine-rich splicing factor 9	SRSF9	0.159512	1.16104	1	2.46905					0.0557737	0.0924747	-0.103738	0.0630057
P09104	Gamma-enolase	ENO2	0.65464	1.15422	1	2.76073					0.424952	0.220126	-0.229687	0.324827
P07355	Annexin A2	ANXA2	-1.361	1.14347	0.999158	-2.43146					-0.8252	0.673417	0.535802	0.697469
P30086	Phosphatidylethanolamine-binding protein 1	PEBP1	-2.08523	1.13705	0.984718	-2.41778					-0.912868	0.842767	1.17237	1.23339
Q08380	Galectin-3-binding protein	LGALS3BP	-1.3502	1.11151	1	-2.36364					-0.341089	0.839791	1.00911	0.523154
P63010	AP-2 complex subunit beta	AP2B1	0.755261	1.10983	1	2.36009					0.164488	0.224379	-0.590774	0.506833
P61026	Ras-related protein Rab-10	RAB10	2.00448	1.10781	0.977048	2.35584					0.615152	0.565421	-1.38933	1.36095
P62263	40S ribosomal protein S14	RPS14	1.10282	1.09824	0.985953	2.33567					0.151926	0.0463941	-0.950891	0.816493
Q13263	Transcription intermediary factor 1-beta	TRIM28	2.49757	1.08848	0.990455	2.31518					0.206531	0.0207458	-2.29104	1.86839
P61313	60S ribosomal protein L15	RPL15	0.856444	1.07572	0.9944	2.28845					0.76796	0.241462	-0.0884843	0.601562
O43175	D-3-phosphoglycerate dehydrogenase	PHGDH	0.455857	1.06893	0.984261	2.27427					0.356732	0.246	-0.0991259	0.244978
O14561	Acyl carrier protein, mitochondrial	NDUFAB1	-2.13137	1.06531	0.973957	-2.52185					0.154834	0.519595	2.28621	1.42532
Q14651	Plastin-1	PLS1	3.02707	1.05941	0.965583	3.16048					2.8558	1.31428	-0.171264	0.327711
P13667	Protein disulfide-isomerase A4	PDIA4	-0.774198	1.04829	0.968408	-2.23136					-0.895915	0.590506	-0.121717	0.111585
Q8WXF1	Paraspeckle component 1	PSPC1	-1.22663	1.04702	0.94904	-2.47409					0.0263481	0.337181	1.25298	0.810879
P62318	Small nuclear ribonucleoprotein Sm D3	SNRPD3	0.818969	1.03924	0.94902	3.07724					-0.0788354	0.0723339	-0.897805	0.369359
P61088	Ubiquitin-conjugating enzyme E2 N	UBE2N	0.513243	1.0369	0.939462	2.44785					0.165259	0.186877	-0.347984	0.29735
P49327	Fatty acid synthase	FASN	1.16881	1.03281	0.928528	2.19931					0.696691	0.430791	-0.472122	0.813465
P51153	Ras-related protein Rab-13	RAB13	1.20095	1.0317	0.913333	2.19703					0.91011	0.752821	-0.29084	0.574157
P29401	Transketolase	TKT	-1.82553	1.02514	0.916945	-2.18349					-0.471433	0.786077	1.3541	1.21618
Q13885	Tubulin beta-2A chain	TUBB2A	1.50375	1.00189	0.931228	2.13571					0.592284	0.886974	-0.911462	0.83698
Q9BVA1	Tubulin beta-2B chain	TUBB2B	1.52202	1.00189	0.947857	2.13571					0.682764	0.897752	-0.839256	0.847151
P06730	Eukaryotic translation initiation factor 4E	EIF4E	-0.699017	0.999164	0.928897	-2.13014					-0.0926958	0.136844	0.606321	0.551664
P05386	60S acidic ribosomal protein P1	RPLP1	1.67583	0.984153	0.946712	2.31331					1.45928	0.939473	-0.216553	0.352219
Q8TDN6	Ribosome biogenesis protein BRX1 homolog	BRIX1	1.4959	0.979914	0.9456	2.84177					0.286313	0.00324158	-1.20959	0.74443
P08670	Vimentin	VIM	1.99744	0.974191	0.941836	2.07917					0.029521	0.0307199	-1.96792	1.66369
Q99729	Heterogeneous nuclear ribonucleoprotein A/B	HNRNPAB	0.228782	0.966901	0.942516	2.06435					0.322548	0.173907	0.0937659	0.081261
Q13155	Aminoacyl tRNA synthase complex-interacting multifunctional protein 2	AIMP2	-0.655001	0.961605	0.938222	-2.25685					-0.113944	0.0747967	0.541056	0.385772
Q99584	Protein S100-A13	S100A13	1.16424	0.961138	0.925812	2.77001					-0.0777142	0.534742	-1.24196	0.259538
P29373	Cellular retinoic acid-binding protein 2	CRABP2	1.01448	0.958796	0.932	2.76115					0.401535	0.195214	-0.612946	0.481534
P48556	26S proteasome non-ATPase regulatory subunit 8	PSMD8	-0.370836	0.956875	0.919758	-2.24509					-0.0940622	0.0497801	0.276774	0.218795
Q8IYD1	Eukaryotic peptide chain release factor GTP-binding subunit ERF3B	GSPT2	0.616389	0.956222	0.90603	2.24346					-0.323086	0.344855	-0.939475	0.184127
P01024	Complement C3	C3	1.25692	0.952469	0.900706	2.23415					0.587329	0.706434	-0.669592	0.375963
Q14103	Heterogeneous nuclear ribonucleoprotein D0	HNRNPD	0.437553	0.950613	0.892812	2.03133					0.450891	0.272141	0.0133379	0.255214
Q16795	NADH dehydrogenase [ubiquinone] 1 alpha subcomplex subunit 9, mitochondrial	NDUFA9	-0.680774	0.932844	0.906457	-2.66426					-0.379262	0.145073	0.301512	0.330961
P25705	ATP synthase subunit alpha, mitochondrial	ATP5A1	-0.277403	0.931228	0.899662	-1.99218					-0.133268	0.236884	0.144136	0.0453211
Q9UNF1	Melanoma-associated antigen D2	MAGED2	1.22779	0.924518	0.906056	2.16529					0.937269	0.703506	-0.290519	0.409452
P62820	Ras-related protein Rab-1A	RAB1A	0.925241	0.922867	0.897973	1.97535					0.525444	0.632475	-0.399797	0.508086
Q92930	Ras-related protein Rab-8B	RAB8B	1.28735	0.922867	0.885838	1.97535					0.929254	0.880008	-0.3581	0.706936
P18206	Vinculin	VCL	0.977777	0.921317	0.880373	1.97223					0.130326	0.442482	-0.84745	0.735919
P37837	Transaldolase	TALDO1	1.5864	0.901918	0.912158	1.93331					0.619195	0.263356	-0.967203	1.39664
P14314	Glucosidase 2 subunit beta	PRKCSH	-0.319039	0.901411	0.900312	-2.10902					0.0649941	0.0692727	0.384034	0.269786
O43143	Pre-mRNA-splicing factor ATP-dependent RNA helicase DHX15	DHX15	-0.785964	0.893477	0.904154	-2.52171					-0.221635	0.313439	0.564329	0.30991
Q9Y3D6	Mitochondrial fission 1 protein	FIS1	0.947744	0.890122	0.896152	2.08174					0.3046	0.239677	-0.643144	0.794526
O14744	Protein arginine N-methyltransferase 5	PRMT5	-0.824911	0.882903	0.90465	-2.48429					-0.60625	0.469203	0.218661	0.0191077
P47756	F-actin-capping protein subunit beta	CAPZB	-1.05607	0.881868	0.894765	-2.48065					-0.359604	0.586412	0.696471	0.136401
Q08945	FACT complex subunit SSRP1	SSRP1	-0.643601	0.880982	0.886585	-1.89146					-0.161511	0.15332	0.48209	0.569066
P04843	Dolichyl-diphosphooligosaccharide--protein glycosyltransferase subunit 1	RPN1	-0.399449	0.880631	0.875904	-1.89077					0.0025301	0.230564	0.401979	0.284141
P50395	Rab GDP dissociation inhibitor beta	GDI2	0.869456	0.874932	0.878286	1.8794					0.656246	0.599382	-0.21321	0.531791
P26639	Threonine--tRNA ligase, cytoplasmic	TARS	-0.949487	0.867711	0.888376	-1.86503					-0.433195	0.707933	0.516292	0.525722
P62195	26S protease regulatory subunit 8	PSMC5	2.06212	0.86588	0.88493	1.86138					0.131732	0.537424	-1.93038	1.84204
P43490	Nicotinamide phosphoribosyltransferase	NAMPT	0.413891	0.864503	0.876828	2.42002					0.0737956	0.228816	-0.340095	0.0783828
P22102	Trifunctional purine biosynthetic protein adenosine-3	GART	1.14259	0.860411	0.881864	2.01057					0.913594	1.07432	-0.228999	0.0651311
P78371	T-complex protein 1 subunit beta	CCT2	-2.0887	0.856969	0.883775	-1.84367					-0.351814	0.183212	1.73689	1.95367
Q92526	T-complex protein 1 subunit zeta-2	CCT6B	-1.52408	0.855662	0.876711	-1.84108					-1.49128	1.42672	0.0328007	0.142497
P00390	Glutathione reductase, mitochondrial	GSR	0.486344	0.854209	0.870681	1.99582					-0.0793394	0.320412	-0.565684	0.0918771
O95202	LETM1 and EF-hand domain-containing protein 1, mitochondrial	LETM1	-1.14994	0.846589	0.884174	-1.97776					-0.177321	0.554349	0.97262	0.776169
Q9NZ45	CDGSH iron-sulfur domain-containing protein 1	CISD1	2.0505	0.845181	0.875828	1.97443					0.99061	0.240736	-1.05989	1.3829
P62280	40S ribosomal protein S11	RPS11	-1.46614	0.842266	0.872043	-1.81451					-1.02307	1.26268	0.443067	0.603562
Q9H2U2	Inorganic pyrophosphatase 2, mitochondrial	PPA2	0.423912	0.841359	0.864884	1.96539					0.312979	0.267269	-0.110933	0.156883
O75369	Filamin-B	FLNB	-1.44437	0.84008	0.857167	-1.81018					-0.222773	0.402578	1.2216	1.3221
P52815	39S ribosomal protein L12, mitochondrial	MRPL12	0.193311	0.838791	0.850639	2.33198					0.157937	0.0562795	-0.0353736	0.102839
P18564	Integrin beta-6	ITGB6	-1.2449	0.837298	0.843224	-1.95581					-0.452511	0.318415	0.792394	1.12061
Q99497	Protein deglycase DJ-1	PARK7	-0.64388	0.831212	0.856444	-1.79263					-0.205724	0.157379	0.438156	0.601886
O43181	NADH dehydrogenase [ubiquinone] iron-sulfur protein 4, mitochondrial	NDUFS4	0.563456	0.827175	0.85816	1.78465					0.211579	0.3013	-0.351877	0.456359
P11279	Lysosome-associated membrane glycoprotein 1	LAMP1	1.09185	0.824758	0.859248	1.92631					1.15769	0.693262	0.0658407	0.441997
P49755	Transmembrane emp24 domain-containing protein 10	TMED10	0.283104	0.82215	0.859608	2.27606					0.179215	0.011687	-0.103888	0.175516
Q7L2H7	Eukaryotic translation initiation factor 3 subunit M	EIF3M	1.43176	0.82035	0.855379	1.91598					0.49771	0.237574	-0.934054	0.988401
Q9BXP5	Serrate RNA effector molecule homolog	SRRT	1.17374	0.809957	0.869115	2.23559					0.721919	0.685092	-0.451819	0.286265
P27816	Microtubule-associated protein 4	MAP4	1.11168	0.808323	0.864229	1.74744					0.985444	1.09172	-0.126239	0.149396
Q07955	Serine/arginine-rich splicing factor 1	SRSF1	-0.696681	0.803994	0.866	-1.73891					-0.0473063	0.0542055	0.649375	0.691814
Q15393	Splicing factor 3B subunit 3	SF3B3	0.64886	0.79809	0.87185	1.86406					0.0139087	0.414336	-0.634951	0.304714
Q13151	Heterogeneous nuclear ribonucleoprotein A0	HNRNPA0	1.45767	0.797644	0.864667	1.7264					0.470122	0.363946	-0.987545	1.41642
P02760	Protein AMBP	AMBP	-1.98007	0.78493	0.890532	-2.15385					-0.226425	0.40441	1.75365	1.23561
P62993	Growth factor receptor-bound protein 2	GRB2	-0.383373	0.780811	0.891491	-1.82405					0.0773551	0.171341	0.460728	0.254626
P08243	Asparagine synthetase [glutamine-hydrolyzing]	ASNS	-0.372372	0.780274	0.884288	-1.69225					-0.018734	0.169697	0.353638	0.341265
O75643	U5 small nuclear ribonucleoprotein 200 kDa helicase	SNRNP200	0.148804	0.776569	0.882143	1.68498					0.0779388	0.0906646	-0.0708652	0.123195
Q9NR30	Nucleolar RNA helicase 2	DDX21	0.52353	0.761648	0.909664	2.07934					0.188309	0.125464	-0.335221	0.333229
Q14315	Filamin-C	FLNC	-1.02545	0.759485	0.907719	-1.77502					0.22908	0.665727	1.25453	0.56135
P06733	Alpha-enolase	ENO1	-0.565089	0.758175	0.905426	-1.64891					-0.212523	0.25694	0.352566	0.535091
Q07065	Cytoskeleton-associated protein 4	CKAP4	-0.392265	0.751027	0.913586	-2.04582					-0.118457	0.119925	0.273808	0.243199
Q14204	Cytoplasmic dynein 1 heavy chain 1	DYNC1H1	0.69607	0.745201	0.924786	1.6235					0.120613	0.222946	-0.575458	0.708352
Q13404	Ubiquitin-conjugating enzyme E2 variant 1	UBE2V1	-1.40092	0.744503	0.919492	-1.74078					-0.815388	1.07265	0.585535	0.174324
Q15691	Microtubule-associated protein RP/EB family member 1	MAPRE1	-1.41158	0.737415	0.92558	-1.60827					-0.076963	0.355666	1.33462	1.47803
Q00839	Heterogeneous nuclear ribonucleoprotein U	HNRNPU	1.03494	0.735889	0.921667	1.60529					0.724921	0.52364	-0.310022	0.986278
P36551	Oxygen-dependent coproporphyrinogen-III oxidase, mitochondrial	CPOX	-0.280097	0.735445	0.915736	-1.60442					-0.236244	0.204977	0.0438525	0.222299
P05023	Sodium/potassium-transporting ATPase subunit alpha-1	ATP1A1	-1.54201	0.728788	0.92977	-1.70506					-0.0303852	0.671763	1.51163	1.42895
Q16891	MICOS complex subunit MIC60	IMMT	-1.65173	0.720025	0.937659	-1.57429					-0.19874	0.297836	1.45299	1.79267
P17844	Probable ATP-dependent RNA helicase DDX5	DDX5	0.584944	0.712902	0.950903	1.56039					0.371133	0.334874	-0.213811	0.556278
P23396	40S ribosomal protein S3	RPS3	0.812504	0.712037	0.94528	1.5587					0.198239	0.528863	-0.614265	0.73176
P51148	Ras-related protein Rab-5C	RAB5C	-0.964917	0.711533	0.937778	-1.66603					-0.307474	0.463968	0.657443	0.881504
P15311	Ezrin	EZR	0.681176	0.70739	0.939622	1.54963					0.360225	0.631679	-0.320951	0.425035
Q01813	ATP-dependent 6-phosphofructokinase, platelet type	PFKP	-1.62937	0.697927	0.951531	-1.53117					-0.424228	0.237948	1.20514	1.82771
P62937	Peptidyl-prolyl cis-trans isomerase A	PPIA	0.894806	0.691258	0.958636	1.51817					0.379008	0.075531	-0.515798	1.01807
Q16531	DNA damage-binding protein 1	DDB1	0.624227	0.684231	0.9712	1.50447					0.332214	0.403034	-0.292013	0.595
P30084	Enoyl-CoA hydratase, mitochondrial	ECHS1	1.57507	0.682813	0.966779	1.8372					-0.0773838	0.128265	-1.65246	1.20563
P07900	Heat shock protein HSP 90-alpha	HSP90AA1	1.4921	0.679356	0.97103	1.49497					1.13515	1.12577	-0.356951	1.31192
Q9BXJ9	N-alpha-acetyltransferase 15, NatA auxiliary subunit	NAA15	0.782999	0.676053	0.973774	1.5864					-0.109645	0.624912	-0.892645	0.309784
P17812	CTP synthase 1	CTPS1	-2.52012	0.675279	0.968239	-1.58468					-0.53924	0.310959	1.98088	2.98517
P54136	Arginine--tRNA ligase, cytoplasmic	RARS	-1.34104	0.674479	0.962696	-1.58289					0.169119	0.300724	1.51016	1.11658
P62888	60S ribosomal protein L30	RPL30	0.971451	0.672128	0.961471	1.48089					0.725609	0.860429	-0.245842	0.742052
P14735	Insulin-degrading enzyme	IDE	-1.48961	0.66958	0.961051	-1.57196					-0.593192	1.54276	0.896421	0.652918
P61978	Heterogeneous nuclear ribonucleoprotein K	HNRNPK	0.776094	0.668646	0.954783	1.4741					0.319578	0.47799	-0.456516	0.776585
P61289	Proteasome activator complex subunit 3	PSME3	0.847584	0.654311	0.987108	1.53799					0.653971	0.924855	-0.193613	0.344965
O43852	Calumenin	CALU	-1.04	0.651442	0.997143	-1.74484					-0.514407	0.521825	0.525597	0.661994
P61604	10 kDa heat shock protein, mitochondrial	HSPE1	1.23195	0.650724	0.991064	1.4392					0.477092	0.41321	-0.754859	1.42389
P28074	Proteasome subunit beta type-5	PSMB5	-1.35554	0.646645	0.993183	-1.52098					-0.202925	0.23257	1.15262	1.65869
Q9H0U4	Ras-related protein Rab-1B	RAB1B	0.622056	0.644617	0.994378	1.4273					0.313722	0.53899	-0.308333	0.52851
P00505	Aspartate aminotransferase, mitochondrial	GOT2	0.0877485	0.644127	0.992139	1.42635					0.0361846	0.0636198	-0.0515639	0.0854781
P55809	Succinyl-CoA:3-ketoacid coenzyme A transferase 1, mitochondrial	OXCT1	0.132015	0.643736	0.987145	1.72248					0.0731043	0.0693341	-0.0589106	0.0833122
P02786	Transferrin receptor protein 1	TFRC	0.586837	0.642561	0.985863	1.4233					0.0672392	0.622136	-0.519598	0.350626
Q9UKM9	RNA-binding protein Raly	RALY	-1.16931	0.63851	0.995864	-1.50296					0.00707134	0.117261	1.17638	1.46682
Q92945	Far upstream element-binding protein 2	KHSRP	0.0942299	0.635313	1	1.40918					0.125841	0.0877395	0.0316115	0.0756036
Q15233	Non-POU domain-containing octamer-binding protein	NONO	1.22066	0.635087	0.995087	1.40874					0.203741	0.459864	-1.01692	1.42862
P09455	Retinol-binding protein 1	RBP1	0.827041	0.633637	0.992427	1.40592					0.600218	0.448542	-0.226823	0.914847
P11216	Glycogen phosphorylase, brain form	PYGB	-0.754618	0.626613	1	-1.47667					-0.453719	0.527715	0.300898	0.575172
Q07021	Complement component 1 Q subcomponent-binding protein, mitochondrial	C1QBP	0.624932	0.626545	1	1.39211					0.974581	0.545262	0.349649	0.554304
P05141	ADP/ATP translocase 2	SLC25A5	0.879557	0.623876	1	1.38691					0.0395777	0.756229	-0.839979	0.796675
P53396	ATP-citrate synthase	ACLY	-1.4459	0.615281	1	-1.37016					-0.0092356	0.562868	1.43666	1.73896
Q15008	26S proteasome non-ATPase regulatory subunit 6	PSMD6	0.307067	0.614634	1	1.3689					0.340592	0.372124	0.0335253	0.111701
P15927	Replication protein A 32 kDa subunit	RPA2	1.48273	0.609459	1	1.35882					1.02679	1.8228	-0.455943	0.499502
P83731	60S ribosomal protein L24	RPL24	0.534285	0.608088	1	1.35615					0.405237	0.638383	-0.129048	0.241063
P35222	Catenin beta-1	CTNNB1	-0.415094	0.602446	1	-1.34515					-0.443576	0.428336	-0.0284824	0.319692
Q15819	Ubiquitin-conjugating enzyme E2 variant 2	UBE2V2	-0.705661	0.60222	1	-1.60402					0.0983756	0.520615	0.804037	0.340651
P35579	Myosin-9	MYH9	1.0866	0.601522	1	1.34335					0.230689	0.19343	-0.855916	1.3876
P25788	Proteasome subunit alpha type-3	PSMA3	-1.08364	0.59849	1	-1.33744					-0.673652	1.26131	0.409991	0.615265
O60884	DnaJ homolog subfamily A member 2	DNAJA2	-0.312704	0.594908	1	-1.5835					-0.361179	0.0661226	-0.0484753	0.271334
Q15459	Splicing factor 3A subunit 1	SF3A1	0.130637	0.592776	1	1.32629					0.0445776	0.152823	-0.0860589	0.075831
P26447	Protein S100-A4	S100A4	-1.32699	0.591887	1	-1.32456					0.385611	0.489966	1.71261	1.66462
Q9P0J1	[Pyruvate dehydrogenase [acetyl-transferring]]-phosphatase 1, mitochondrial	PDP1	1.48015	0.590979	1	1.39832					0.17463	0.558988	-1.30552	1.84629
P04080	Cystatin-B	CSTB	1.23809	0.588974	1	1.39392					-0.36718	1.19029	-1.60527	0.0804238
Q92879	CUGBP Elav-like family member 1	CELF1	-0.77072	0.588549	1	-1.56572					-0.233959	0.65347	0.53676	0.239974
P32969	60S ribosomal protein L9	RPL9	-1.35151	0.58763	1	-1.39098					-1.12203	1.81791	0.229479	0.216604
P29692	Elongation factor 1-delta	EEF1D	-0.889669	0.587397	1	-1.3158					-0.766141	0.981413	0.123529	0.639008
Q92841	Probable ATP-dependent RNA helicase DDX17	DDX17	1.49761	0.585061	1	1.38535					0.969082	1.34659	-0.52853	0.761874
P54577	Tyrosine--tRNA ligase, cytoplasmic	YARS	1.28814	0.584116	1	1.3094					0.851185	0.954862	-0.436951	1.41124
P68400	Casein kinase II subunit alpha	CSNK2A1	1.71017	0.580453	1	1.30225					1.59175	2.25546	-0.118423	0.29453
P46781	40S ribosomal protein S9	RPS9	1.54447	0.579254	1	1.37264					-0.348793	0.209998	-1.89327	1.50227
P62491	Ras-related protein Rab-11A	RAB11A	-0.726742	0.575258	1	-1.3639					-0.273378	0.370244	0.453365	0.665216
Q15907	Ras-related protein Rab-11B	RAB11B	-0.726742	0.575258	1	-1.3639					-0.273378	0.370244	0.453365	0.665216
P04181	Ornithine aminotransferase, mitochondrial	OAT	-1.14055	0.574133	1	-1.28991					-0.656123	1.53141	0.484425	0.0155966
Q13428	Treacle protein	TCOF1	0.526596	0.574103	1	1.52562					0.173464	0.000884589	-0.353132	0.48814
P19338	Nucleolin	NCL	-0.673669	0.573818	1	-1.2893					0.0139664	0.790463	0.687636	0.440696
Q92688	Acidic leucine-rich nuclear phosphoprotein 32 family member B	ANP32B	1.06781	0.573486	1	1.28865					1.28263	1.25673	0.214822	0.693175
O75832	26S proteasome non-ATPase regulatory subunit 10	PSMD10	0.168121	0.572435	1	1.35773					0.00527427	0.166114	-0.162846	0.00303491
P22234	Multifunctional protein ADE2	PAICS	0.402243	0.569604	1	1.28107					0.175213	0.229502	-0.22703	0.49305
E9PAV3	Nascent polypeptide-associated complex subunit alpha, muscle-specific form	NACA	-1.07597	0.564119	1	-1.27035					-0.257853	0.844954	0.818114	1.19925
P40926	Malate dehydrogenase, mitochondrial	MDH2	0.866118	0.562988	1	1.26814					0.155745	0.224771	-0.710373	1.16141
P51114	Fragile X mental retardation syndrome-related protein 1	FXR1	1.68038	0.557261	1	1.47932					1.08288	1.09995	-0.597494	1.17077
P15531	Nucleoside diphosphate kinase A	NME1	-1.16958	0.556684	1	-1.25581					-0.750531	1.43095	0.419054	0.744674
Q06323	Proteasome activator complex subunit 1	PSME1	-1.94923	0.551509	1	-1.31207					0.104019	0.229502	2.05325	2.80001
P08758	Annexin A5	ANXA5	-0.543056	0.550928	1	-1.24455					-0.721142	0.753404	-0.178086	0.0598064
Q14847	LIM and SH3 domain protein 1	LASP1	0.309391	0.550195	1	1.46003					0.23132	0.299437	-0.0780702	0.0120769
Q71DI3	Histone H3.2	HIST2H3A	-0.864751	0.54856	1	-1.45558					0.123918	0.114009	0.988669	0.832403
Q12849	G-rich sequence factor 1	GRSF1	1.80026	0.547932	1	1.30428					0.848499	1.69191	-0.951761	1.06462
P14550	Alcohol dehydrogenase [NADP(+)]	AKR1A1	1.06762	0.54424	1	1.29624					0.602929	0.777879	-0.464686	0.958384
P42766	60S ribosomal protein L35	RPL35	-1.65815	0.54182	1	-1.22672					-1.63983	2.3309	0.0183192	0.219376
Q71UI9	Histone H2A.V	H2AFV	0.990083	0.54142	1	1.22594					0.0587954	0.00676797	-0.931287	1.39881
Q13813	Spectrin alpha chain, non-erythrocytic 1	SPTAN1	-0.427438	0.54048	1	-1.22409					0.184299	0.478476	0.611737	0.369941
P11413	Glucose-6-phosphate 1-dehydrogenase	G6PD	1.24707	0.539836	1	1.4319					0.305707	0.508703	-0.941362	1.1217
P48643	T-complex protein 1 subunit epsilon	CCT5	-0.132994	0.53452	1	-1.21241					0.249239	0.168445	0.382233	0.0878902
P04083	Annexin A1	ANXA1	-0.623162	0.533908	1	-1.21121					-0.137559	0.62419	0.485603	0.636006
P18077	60S ribosomal protein L35a	RPL35A	-0.873832	0.533884	1	-1.2737					0.0511139	0.00475342	0.924946	1.30168
Q14444	Caprin-1	CAPRIN1	0.417159	0.531073	1	1.20565					0.989298	0.582119	0.572139	0.142451
P16615	Sarcoplasmic/endoplasmic reticulum calcium ATPase 2	ATP2A2	-1.20783	0.526854	1	-1.25842					-1.11011	1.14882	0.0977159	0.822684
Q99798	Aconitate hydratase, mitochondrial	ACO2	-0.560713	0.52658	1	-1.25782					-0.160145	0.461679	0.400569	0.537682
P49411	Elongation factor Tu, mitochondrial	TUFM	-0.408399	0.525883	1	-1.25631					-0.25196	0.415428	0.156439	0.187813
P30044	Peroxiredoxin-5, mitochondrial	PRDX5	-0.649098	0.524074	1	-1.25238					-0.502078	0.692559	0.14702	0.0882421
P62316	Small nuclear ribonucleoprotein Sm D2	SNRPD2	0.370949	0.522257	1	1.24843					0.311053	0.392131	-0.0598953	0.10151
P30740	Leukocyte elastase inhibitor	SERPINB1	-1.96341	0.522039	1	-1.24795					-0.469813	0.508555	1.49359	2.89719
P30050	60S ribosomal protein L12	RPL12	0.966081	0.521882	1	1.18761					0.447012	0.447112	-0.519069	1.33614
P49821	NADH dehydrogenase [ubiquinone] flavoprotein 1, mitochondrial	NDUFV1	0.350567	0.521582	1	1.18702					0.132281	0.183429	-0.218285	0.477514
P67809	Nuclease-sensitive element-binding protein 1	YBX1	0.673667	0.521123	1	1.18612					0.0957448	0.289636	-0.577922	0.940131
P04075	Fructose-bisphosphate aldolase A	ALDOA	1.52402	0.521084	1	1.18604					0.582208	0.119936	-0.941812	2.22239
O00232	26S proteasome non-ATPase regulatory subunit 12	PSMD12	1.24903	0.520599	0.999543	1.3801					0.349471	0.140547	-0.899559	1.27217
O75947	ATP synthase subunit d, mitochondrial	ATP5H	0.560416	0.518174	1	1.18032					0.567366	0.800426	0.00694992	0.188732
P50454	Serpin H1	SERPINH1	0.494199	0.514906	1	1.36487					-0.0413646	0.055516	-0.535564	0.509049
P0DMV9	Heat shock 70 kDa protein 1B	HSPA1B	0.614072	0.511952	1	1.16809					-0.215895	0.850044	-0.829967	0.326384
P26038	Moesin	MSN	-0.236046	0.510351	1	-1.16494					-0.226296	0.323427	0.00974987	0.136255
P55786	Puromycin-sensitive aminopeptidase	NPEPPS	1.81912	0.505111	1	1.15462					0.215379	0.222288	-1.60374	2.7198
Q9H9B4	Sideroflexin-1	SFXN1	-1.16345	0.503869	1	-1.33547					-0.40526	0.606823	0.758191	1.07224
P23528	Cofilin-1	CFL1	-0.831326	0.503714	1	-1.15187					-0.0499889	0.541198	0.781337	1.12682
P25205	DNA replication licensing factor MCM3	MCM3	-0.842578	0.501843	1	-1.14818					-0.234184	0.202978	0.608393	1.25473
P38646	Stress-70 protein, mitochondrial	HSPA9	1.05979	0.50184	1	1.14818					0.445578	0.536117	-0.614208	1.50613
Q562R1	Beta-actin-like protein 2	ACTBL2	-1.08692	0.501697	1	-1.1479					-1.32388	1.33447	-0.236955	0.953392
P31150	Rab GDP dissociation inhibitor alpha	GDI1	0.72387	0.500954	1	1.14643					0.397067	0.81063	-0.326803	0.73411
P61160	Actin-related protein 2	ACTR2	-0.534919	0.499566	1	-1.1437					-0.213143	0.803471	0.321776	0.10341
P00441	Superoxide dismutase [Cu-Zn]	SOD1	-1.35352	0.497915	1	-1.19558					-0.830674	1.34881	0.522843	0.987618
P10768	S-formylglutathione hydrolase	ESD	0.45417	0.496817	1	1.1932					0.10278	0.370556	-0.35139	0.49694
Q04917	14-3-3 protein eta	YWHAH	1.19681	0.496213	1	1.13709					0.14154	0.409644	-1.05527	1.7764
P41250	Glycine--tRNA ligase	GARS	-0.121408	0.491862	1	-1.1285					-0.0295308	0.182558	0.0918773	0.0373569
P00918	Carbonic anhydrase 2	CA2	-1.37982	0.488679	1	-1.12221					-1.02549	2.05355	0.354329	0.564216
A6NHL2	Tubulin alpha chain-like 3	TUBAL3	0.750315	0.487985	1	1.12084					-0.0778879	0.648248	-0.828203	0.961325
O43390	Heterogeneous nuclear ribonucleoprotein R	HNRNPR	0.0875992	0.484481	1	1.11392					-0.0520502	0.0609293	-0.139649	0.121822
P17931	Galectin-3	LGALS3	1.81132	0.484189	1	1.28347					-0.0353282	0.253924	-1.84664	1.97961
P39687	Acidic leucine-rich nuclear phosphoprotein 32 family member A	ANP32A	-0.976843	0.484025	1	-1.28304					-0.136691	0.335748	0.840152	1.02303
Q8NC51	Plasminogen activator inhibitor 1 RNA-binding protein	SERBP1	1.9539	0.483778	1	1.11253					0.688161	1.23555	-1.26574	2.77973
O95831	Apoptosis-inducing factor 1, mitochondrial	AIFM1	-0.285571	0.48367	1	-1.16468					0.310939	0.311105	0.59651	0.151192
O00571	ATP-dependent RNA helicase DDX3X	DDX3X	0.647944	0.481286	1	1.1076					0.150855	0.177251	-0.497089	0.997625
P05783	Keratin, type I cytoskeletal 18	KRT18	0.428657	0.479772	1	1.1046					0.36907	0.63757	-0.0595868	0.212808
Q16718	NADH dehydrogenase [ubiquinone] 1 alpha subcomplex subunit 5	NDUFA5	-0.883403	0.476621	1	-1.2636					-0.646683	0.985302	0.23672	0.0818791
Q13838	Spliceosome RNA helicase DDX39B	DDX39B	-0.740103	0.474489	1	-1.09414					-0.565105	1.16838	0.174998	0.0868392
P07437	Tubulin beta chain	TUBB	0.679598	0.474417	1	1.094					0.248165	0.717528	-0.431434	0.801774
P09651	Heterogeneous nuclear ribonucleoprotein A1	HNRNPA1	1.25163	0.47366	1	1.14297					0.548953	1.22369	-0.702677	1.14987
P61981	14-3-3 protein gamma	YWHAG	0.693442	0.473023	1	1.09124					0.166325	0.603877	-0.527117	0.920204
P55769	NHP2-like protein 1	NHP2L1	-1.13061	0.472056	1	-1.13949					-0.80803	1.29151	0.322581	0.456198
P55072	Transitional endoplasmic reticulum ATPase	VCP	-0.47572	0.472023	1	-1.08926					-0.199407	0.517523	0.276313	0.551717
Q7Z406	Myosin-14	MYH14	1.44852	0.471938	1	1.13923					0.577632	1.66553	-0.870889	1.23411
Q9Y333	U6 snRNA-associated Sm-like protein LSm2	LSM2	1.42051	0.471699	1	1.13872					1.08688	1.52326	-0.333628	1.281
P78417	Glutathione S-transferase omega-1	GSTO1	1.11858	0.471217	1	1.08766					0.0764448	0.0674194	-1.04213	1.78001
Q96AG4	Leucine-rich repeat-containing protein 59	LRRC59	0.590588	0.470919	1	1.24868					0.199829	0.156033	-0.390759	0.650429
P20962	Parathymosin	PTMS	-0.717727	0.466628	1	-1.23747					-0.149792	0.166397	0.567935	0.803181
P62241	40S ribosomal protein S8	RPS8	1.05422	0.465389	1	1.0761					0.826114	1.58567	-0.228107	0.60408
P05026	Sodium/potassium-transporting ATPase subunit beta-1	ATP1B1	-1.35474	0.464858	1	-1.12388					-0.108991	0.294552	1.24575	1.60377
Q9NSD9	Phenylalanine--tRNA ligase beta subunit	FARSB	-0.269473	0.464672	1	-1.07467					-0.00754397	0.31812	0.261929	0.295677
Q9UBT2	SUMO-activating enzyme subunit 2	UBA2	1.32325	0.464651	1	1.12343					0.822734	1.54479	-0.500513	0.4709
Q9UHX1	Poly(U)-binding-splicing factor PUF60	PUF60	0.412371	0.464083	1	1.0735					0.11402	0.279408	-0.298352	0.603832
Q9Y2W1	Thyroid hormone receptor-associated protein 3	THRAP3	-0.533285	0.461138	1	-1.06765					-0.39466	0.832883	0.138625	0.234065
P04040	Catalase	CAT	0.899443	0.459473	1	1.1122					0.210457	0.538581	-0.688986	1.33202
P02787	Serotransferrin	TF	0.756023	0.457885	1	1.06118					0.197872	0.339891	-0.558151	1.18624
P06737	Glycogen phosphorylase, liver form	PYGL	-0.559401	0.456985	1	-1.05939					-0.0752733	0.199919	0.484128	0.892472
P18669	Phosphoglycerate mutase 1	PGAM1	-0.725019	0.456861	0.999891	-1.05915					-0.54893	1.17845	0.176089	0.130369
P20700	Lamin-B1	LMNB1	-1.73509	0.455839	0.99724	-1.05711					-0.045198	0.0939182	1.68989	2.84134
Q01105	Protein SET	SET	-0.173868	0.454726	1	-1.0549					0.0448768	0.0621131	0.218745	0.278637
P61158	Actin-related protein 3	ACTR3	1.0149	0.454336	0.998015	1.10106					0.142667	0.435451	-0.872236	1.19772
P31943	Heterogeneous nuclear ribonucleoprotein H	HNRNPH1	-1.30181	0.453202	0.996276	-1.05187					-1.22431	2.13387	0.0775019	0.204168
Q02790	Peptidyl-prolyl cis-trans isomerase FKBP4	FKBP4	0.611629	0.451545	0.999878	1.04857					0.43779	0.0687777	-0.173839	1.00796
P78347	General transcription factor II-I	GTF2I	-0.277797	0.451443	0.9967	-1.19798					-0.0467947	0.0286211	0.231002	0.326687
P62701	40S ribosomal protein S4, X isoform	RPS4X	0.387906	0.4493	0.995652	1.04409					0.635237	0.274154	0.247331	0.582179
Q14696	LDLR chaperone MESD	MESDC2	1.85748	0.447374	0.997011	1.18744					1.62008	2.08146	-0.2374	0.749272
O00148	ATP-dependent RNA helicase DDX39A	DDX39A	-0.403451	0.443334	1	-1.03219					-0.266591	0.675421	0.136859	0.0462464
P61006	Ras-related protein Rab-8A	RAB8A	0.946875	0.442256	1	1.03004					0.405765	0.975781	-0.54111	1.25816
O95372	Acyl-protein thioesterase 2	LYPLA2	1.732	0.44202	1	1.1736					1.44043	2.04439	-0.291569	0.420027
P13010	X-ray repair cross-complementing protein 5	XRCC5	0.691485	0.441118	1	1.02777					0.413486	0.801326	-0.278	0.84609
Q07666	KH domain-containing, RNA-binding, signal transduction-associated protein 1	KHDRBS1	-0.784866	0.440684	1	-1.0269					-0.559664	1.30124	0.225202	0.243416
P26641	Elongation factor 1-gamma	EEF1G	0.61158	0.440676	0.997653	1.02689					-0.141796	0.125441	-0.753376	1.0239
P62244	40S ribosomal protein S15a	RPS15A	0.544475	0.439579	0.996206	1.06903					0.300849	0.368774	-0.243626	0.631606
P08865	40S ribosomal protein SA	RPSA	1.42224	0.4385	0.994168	1.02254					1.4995	2.40277	0.0772673	0.174432
Q01469	Fatty acid-binding protein, epidermal	FABP5	-0.55267	0.438442	0.99054	-1.02242					-0.447319	0.931255	0.105351	0.096692
Q96DH6	RNA-binding protein Musashi homolog 2	MSI2	-0.887853	0.437936	0.989091	-1.06547					0.337827	0.123897	1.22568	1.11455
P60891	Ribose-phosphate pyrophosphokinase 1	PRPS1	0.451644	0.437339	0.98713	1.06417					0.362377	0.489085	-0.0892675	0.412354
P53621	Coatomer subunit alpha	COPA	0.325493	0.436419	0.985588	1.06217					-0.0597464	0.0782701	-0.385239	0.407391
Q13126	S-methyl-5-thioadenosine phosphorylase	MTAP	-1.02689	0.436202	0.984187	-1.1586					-1.08201	1.24649	-0.0551232	0.131949
P00367	Glutamate dehydrogenase 1, mitochondrial	GLUD1	-0.868527	0.43619	0.980832	-1.01792					-1.15281	1.45651	-0.284284	0.250235
Q9GZS3	WD repeat-containing protein 61	WDR61	-0.549642	0.436106	0.977657	-1.01775					-0.0384693	0.313523	0.511173	0.881298
P14868	Aspartate--tRNA ligase, cytoplasmic	DARS	-0.523181	0.435649	0.976043	-1.15717					0.361978	0.438585	0.885159	0.465262
P51570	Galactokinase	GALK1	1.00956	0.431785	0.987319	1.14722					0.904756	1.23977	-0.104799	0.108461
P05198	Eukaryotic translation initiation factor 2 subunit 1	EIF2S1	-0.748045	0.430775	0.988382	-1.04992					-0.816206	0.86264	-0.0681603	0.582381
P39023	60S ribosomal protein L3	RPL3	-0.874985	0.429819	0.986437	-1.00516					-0.900589	1.43177	-0.0256037	0.472542
Q92820	Gamma-glutamyl hydrolase	GGH	-1.11015	0.428852	0.98553	-1.00322					0.0540607	0.813656	1.16421	1.73538
Q9NUJ1	Mycophenolic acid acyl-glucuronide esterase, mitochondrial	ABHD10	0.556175	0.42793	0.983636	1.00138					-0.470585	0.502434	-1.02676	0.820367
P31948	Stress-induced-phosphoprotein 1	STIP1	-1.11006	0.42688	0.983289	-0.999271					0.158995	0.881712	1.26906	1.71017
P46777	60S ribosomal protein L5	RPL5	-0.585468	0.426374	0.980681	-0.998257					-0.379233	0.92457	0.206234	0.42081
Q00325	Phosphate carrier protein, mitochondrial	SLC25A3	1.62785	0.426037	0.979696	0.997579					0.0789534	0.190031	-1.5489	2.81997
Q07020	60S ribosomal protein L18	RPL18	0.714998	0.421711	0.991738	0.988897					0.36893	0.477881	-0.346068	1.15755
Q9NYU2	UDP-glucose:glycoprotein glucosyltransferase 1	UGGT1	0.146461	0.419976	0.992027	1.02645					0.0100592	0.0352624	-0.136402	0.266097
P15880	40S ribosomal protein S2	RPS2	0.484424	0.419617	0.989	0.984689					0.460644	0.850886	-0.0237797	0.04533
P11766	Alcohol dehydrogenase class-3	ADH5	1.20431	0.418917	0.989666	0.983282					1.1081	2.10195	-0.0962076	0.286578
P63241	Eukaryotic translation initiation factor 5A-1	EIF5A	1.04282	0.41869	0.98698	0.982825					0.296262	0.415912	-0.746561	1.7901
P12956	X-ray repair cross-complementing protein 6	XRCC6	-1.24335	0.417631	0.985641	-0.980695					-0.988057	2.17082	0.255295	0.331205
P50502	Hsc70-interacting protein	ST13	0.883222	0.416874	0.983959	0.979173					0.000352651	0.211324	-0.882869	1.54796
Q9NPH2	Inositol-3-phosphate synthase 1	ISYNA1	0.995685	0.41581	0.983785	1.10624					3.27826e-06	1.24996	-0.995682	0.240432
P38919	Eukaryotic initiation factor 4A-III	EIF4A3	1.33419	0.412051	0.987477	0.969463					0.401343	1.20322	-0.932846	2.05771
P48506	Glutamate--cysteine ligase catalytic subunit	GCLC	0.966049	0.411672	0.984642	1.09567					0.515487	1.09047	-0.450562	0.604699
O75531	Barrier-to-autointegration factor	BANF1	0.335542	0.409424	0.989027	0.964169					0.100002	0.409541	-0.23554	0.442281
P31930	Cytochrome b-c1 complex subunit 1, mitochondrial	UQCRC1	-1.64642	0.409419	0.985741	-0.964157					-1.59148	2.93647	0.0549384	0.353595
Q16181	Septin-7	SEPTIN7	-0.258017	0.406935	0.986172	-0.959147					0.049885	0.283299	0.307902	0.369914
Q7L1Q6	Basic leucine zipper and W2 domain-containing protein 1	BZW1	-0.181987	0.405625	0.986455	-0.956503					-0.129204	0.256758	0.0527838	0.206581
O00425	Insulin-like growth factor 2 mRNA-binding protein 3	IGF2BP3	-0.443498	0.404614	0.986579	-1.07766					-0.466699	0.521233	-0.0232003	0.258933
P07339	Cathepsin D	CTSD	-1.23591	0.402697	0.987948	-0.950588					-1.25436	2.23183	-0.018451	0.300192
O75874	Isocitrate dehydrogenase [NADP] cytoplasmic	IDH1	-0.29354	0.401973	0.986013	-0.949124					-0.437163	0.464296	-0.143623	0.267175
P14625	Endoplasmin	HSP90B1	-0.77384	0.401951	0.983101	-0.949079					-0.736533	1.40711	0.037307	0.120308
P23246	Splicing factor, proline- and glutamine-rich	SFPQ	-0.88029	0.401449	0.979909	-0.948065					-0.520487	1.5929	0.359804	0.221535
P00558	Phosphoglycerate kinase 1	PGK1	1.23234	0.400559	0.978136	0.946265					0.233121	0.36269	-0.999223	2.22634
P30566	Adenylosuccinate lyase	ADSL	1.75749	0.399698	0.977561	1.06513					1.39866	2.32982	-0.35883	0.130777
P14649	Myosin light chain 6B	MYL6B	-1.12433	0.398656	0.979061	-0.942413					-0.675873	1.30834	0.448461	1.59946
P13639	Elongation factor 2	EEF2	-0.609173	0.397485	0.978462	-0.940042					-0.140705	1.11281	0.468468	0.146502
P60981	Destrin	DSTN	-0.922987	0.394056	0.987604	-0.933097					-0.242305	1.46821	0.680683	0.883015
Q9UHV9	Prefoldin subunit 2	PFDN2	1.52961	0.393535	0.986153	1.04946					1.59965	2.05887	0.070038	0.0990487
P07814	Bifunctional glutamate/proline--tRNA ligase	EPRS	0.280713	0.393273	0.983479	0.931508					-0.239868	0.452137	-0.520581	0.260795
P32322	Pyrroline-5-carboxylate reductase 1, mitochondrial	PYCR1	1.34323	0.392086	0.987696	0.9291					-0.27015	0.661728	-1.61338	2.41507
P28066	Proteasome subunit alpha type-5	PSMA5	-0.251045	0.391488	0.987091	-0.927887					-0.434931	0.180753	-0.183886	0.432353
O00410	Importin-5	IPO5	0.653803	0.389237	0.989509	0.923319					0.433205	0.429815	-0.220598	1.14869
Q13177	Serine/threonine-protein kinase PAK 2	PAK2	0.603001	0.386178	0.992991	0.952805					0.275513	0.767981	-0.327487	0.512145
O60506	Heterogeneous nuclear ribonucleoprotein Q	SYNCRIP	0.544373	0.3849	0.99355	0.914502					0.0133744	0.0729779	-0.530999	1.02845
O00483	Cytochrome c oxidase subunit NDUFA4	NDUFA4	0.431433	0.382947	0.996872	0.910528					-0.10898	0.388586	-0.540412	0.722867
P13073	Cytochrome c oxidase subunit 4 isoform 1, mitochondrial	COX4I1	1.02059	0.378184	1	0.900824					0.296236	0.395131	-0.724358	1.92215
Q13283	Ras GTPase-activating protein-binding protein 1	G3BP1	1.28012	0.377636	1	1.00915					0.152336	0.100877	-1.12779	1.79112
O75351	Vacuolar protein sorting-associated protein 4B	VPS4B	-0.765616	0.37358	1	-0.925254					-0.11736	0.0549971	0.648256	1.56808
Q9UN37	Vacuolar protein sorting-associated protein 4A	VPS4A	-0.736154	0.37358	1	-0.925254					-0.0982312	0.0528808	0.637923	1.50774
Q9P289	Serine/threonine-protein kinase 26	STK26	-0.534548	0.36756	1	-0.87911					-0.485577	0.879704	0.0489711	0.579065
Q9Y6E0	Serine/threonine-protein kinase 24	STK24	-0.537579	0.36756	1	-0.87911					-0.5096	0.884692	0.0279794	0.582349
P08727	Keratin, type I cytoskeletal 19	KRT19	0.735685	0.367517	1	0.879022					0.0153158	0.320029	-0.72037	1.41385
Q96E39	RNA binding motif protein, X-linked-like-1	RBMXL1	0.634862	0.367198	1	0.911273					-0.736243	0.839101	-1.37111	0.582326
P17655	Calpain-2 catalytic subunit	CAPN2	0.84583	0.366634	1	0.910037					0.839967	1.07632	-0.00586343	0.890503
Q13200	26S proteasome non-ATPase regulatory subunit 2	PSMD2	-0.531442	0.366601	1	-0.877146					-0.0847637	0.586562	0.446678	0.870175
Q9P2R7	Succinyl-CoA ligase [ADP-forming] subunit beta, mitochondrial	SUCLA2	-1.2357	0.366112	1	-0.980025					-0.732439	1.63753	0.503262	0.705803
P40939	Trifunctional enzyme subunit alpha, mitochondrial	HADHA	-1.09146	0.365156	1	-0.906795					0.0679903	0.324277	1.15945	2.23723
P46783	40S ribosomal protein S10	RPS10	-0.728316	0.364278	1	-0.872382					-0.50916	1.38807	0.219156	0.405254
Q14247	Src substrate cortactin	CTTN	-1.08167	0.363196	1	-0.870163					-0.0806875	0.604155	1.00099	2.06656
Q96FJ2	Dynein light chain 2, cytoplasmic	DYNLL2	0.282341	0.362687	1	0.869119					0.210494	0.543995	-0.0718474	0.14377
Q71U36	Tubulin alpha-1A chain	TUBA1A	0.277262	0.361485	1	0.86665					0.166898	0.144572	-0.110364	0.534932
P17174	Aspartate aminotransferase, cytoplasmic	GOT1	-1.62489	0.361133	1	-0.967463					0.125661	0.150667	1.75055	2.37044
Q99873	Protein arginine N-methyltransferase 1	PRMT1	1.59638	0.359499	1	0.894379					0.0278396	0.493546	-1.56854	2.36913
Q9Y281	Cofilin-2	CFL2	-0.679469	0.358926	1	-0.861394					0.579284	1.20534	1.25875	0.643257
P23526	Adenosylhomocysteinase	AHCY	-0.0573998	0.358886	1	-0.861312					0.105645	0.0532495	0.163044	0.102411
P40121	Macrophage-capping protein	CAPG	-0.829603	0.357934	1	-0.859354					-1.03316	1.43689	-0.203561	0.855109
P02545	Prelamin-A/C	LMNA	-0.85162	0.357275	1	-0.857997					-0.386653	1.20815	0.464967	1.22308
P08195	4F2 cell-surface antigen heavy chain	SLC3A2	0.137076	0.35686	0.998709	0.857143					0.117358	0.0474101	-0.0197177	0.272905
P62917	60S ribosomal protein L8	RPL8	-0.227254	0.356592	0.996128	-0.856592					0.145593	0.408946	0.372848	0.209561
Q8N257	Histone H2B type 3-B	HIST3H2BB	-0.867266	0.355596	0.995225	-0.854542					0.251979	1.4304	1.11924	1.02174
P63220	40S ribosomal protein S21	RPS21	0.796727	0.353384	0.999205	0.880939					-0.282642	0.601244	-1.07937	1.49052
Q08752	Peptidyl-prolyl cis-trans isomerase D	PPID	0.21941	0.352403	0.998046	0.878781					0.123471	0.310639	-0.0959392	0.177267
O15067	Phosphoribosylformylglycinamidine synthase	PFAS	-1.3665	0.35224	0.995266	-0.878424					-1.39199	2.08704	-0.0254946	0.0206265
P61769	Beta-2-microglobulin	B2M	-0.455156	0.352213	0.992971	-0.847572					0.262172	0.352132	0.717328	0.860899
O14979	Heterogeneous nuclear ribonucleoprotein D-like	HNRNPDL	0.361524	0.352172	0.99045	0.847487					0.466137	0.410426	0.104613	0.614388
Q9Y262	Eukaryotic translation initiation factor 3 subunit L	EIF3L	-1.12109	0.351932	0.988	-0.846993					-0.0168481	0.145706	1.10424	2.28792
P54819	Adenylate kinase 2, mitochondrial	AK2	-0.968156	0.350513	0.990017	-0.874622					-0.868123	1.48322	0.100034	0.106127
O95487	Protein transport protein Sec24B	SEC24B	-0.247545	0.349551	0.988938	-0.872505					0.296125	0.278529	0.543669	0.366916
O94905	Erlin-2	ERLIN2	0.80216	0.347332	0.992552	0.932703					-0.0360425	1.20769	-0.838203	0.144307
P22695	Cytochrome b-c1 complex subunit 2, mitochondrial	UQCRC2	1.03031	0.344828	0.997348	0.832319					0.475868	0.889432	-0.554437	1.95087
Q86V81	THO complex subunit 4	ALYREF	-0.468014	0.34393	0.996437	-0.86012					0.027493	0.518473	0.495507	0.726798
P63104	14-3-3 protein zeta/delta	YWHAZ	1.14322	0.341914	0.999374	0.826286					0.144388	0.0708186	-0.998833	2.39536
P13798	Acylamino-acid-releasing enzyme	APEH	0.675094	0.340946	1	0.82428					0.729419	1.07859	0.0543252	0.921393
O15144	Actin-related protein 2/3 complex subunit 2	ARPC2	-0.62839	0.336625	1	-0.815314					0.301853	0.796113	0.930243	1.07159
P25786	Proteasome subunit alpha type-1	PSMA1	-0.166663	0.33457	1	-0.839456					2.11969e-06	0.0993847	0.166665	0.349494
P05455	Lupus La protein	SSB	-0.465646	0.334236	1	-0.81035					-0.169062	0.403599	0.296583	0.90977
P11142	Heat shock cognate 71 kDa protein	HSPA8	0.979462	0.332763	1	0.807284					0.459876	1.97093	-0.519586	0.729085
Q9Y3I0	tRNA-splicing ligase RtcB homolog	RTCB	0.165698	0.331442	1	0.804535					-0.0912587	0.0557552	-0.256956	0.352339
P51858	Hepatoma-derived growth factor	HDGF	-0.485134	0.331321	1	-0.832268					-0.427187	0.418175	0.0579472	0.934594
Q2TAY7	WD40 repeat-containing protein SMU1	SMU1	-0.267271	0.331242	1	-0.832093					0.172586	0.387085	0.439857	0.267858
Q12931	Heat shock protein 75 kDa, mitochondrial	TRAP1	-0.957428	0.330895	1	-0.831325					-0.957895	1.51441	-0.000467002	0.433748
Q9NUQ9	Protein FAM49B	FAM49B	0.359524	0.330809	1	0.891182					0.0955896	0.195875	-0.263934	0.535849
P00492	Hypoxanthine-guanine phosphoribosyltransferase	HPRT1	-0.680555	0.330646	1	-0.802877					-0.988086	1.36939	-0.307531	0.52942
P13797	Plastin-3	PLS3	0.785337	0.330225	0.99907	0.802					-0.284228	0.794217	-1.06956	1.49862
O15479	Melanoma-associated antigen B2	MAGEB2	0.808955	0.329402	0.999062	0.887651					-0.0747368	0.11084	-0.883692	1.28406
Q14566	DNA replication licensing factor MCM6	MCM6	1.18175	0.328437	0.998968	0.885227					-0.0246294	0.0413768	-1.20638	1.88748
Q08257	Quinone oxidoreductase	CRYZ	-0.371482	0.328275	0.996686	-0.884823					-0.400004	0.149559	-0.0285222	0.574595
P51610	Host cell factor 1	HCFC1	0.957139	0.327322	0.996	0.823412					0.147642	1.31742	-0.809496	1.25073
Q9Y678	Coatomer subunit gamma-1	COPG1	0.482736	0.325804	0.998037	0.82005					0.816139	0.111395	0.333404	0.785841
P62333	26S protease regulatory subunit 10B	PSMC6	-0.129978	0.325779	0.995872	-0.878558					-0.0574904	0.190773	0.0724872	0.0859107
P62750	60S ribosomal protein L23a	RPL23A	-0.481644	0.325518	0.993867	-0.79218					-0.230511	1.00443	0.251134	0.316393
O43432	Eukaryotic translation initiation factor 4 gamma 3	EIF4G3	-0.602375	0.32446	0.99291	-0.78997					-0.251407	1.03803	0.350968	0.816603
O95881	Thioredoxin domain-containing protein 12	TXNDC12	-0.588278	0.324062	0.990871	-0.816187					-0.299761	0.913293	0.288518	0.449441
Q9P287	BRCA2 and CDKN1A-interacting protein	BCCIP	-1.15945	0.323532	0.989442	-0.78803					0.252271	0.676748	1.41173	2.45693
Q9Y617	Phosphoserine aminotransferase	PSAT1	0.264274	0.32191	0.989816	0.784638					-0.0894178	0.17016	-0.353692	0.558005
P53675	Clathrin heavy chain 2	CLTCL1	0.410041	0.32063	0.990408	0.86564					-0.0354687	0.642551	-0.44551	0.189431
P48047	ATP synthase subunit O, mitochondrial	ATP5O	-0.85304	0.320347	0.990068	-0.781366					-0.16266	0.346901	0.69038	1.85884
P68366	Tubulin alpha-4A chain	TUBA4A	0.458426	0.318561	0.991844	0.777624					0.213283	0.477616	-0.245142	0.902491
P20339	Ras-related protein Rab-5A	RAB5A	-0.75956	0.318401	0.987306	-0.803616					0.157681	0.749893	0.917241	1.44617
P61020	Ras-related protein Rab-5B	RAB5B	-0.75956	0.318401	0.98987	-0.803616					0.157681	0.749893	0.917241	1.44617
Q96HE7	ERO1-like protein alpha	ERO1L	0.639413	0.317285	0.988176	0.857249					0.0863029	0.622137	-0.55311	0.85185
P12268	Inosine-5-monophosphate dehydrogenase 2	IMPDH2	-0.273524	0.317224	0.985969	-0.77482					-0.287348	0.557249	-0.0138238	0.251665
O94826	Mitochondrial import receptor subunit TOM70	TOMM70A	1.2145	0.316717	0.98399	0.773756					1.15195	2.05818	-0.0625484	1.77622
P10809	60 kDa heat shock protein, mitochondrial	HSPD1	0.699287	0.315153	0.985559	0.770473					-0.0551419	0.530935	-0.754429	1.47965
O75390	Citrate synthase, mitochondrial	CS	0.453855	0.312263	0.987468	0.7644					0.491714	1.00299	0.0378594	0.227132
P09622	Dihydrolipoyl dehydrogenase, mitochondrial	DLD	-1.10225	0.312039	0.985265	-0.763927					0.166311	0.078604	1.26856	2.4979
P30048	Thioredoxin-dependent peroxide reductase, mitochondrial	PRDX3	-0.277779	0.311643	0.984102	-0.763094					0.0374932	0.308643	0.315273	0.549786
Q9Y3D9	28S ribosomal protein S23, mitochondrial	MRPS23	-1.44442	0.308915	0.986609	-0.782501					-0.150655	0.258887	1.29376	2.46976
O43768	Alpha-endosulfine	ENSA	-0.613197	0.308243	0.985478	-0.755933					-0.550957	0.47056	0.0622401	1.32386
P56211	cAMP-regulated phosphoprotein 19	ARPP19	-0.613197	0.308243	0.98299	-0.755933					-0.550957	0.47056	0.0622401	1.32386
O75718	Cartilage-associated protein	CRTAP	-1.22323	0.307956	0.980826	-0.780363					-1.17183	2.10214	0.0514015	0.087215
O43809	Cleavage and polyadenylation specificity factor subunit 5	NUDT21	-0.364222	0.306237	0.981407	-0.776527					0.0647766	0.629182	0.428998	0.0158308
P25398	40S ribosomal protein S12	RPS12	-0.319373	0.305245	0.980832	-0.749609					-0.236338	0.732462	0.0830344	0.0897856
Q58FF8	Putative heat shock protein HSP 90-beta 2	HSP90AB2P	-0.338966	0.305136	0.97838	-0.749378					0.190684	0.579107	0.52965	0.527675
P22307	Non-specific lipid-transfer protein	SCP2	0.894828	0.305012	0.97594	0.749117					0.273553	0.270446	-0.621275	2.0512
P47755	F-actin-capping protein subunit alpha-2	CAPZA2	1.09102	0.302377	0.978607	0.819874					0.337215	0.147234	-0.753809	1.87616
P49591	Serine--tRNA ligase, cytoplasmic	SARS	-1.08541	0.301721	0.977409	-0.766437					-1.20904	1.89478	-0.123628	0.199076
P84098	60S ribosomal protein L19	RPL19	0.914292	0.298562	0.981406	0.810311					-0.0137939	0.0195075	-0.928086	1.59557
P04114	Apolipoprotein B-100	APOB	0.247753	0.298411	0.980435	0.735149					0.238788	0.466267	-0.0089656	0.351177
P58546	Myotrophin	MTPN	-0.554626	0.297452	0.980719	-0.733114					-0.141685	1.30103	0.412941	0.15603
O14980	Exportin-1	XPO1	0.15224	0.297416	0.97831	0.756804					-0.0225731	0.0497568	-0.174813	0.375136
P43686	26S protease regulatory subunit 6B	PSMC4	0.247172	0.296941	0.976588	0.806245					-0.171603	0.432693	-0.418775	0.0273698
P45880	Voltage-dependent anion-selective channel protein 2	VDAC2	-0.195188	0.296584	0.974836	-0.731274					-0.0794678	0.0632467	0.11572	0.457963
P10599	Thioredoxin	TXN	0.460835	0.296569	0.972459	0.731243					0.435448	0.432572	-0.0253878	1.00218
Q99623	Prohibitin-2	PHB2	1.07314	0.295694	0.971679	0.752945					0.0803183	0.83745	-0.992824	1.81818
P14618	Pyruvate kinase PKM	PKM	1.16289	0.294807	0.970777	0.727501					-0.329865	0.390509	-1.49275	2.74096
Q9Y4G6	Talin-2	TLN2	-0.670134	0.294023	0.969143	-0.725834					-0.182447	0.181809	0.487687	1.58877
P30101	Protein disulfide-isomerase A3	PDIA3	0.171478	0.293833	0.967894	0.72543					-0.0338914	0.26298	-0.20537	0.3138
Q9UNX3	60S ribosomal protein L26-like 1	RPL26L1	0.481178	0.29342	0.966583	0.747846					0.0445363	0.708251	-0.436642	0.697935
P62847	40S ribosomal protein S24	RPS24	-0.0979606	0.291462	0.970462	-0.720386					0.323563	0.137587	0.421524	0.191165
Q12792	Twinfilin-1	TWF1	0.930434	0.291354	0.968134	0.743209					0.248328	1.6794	-0.682106	0.037995
P15924	Desmoplakin	DSP	0.799796	0.287115	0.972421	0.711121					-0.0632327	1.0281	-0.863028	1.65465
Q92499	ATP-dependent RNA helicase DDX1	DDX1	0.576347	0.28674	0.971456	0.78067					0.0680688	0.0524842	-0.508278	1.04275
P61009	Signal peptidase complex subunit 3	SPCS3	1.1977	0.286077	0.971924	0.731345					1.37189	2.19304	0.174194	0.190058
P62910	60S ribosomal protein L32	RPL32	1.41976	0.285797	0.970451	0.778306					-0.1631	0.265234	-1.58286	2.56608
P21796	Voltage-dependent anion-selective channel protein 1	VDAC1	-0.473926	0.285326	0.969972	-0.7073					-0.345253	0.534447	0.128673	1.03018
P12081	Histidine--tRNA ligase, cytoplasmic	HARS	-0.517024	0.283881	0.973428	-0.726402					-0.0155675	0.0220158	0.501456	0.9548
P12004	Proliferating cell nuclear antigen	PCNA	-0.477399	0.283291	0.972783	-0.702948					-0.13809	1.07934	0.339309	0.467659
O95861	3(2),5-bisphosphate nucleotidase 1	BPNT1	0.455125	0.28209	0.972245	0.769008					0.00566396	0.354628	-0.449461	0.758138
P55010	Eukaryotic translation initiation factor 5	EIF5	0.388946	0.281049	0.971596	0.766397					0.280408	0.479794	-0.108538	0.533768
Q86UP2	Kinectin	KTN1	-0.944113	0.280871	0.969752	-0.697767					-0.0847813	0.272846	0.859331	2.32761
Q9UQ80	Proliferation-associated protein 2G4	PA2G4	-0.329501	0.280756	0.96771	-0.69752					0.0268634	0.604899	0.356364	0.550956
Q9Y277	Voltage-dependent anion-selective channel protein 3	VDAC3	-1.11372	0.276375	0.976009	-0.709464					-0.0542011	0.126844	1.05952	2.1042
Q9Y5B9	FACT complex subunit SPT16	SUPT16H	0.538481	0.275387	0.975619	0.752192					0.528991	0.993335	-0.00949	0.195606
Q9P2J5	Leucine--tRNA ligase, cytoplasmic	LARS	0.118425	0.275187	0.974097	0.706777					-0.263289	0.122855	-0.381715	0.266242
P32119	Peroxiredoxin-2	PRDX2	0.328059	0.272528	0.976648	0.67984					0.165136	0.43313	-0.162923	0.714824
P36578	60S ribosomal protein L4	RPL4	-0.481265	0.271722	0.976388	-0.678103					-0.794823	1.16965	-0.313558	0.378204
O76094	Signal recognition particle subunit SRP72	SRP72	-0.89395	0.270936	0.97576	-0.697152					0.365898	0.480166	1.25985	2.33629
P43246	DNA mismatch repair protein Msh2	MSH2	-0.409099	0.270709	0.97371	-0.740448					-0.099181	0.140263	0.309918	0.768663
P62277	40S ribosomal protein S13	RPS13	-0.189071	0.268194	0.977798	-0.690933					0.161657	0.321326	0.350729	0.288381
Q05519	Serine/arginine-rich splicing factor 11	SRSF11	-0.317668	0.264845	0.982334	-0.683327					0.0681497	0.65618	0.385818	0.416804
P36871	Phosphoglucomutase-1	PGM1	-0.795263	0.264226	0.981753	-0.724163					-0.872426	1.51824	-0.0771633	0.327059
Q15084	Protein disulfide-isomerase A6	PDIA6	0.630513	0.263865	0.980255	0.681098					-0.0537293	0.0602066	-0.684242	1.24127
P50991	T-complex protein 1 subunit delta	CCT4	-0.314568	0.262801	0.979755	-0.658814					-0.13341	0.108019	0.181158	0.819927
P35998	26S protease regulatory subunit 7	PSMC2	-0.488373	0.260593	0.981315	-0.654023					-0.742657	0.607064	-0.254284	1.14204
P52272	Heterogeneous nuclear ribonucleoprotein M	HNRNPM	-0.411505	0.259521	0.982796	-0.651694					-0.345308	0.805061	0.0661967	0.740285
Q02543	60S ribosomal protein L18a	RPL18A	0.179338	0.259336	0.980795	0.651292					0.0422488	0.366674	-0.137089	0.304984
P08238	Heat shock protein HSP 90-beta	HSP90AB1	0.396532	0.257693	0.983856	0.647718					0.788252	0.983535	0.39172	0.396259
P54886	Delta-1-pyrroline-5-carboxylate synthase	ALDH18A1	0.896481	0.255408	0.9864	0.66182					-0.605537	1.07813	-1.50202	2.069
Q14011	Cold-inducible RNA-binding protein	CIRBP	-0.417213	0.254732	0.985363	-0.700287					-0.332713	0.829555	0.0844995	0.147418
P06493	Cyclin-dependent kinase 1	CDK1	-0.927778	0.254335	0.983553	-0.659367					-0.996417	1.99256	-0.0686392	1.25642
Q09028	Histone-binding protein RBBP4	RBBP4	0.732612	0.252708	0.986286	0.636848					0.0402507	0.850795	-0.692362	1.80173
P61970	Nuclear transport factor 2	NUTF2	-0.200784	0.251955	0.986557	-0.653924					0.645189	0.274813	0.845974	0.363232
P67936	Tropomyosin alpha-4 chain	TPM4	0.488281	0.249533	0.989938	0.648375					-0.0333081	0.000358338	-0.521589	1.01037
P05387	60S acidic ribosomal protein P2	RPLP2	-0.405596	0.24882	0.989392	-0.628345					0.246128	0.444185	0.651725	1.02602
P21283	V-type proton ATPase subunit C 1	ATP6V1C1	-0.167936	0.248256	0.989257	-0.683978					-0.13317	0.215803	0.0347655	0.272024
P51149	Ras-related protein Rab-7a	RAB7A	0.275156	0.248167	0.987241	0.626913					0.289196	0.584936	0.01404	0.485556
P28070	Proteasome subunit beta type-4	PSMB4	0.0831663	0.247856	0.985348	0.626232					0.134169	0.196483	0.0510027	0.119605
P09493	Tropomyosin alpha-1 chain	TPM1	1.1733	0.247584	0.98342	0.643905					-0.053886	0.04404	-1.22719	2.44449
P15559	NAD(P)H dehydrogenase [quinone] 1	NQO1	-0.206536	0.247179	0.981263	-0.624749					-0.272142	0.284505	-0.0656056	0.496919
P49321	Nuclear autoantigenic sperm protein	NASP	-0.689347	0.247074	0.979939	-0.624516					0.105191	0.227234	0.794539	1.8983
Q13162	Peroxiredoxin-4	PRDX4	-0.607638	0.245904	0.979948	-0.621951					-0.671346	1.57704	-0.0637082	0.613557
P14174	Macrophage migration inhibitory factor	MIF	0.41604	0.244853	0.980758	0.675399					0.283613	0.86821	-0.132426	0.0714137
O75347	Tubulin-specific chaperone A	TBCA	1.04563	0.244634	0.979887	0.63713					1.08996	2.19716	0.0443258	0.203041
P07237	Protein disulfide-isomerase	P4HB	-0.426747	0.242115	0.983696	-0.61362					0.278072	0.529442	0.704819	1.08198
Q13310	Polyadenylate-binding protein 4	PABPC4	-0.0847536	0.241567	0.982052	-0.630074					-0.185922	0.218316	-0.101168	0.0934781
Q12874	Splicing factor 3A subunit 3	SF3A3	-0.56283	0.240524	0.981417	-0.627671					0.0377478	0.328937	0.600578	1.63653
Q15181	Inorganic pyrophosphatase	PPA1	-0.365201	0.239936	0.981474	-0.608819					-0.452473	0.85725	-0.0872718	0.587016
Q14697	Neutral alpha-glucosidase AB	GANAB	0.158316	0.23952	0.980009	0.607901					0.137883	0.163797	-0.0204336	0.42029
P07195	L-lactate dehydrogenase B chain	LDHB	-0.590516	0.234899	0.987948	-0.597691					-0.169165	1.55545	0.421351	0.713425
P30040	Endoplasmic reticulum resident protein 29	ERP29	0.558448	0.234306	0.986938	0.613317					-0.220031	0.544625	-0.778479	1.54643
P42224	Signal transducer and activator of transcription 1-alpha/beta	STAT1	-0.375492	0.232223	0.989162	-0.608497					-0.548899	0.795295	-0.173408	0.325343
O95758	Polypyrimidine tract-binding protein 3	PTBP3	-0.745059	0.231801	0.987522	-0.590824					-0.840817	2.13399	-0.0957581	0.465631
P42167	Lamina-associated polypeptide 2, isoforms beta/gamma	TMPO	-1.14114	0.231596	0.986153	-0.641912					-0.302507	1.09382	0.838635	2.26366
P46940	Ras GTPase-activating-like protein IQGAP1	IQGAP1	0.477491	0.229704	0.989359	0.586166					0.183111	0.277654	-0.294379	1.38334
P23284	Peptidyl-prolyl cis-trans isomerase B	PPIB	-0.274705	0.228397	0.990314	-0.583259					0.0499673	0.0443903	0.324672	0.814557
P99999	Cytochrome c	CYCS	-0.270448	0.226202	0.990249	-0.594524					0.0300069	0.218075	0.300455	0.80613
P63261	Actin, cytoplasmic 2	ACTG1	0.58228	0.22484	0.990945	0.575332					0.645811	0.695331	0.0635312	1.60916
P30533	Alpha-2-macroglobulin receptor-associated protein	LRPAP1	-0.287787	0.224765	0.989137	-0.62461					-0.576373	0.63216	-0.288586	0.157953
P42704	Leucine-rich PPR motif-containing protein, mitochondrial	LRPPRC	0.291352	0.224467	0.987437	0.5745					0.12824	0.602961	-0.163113	0.638758
P50990	T-complex protein 1 subunit theta	CCT8	-0.457719	0.223888	0.985761	-0.573206					-0.617793	0.725607	-0.160074	1.17746
Q92598	Heat shock protein 105 kDa	HSPH1	0.734421	0.223084	0.984937	0.571411					0.477637	0.217976	-0.256784	2.21547
Q9Y383	Putative RNA-binding protein Luc7-like 2	LUC7L2	-0.0924912	0.222717	0.983407	-0.57059					0.0549068	0.182102	0.147398	0.213695
P23381	Tryptophan--tRNA ligase, cytoplasmic	WARS	-0.0640474	0.220742	0.984692	-0.614405					0.0151111	0.0776334	0.0791585	0.125325
P25789	Proteasome subunit alpha type-4	PSMA4	0.150341	0.218559	0.988557	0.561279					-0.638272	0.289256	-0.788613	0.362724
Q86VP6	Cullin-associated NEDD8-dissociated protein 1	CAND1	-0.336035	0.215509	0.99327	-0.554427					-0.0747413	0.861749	0.261294	0.599534
Q58FG1	Putative heat shock protein HSP 90-alpha A4	HSP90AA4P	-0.254468	0.215205	0.992124	-0.568865					-0.42841	0.574393	-0.173942	0.245991
Q9Y6E2	Basic leucine zipper and W2 domain-containing protein 2	BZW2	0.509567	0.214401	0.990521	0.551935					0.511039	1.56953	0.00147151	0.306085
Q15293	Reticulocalbin-1	RCN1	-1.2257	0.213373	0.990227	-0.595672					0.208353	0.387686	1.43405	2.88404
P56556	NADH dehydrogenase [ubiquinone] 1 alpha subcomplex subunit 6	NDUFA6	0.506462	0.212019	0.991432	0.561393					-0.316141	0.887867	-0.822603	1.16334
P68032	Actin, alpha cardiac muscle 1	ACTC1	0.580477	0.209938	0.9937	0.541868					0.421234	0.394858	-0.159243	1.81296
P35241	Radixin	RDX	-0.253648	0.209808	0.992557	-0.541574					-0.166349	0.502943	0.0872987	0.636483
P49368	T-complex protein 1 subunit gamma	CCT3	0.544609	0.209257	0.991877	0.540328					-0.291682	0.443952	-0.836292	1.68838
Q06830	Peroxiredoxin-1	PRDX1	-0.470542	0.209131	0.990302	-0.540043					0.178313	0.660611	0.648855	1.35687
P62873	Guanine nucleotide-binding protein G(I)/G(S)/G(T) subunit beta-1	GNB1	-0.418307	0.207674	0.992114	-0.536746					-0.446992	1.32627	-0.028685	0.251209
P62879	Guanine nucleotide-binding protein G(I)/G(S)/G(T) subunit beta-2	GNB2	-0.418307	0.207674	0.990098	-0.536746					-0.446992	1.32627	-0.028685	0.251209
Q13509	Tubulin beta-3 chain	TUBB3	0.200979	0.206964	0.990134	0.535137					0.518835	0.455657	0.317857	0.464245
P12270	Nucleoprotein TPR	TPR	-0.650835	0.203638	0.994462	-0.541659					-0.596494	1.29031	0.0543412	1.36664
P35232	Prohibitin	PHB	0.472189	0.203268	0.993042	0.526747					-0.334691	0.649349	-0.80688	1.41034
P06753	Tropomyosin alpha-3 chain	TPM3	0.483846	0.203232	0.99104	0.540698					-0.137474	0.0589194	-0.621321	1.19985
P11177	Pyruvate dehydrogenase E1 component subunit beta, mitochondrial	PDHB	0.553965	0.202959	0.990141	0.526044					0.467029	0.495704	-0.0869363	1.75533
P16070	CD44 antigen	CD44	-0.717987	0.201555	0.993012	-0.522851					0.515049	0.423303	1.23304	2.34051
Q09666	Neuroblast differentiation-associated protein AHNAK	AHNAK	-0.524167	0.201088	0.991463	-0.521787					0.30275	0.876979	0.826917	1.50277
P17987	T-complex protein 1 subunit alpha	TCP1	-0.300131	0.200689	0.990168	-0.520877					-0.155643	0.332692	0.144489	0.940929
P11940	Polyadenylate-binding protein 1	PABPC1	-0.338097	0.200388	0.989349	-0.520192					-0.780639	1.05571	-0.442543	0.390868
P78344	Eukaryotic translation initiation factor 4 gamma 2	EIF4G2	-0.213015	0.20035	0.987378	-0.520105					-0.116116	0.39618	0.096899	0.588442
Q13347	Eukaryotic translation initiation factor 3 subunit I	EIF3I	0.24953	0.198007	0.989026	0.528329					0.101098	0.616027	-0.148432	0.209914
Q12906	Interleukin enhancer-binding factor 3	ILF3	-0.571686	0.197653	0.987524	-0.513949					0.517237	1.63182	1.08892	1.02423
P35268	60S ribosomal protein L22	RPL22	-0.0738882	0.19711	0.986376	-0.512708					-0.123042	0.245136	-0.0491535	0.0470584
Q14974	Importin subunit beta-1	KPNB1	-0.691626	0.196664	0.985802	-0.511687					-0.438925	2.12259	0.252702	0.9877
P31949	Protein S100-A11	S100A11	0.589025	0.195775	0.986304	0.509653					0.219572	0.854321	-0.369453	1.81034
P21333	Filamin-A	FLNA	-0.511919	0.195093	0.986016	-0.508091					0.294607	0.0769091	0.806526	1.7434
P50914	60S ribosomal protein L14	RPL14	0.379198	0.194075	0.98466	0.518988					-0.363517	0.97893	-0.742715	0.072438
Q96A72	Protein mago nashi homolog 2	MAGOHB	0.650878	0.193073	0.98531	0.516604					-0.791499	1.28191	-1.44238	1.55821
P61224	Ras-related protein Rap-1b	RAP1B	0.261962	0.193009	0.981461	0.503315					-0.224422	0.596533	-0.486385	0.675892
P62834	Ras-related protein Rap-1A	RAP1A	0.261962	0.193009	0.983382	0.503315					-0.224422	0.596533	-0.486385	0.675892
Q16643	Drebrin	DBN1	-0.6088	0.191929	0.98092	-0.500835					0.311475	0.164834	0.920275	2.09897
P62826	GTP-binding nuclear protein Ran	RAN	-0.386671	0.190938	0.982171	-0.498555					0.041379	0.877932	0.42805	1.01677
P33176	Kinesin-1 heavy chain	KIF5B	0.317028	0.190934	0.980264	0.498547					-0.237367	0.963121	-0.554394	0.534336
P30041	Peroxiredoxin-6	PRDX6	-0.375585	0.190678	0.978845	-0.497958					-0.546294	1.30209	-0.17071	0.105972
P52907	F-actin-capping protein subunit alpha-1	CAPZA1	0.640501	0.189407	0.979404	0.495033					-0.204727	0.408988	-0.845228	2.20339
P29218	Inositol monophosphatase 1	IMPA1	-0.498734	0.189143	0.978595	-0.494423					-0.178531	0.707046	0.320203	1.59769
P16989	Y-box-binding protein 3	YBX3	0.458916	0.18823	0.978705	0.531339					-0.0993098	0.917065	-0.558226	0.806808
Q9BUF5	Tubulin beta-6 chain	TUBB6	0.427778	0.18649	0.980615	0.488304					0.917722	1.42041	0.489944	0.533674
P07954	Fumarate hydratase, mitochondrial	FH	-0.150255	0.186256	0.979578	-0.526256					0.100194	0.156828	0.250449	0.372082
P14923	Junction plakoglobin	JUP	0.468914	0.184797	0.980628	0.484391					-0.205023	0.822152	-0.673937	1.46131
Q01518	Adenylyl cyclase-associated protein 1	CAP1	-0.504264	0.182768	0.982998	-0.491961					-0.316857	0.163302	0.187407	1.37034
P68371	Tubulin beta-4B chain	TUBB4B	-0.150498	0.18148	0.982847	-0.476706					0.255932	0.418154	0.40643	0.352354
P61956	Small ubiquitin-related modifier 2	SUMO2	0.715059	0.181428	0.981219	0.488741					0.643187	1.68299	-0.0718729	1.42868
P62851	40S ribosomal protein S25	RPS25	-0.0923564	0.180032	0.980897	-0.485383					-0.0116329	0.248602	0.0807234	0.0820386
P63208	S-phase kinase-associated protein 1	SKP1	0.166019	0.179105	0.980562	0.5078					0.0997053	0.460392	-0.066314	0.0426231
Q7KZF4	Staphylococcal nuclease domain-containing protein 1	SND1	1.00875	0.178792	0.979273	0.50699					0.162839	0.0523092	-0.845909	2.81335
P84077	ADP-ribosylation factor 1	ARF1	-0.212596	0.172247	0.990677	-0.455175					-0.21567	0.410472	-0.00307325	0.69711
P06576	ATP synthase subunit beta, mitochondrial	ATP5B	-0.594804	0.171129	0.991253	-0.452555					-0.674368	1.41988	-0.0795639	1.7794
O00231	26S proteasome non-ATPase regulatory subunit 11	PSMD11	0.754247	0.169511	0.991104	0.459941					1.29927	0.857299	0.545025	2.86552
Q7Z5H4	Vomeronasal type-1 receptor 5	VN1R5	-0.202188	0.169183	0.989241	-0.459144					0.0907195	0.583179	0.292907	0.133784
P26640	Valine--tRNA ligase	VARS	-0.137772	0.167834	0.989223	-0.455864					-0.118166	0.216345	0.0196056	0.48498
Q10567	AP-1 complex subunit beta-1	AP1B1	-0.434777	0.16718	0.988157	-0.443274					-0.0540748	0.185042	0.380702	1.68874
P61254	60S ribosomal protein L26	RPL26	0.323575	0.166596	0.987686	0.452848					0.0444073	0.7062	-0.279168	0.916827
P62995	Transformer-2 protein homolog beta	TRA2B	0.715675	0.166491	0.98591	0.47506					-0.364354	0.0341774	-1.08003	2.13023
P46778	60S ribosomal protein L21	RPL21	-0.480678	0.166212	0.984186	-0.440993					0.512435	1.32003	0.993113	1.34972
P27708	CAD protein	CAD	-0.42608	0.161924	0.989636	-0.441441					-0.171969	0.0382669	0.254111	1.29467
P09936	Ubiquitin carboxyl-terminal hydrolase isozyme L1	UCHL1	-0.678314	0.161857	0.987911	-0.462968					-1.11277	2.04938	-0.434451	0.305458
P60660	Myosin light polypeptide 6	MYL6	-0.484968	0.157958	0.992667	-0.421445					0.163926	0.765446	0.648894	1.84027
O00303	Eukaryotic translation initiation factor 3 subunit F	EIF3F	-0.176301	0.157325	0.991468	-0.419939					0.232019	0.222366	0.408321	0.692327
O75312	Zinc finger protein ZPR1	ZPR1	0.159844	0.156824	0.990251	0.428932					0.0436409	0.660117	-0.116203	0.179145
Q16658	Fascin	FSCN1	0.059151	0.156594	0.988626	0.418199					0.108002	0.124823	0.0488506	0.210801
Q15029	116 kDa U5 small nuclear ribonucleoprotein component	EFTUD2	0.620844	0.155289	0.988581	0.425156					-0.114665	0.271929	-0.73551	2.74386
P40227	T-complex protein 1 subunit zeta	CCT6A	-0.158072	0.154278	0.990672	-0.412674					-0.180891	0.632361	-0.0228197	0.200708
O14787	Transportin-2	TNPO2	0.229012	0.153334	0.990989	0.420336					0.115535	0.719865	-0.113477	0.179507
Q9BRA2	Thioredoxin domain-containing protein 17	TXNDC17	0.713979	0.151521	0.993112	0.415858					-0.349393	0.350745	-1.06337	3.21956
P27694	Replication protein A 70 kDa DNA-binding subunit	RPA1	-0.21431	0.150998	0.991891	-0.404823					0.349402	0.855891	0.563712	0.328964
P24534	Elongation factor 1-beta	EEF1B2	-0.451468	0.150715	0.990645	-0.404147					-0.274787	1.53601	0.176681	1.17658
O43747	AP-1 complex subunit gamma-1	AP1G1	0.129159	0.150542	0.988844	0.40373					0.0183426	0.191044	-0.110817	0.520132
P39019	40S ribosomal protein S19	RPS19	0.452687	0.149941	0.988022	0.402288					-0.0763664	1.12861	-0.529054	1.58903
Q9H074	Polyadenylate-binding protein-interacting protein 1	PAIP1	0.344353	0.147725	0.991123	0.425855					-0.429671	0.607647	-0.774024	0.968753
Q05639	Elongation factor 1-alpha 2	EEF1A2	-0.380799	0.145105	0.992528	-0.390648					0.926866	1.36949	1.30766	0.987486
Q6P2Q9	Pre-mRNA-processing-splicing factor 8	PRPF8	-0.194345	0.143428	0.99278	-0.386595					-0.691947	0.493556	-0.497602	0.717322
P67870	Casein kinase II subunit beta	CSNK2B	0.0589292	0.142434	0.992346	0.393291					0.206093	0.132622	0.147163	0.213649
P12532	Creatine kinase U-type, mitochondrial	CKMT1A	-0.365595	0.141796	0.992381	-0.3917					0.330892	0.557352	0.696487	1.18859
P05062	Fructose-bisphosphate aldolase B	ALDOB	0.0735622	0.141567	0.991368	0.391128					0.102764	0.14533	0.0292013	0.230458
P18085	ADP-ribosylation factor 4	ARF4	-0.194693	0.140849	0.989986	-0.38035					0.134676	0.436669	0.329369	0.77161
P84085	ADP-ribosylation factor 5	ARF5	-0.192637	0.140849	0.988215	-0.38035					-0.0871918	0.432056	0.105445	0.763459
Q14498	RNA-binding protein 39	RBM39	-0.318851	0.138325	0.99155	-0.383017					-0.471726	1.1154	-0.152876	0.0812589
P02675	Fibrinogen beta chain	FGB	-0.258611	0.136899	0.992321	-0.370743					-0.544037	1.15007	-0.285426	0.370217
P27797	Calreticulin	CALR	-0.274847	0.136556	0.991117	-0.369909					-0.809489	0.444053	-0.534642	1.2079
Q13630	GDP-L-fucose synthase	TSTA3	0.521641	0.136514	0.989627	0.396133					0.146431	1.11667	-0.37521	1.49035
P11586	C-1-tetrahydrofolate synthase, cytoplasmic	MTHFD1	0.248065	0.133656	0.991135	0.362825					0.523592	1.16262	0.275526	0.225137
P05388	60S acidic ribosomal protein P0	RPLP0	-0.341717	0.132845	0.991065	-0.360838					0.558693	1.61841	0.90041	0.266856
Q96AE4	Far upstream element-binding protein 1	FUBP1	0.520124	0.132023	0.990339	0.358823					0.476884	2.49533	-0.0432403	0.277
O75400	Pre-mRNA-processing factor 40 homolog A	PRPF40A	0.391945	0.128696	0.996974	0.350648					0.358207	1.4839	-0.0337373	1.24349
P07910	Heterogeneous nuclear ribonucleoproteins C1/C2	HNRNPC	0.0509854	0.128428	0.995606	0.349989					0.178666	0.0344261	0.127681	0.249961
P60228	Eukaryotic translation initiation factor 3 subunit E	EIF3E	-0.176636	0.122007	1	-0.33411					0.0123875	0.162855	0.189023	0.901095
Q08170	Serine/arginine-rich splicing factor 4	SRSF4	-0.362058	0.121499	1	-0.332848					-0.825142	1.23364	-0.463084	1.42401
P0DN76	Splicing factor U2AF 35 kDa subunit	U2AF1	0.392053	0.118652	1	0.333164					-0.412179	1.04791	-0.804232	1.3941
Q92804	TATA-binding protein-associated factor 2N	TAF15	0.285513	0.116406	1	0.32015					-0.345327	0.155078	-0.63084	1.53686
P54578	Ubiquitin carboxyl-terminal hydrolase 14	USP14	0.570621	0.115921	1	0.340782					-0.263559	2.27658	-0.834179	0.651717
P38159	RNA-binding motif protein, X chromosome	RBMX	-0.325351	0.115614	1	-0.318167					-0.837826	0.611127	-0.512475	1.66239
P09234	U1 small nuclear ribonucleoprotein C	SNRPC	-0.425638	0.112749	1	-0.332162					0.201917	0.193082	0.627555	1.80188
P07602	Prosaposin	PSAP	0.0775085	0.112415	1	0.317117					0.0423972	0.326034	-0.0351113	0.0496549
O95373	Importin-7	IPO7	-0.182713	0.111931	1	-0.315867					-0.0912491	0.33618	0.0914639	0.98921
O60763	General vesicular transport factor p115	USO1	-0.372686	0.111015	1	-0.327437					-0.425145	1.60794	-0.0524588	0.074188
P62424	60S ribosomal protein L7a	RPL7A	-0.327406	0.109889	1	-0.310583					-0.40211	0.695092	-0.0747047	1.7419
Q13247	Serine/arginine-rich splicing factor 6	SRSF6	-0.288822	0.108046	1	-0.299117					-0.870474	1.11049	-0.581653	1.25054
P34897	Serine hydroxymethyltransferase, mitochondrial	SHMT2	-0.0428477	0.107452	1	-0.297614					0.0440649	0.147812	0.0869125	0.200833
Q08211	ATP-dependent RNA helicase A	DHX9	-0.299483	0.107277	1	-0.29717					0.0720419	1.3645	0.371525	1.08859
Q92973	Transportin-1	TNPO1	-0.173888	0.103201	1	-0.286817					0.103715	0.433502	0.277603	0.956427
P09382	Galectin-1	LGALS1	0.103706	0.102258	1	0.290714					0.016395	0.29237	-0.0873114	0.43165
Q9GZZ9	Ubiquitin-like modifier-activating enzyme 5	UBA5	-0.258012	0.101689	1	-0.301876					0.460356	0.644254	0.718368	1.02271
P26368	Splicing factor U2AF 65 kDa subunit	U2AF2	-0.41789	0.0995292	1	-0.277441					-0.798522	1.44915	-0.380632	2.16936
P18621	60S ribosomal protein L17	RPL17	0.179115	0.0985771	1	0.275002					0.0762932	1.01124	-0.102822	0.500067
Q96SB4	SRSF protein kinase 1	SRPK1	-0.156552	0.0979486	1	-0.29155					-0.268217	0.742782	-0.111665	0.157918
P09960	Leukotriene A-4 hydrolase	LTA4H	-0.269947	0.097628	1	-0.272567					0.0299753	1.5286	0.299923	0.778453
Q16576	Histone-binding protein RBBP7	RBBP7	0.316137	0.0962176	1	0.268942					-0.00867234	0.863266	-0.324809	1.84392
Q02878	60S ribosomal protein L6	RPL6	-0.109885	0.0960002	1	-0.268382					-0.0537381	0.180837	0.0561469	0.685717
P10644	cAMP-dependent protein kinase type I-alpha regulatory subunit	PRKAR1A	0.0810127	0.0959958	1	0.286142					0.203352	0.287583	0.12234	0.278586
P14866	Heterogeneous nuclear ribonucleoprotein L	HNRNPL	0.193	0.0909598	1	0.255363					0.369136	0.698462	0.176137	1.10715
Q9Y266	Nuclear migration protein nudC	NUDC	0.270646	0.0907352	1	0.25478					0.631976	0.671202	0.36133	1.71311
Q9Y230	RuvB-like 2	RUVBL2	-0.257981	0.0882813	1	-0.248404					0.666113	1.08906	0.924094	1.43169
P55036	26S proteasome non-ATPase regulatory subunit 4	PSMD4	-0.196789	0.0873857	1	-0.246071					0.428881	0.399785	0.62567	1.32622
P35637	RNA-binding protein FUS	FUS	-0.114034	0.0872617	1	-0.245748					-0.405679	0.219455	-0.291645	0.773177
Q9HC38	Glyoxalase domain-containing protein 4	GLOD4	0.0926188	0.0860359	1	0.242549					-0.162969	0.369868	-0.255588	0.548306
P04632	Calpain small subunit 1	CAPNS1	-0.191097	0.085885	1	-0.242155					-0.308551	1.30552	-0.117454	0.404844
P12814	Alpha-actinin-1	ACTN1	-0.142442	0.0854784	1	-0.241093					-0.312924	0.884567	-0.170482	0.514527
O00442	RNA 3-terminal phosphate cyclase	RTCA	0.300478	0.0852354	1	0.256116					-0.362183	1.65917	-0.662661	0.00142296
Q9NTK5	Obg-like ATPase 1	OLA1	-0.191937	0.0847903	1	-0.239293					-0.336586	1.20127	-0.144649	0.697891
Q9Y490	Talin-1	TLN1	-0.232847	0.0838898	1	-0.236935					-0.220098	0.219683	0.0127484	1.68793
Q7L0Y3	Mitochondrial ribonuclease P protein 1	TRMT10C	0.257024	0.0836575	1	0.241422					0.980591	0.823339	0.723567	1.65062
P26599	Polypyrimidine tract-binding protein 1	PTBP1	-0.132932	0.0831697	1	-0.235046					-0.0733391	0.666701	0.059593	0.717687
P30153	Serine/threonine-protein phosphatase 2A 65 kDa regulatory subunit A alpha isoform	PPP2R1A	-0.429166	0.0813386	1	-0.230236					0.0908894	0.317784	0.520056	3.21292
P06748	Nucleophosmin	NPM1	-0.07331	0.0809987	1	-0.229341					-0.47067	0.323504	-0.39736	0.449314
Q00610	Clathrin heavy chain 1	CLTC	0.224239	0.0802382	1	0.227338					-0.163038	1.36332	-0.387277	1.02962
P55884	Eukaryotic translation initiation factor 3 subunit B	EIF3B	-0.0355364	0.0802365	1	-0.227334					0.0468511	0.186863	0.0823875	0.19593
P68104	Elongation factor 1-alpha 1	EEF1A1	-0.194485	0.0795589	1	-0.225547					0.548868	0.714572	0.743354	1.31148
P49458	Signal recognition particle 9 kDa protein	SRP9	-0.257741	0.0795347	1	-0.240046					-0.240192	0.737811	0.0175493	1.32716
P22314	Ubiquitin-like modifier-activating enzyme 1	UBA1	0.166255	0.0793928	1	0.225109					-0.0236951	0.462179	-0.18995	1.1928
P36542	ATP synthase subunit gamma, mitochondrial	ATP5C1	0.0624631	0.0792907	1	0.22966					-0.0330221	0.359195	-0.0954853	0.0908908
Q12840	Kinesin heavy chain isoform 5A	KIF5A	-0.17747	0.0782041	1	-0.226722					-0.523243	1.04828	-0.345772	0.0894299
Q15050	Ribosome biogenesis regulatory protein homolog	RRS1	0.242486	0.0767386	1	0.222751					0.593361	1.30556	0.350875	0.925836
Q00341	Vigilin	HDLBP	0.0223872	0.0752082	1	0.227769					-0.048701	0.034844	-0.0710882	0.134563
P34932	Heat shock 70 kDa protein 4	HSPA4	-0.0527457	0.0746938	1	-0.212662					-0.0383214	0.0558873	0.0144243	0.425943
P31689	DnaJ homolog subfamily A member 1	DNAJA1	-0.263001	0.0744331	1	-0.225562					0.219807	1.17494	0.482808	1.15695
P62266	40S ribosomal protein S23	RPS23	-0.220512	0.0744171	1	-0.211926					0.451404	0.534742	0.671916	1.72106
Q9Y3F4	Serine-threonine kinase receptor-associated protein	STRAP	-0.151776	0.0711235	1	-0.203142					-0.323308	0.696959	-0.171532	1.09037
Q99879	Histone H2B type 1-M	HIST1H2BM	-0.172716	0.0707941	1	-0.202261					0.590025	1.44323	0.762741	0.323522
Q99880	Histone H2B type 1-L	HIST1H2BL	-0.173755	0.070794	1	-0.202261					0.593576	1.45191	0.767331	0.325469
P52434	DNA-directed RNA polymerases I, II, and III subunit RPABC3	POLR2H	0.270139	0.0680727	1	0.199088					-0.396186	1.27002	-0.666325	1.58353
Q99832	T-complex protein 1 subunit eta	CCT7	0.164943	0.0674786	1	0.193366					0.315452	0.610247	0.150509	1.34553
Q71UM5	40S ribosomal protein S27-like	RPS27L	-0.148012	0.0668046	1	-0.203715					-0.377954	0.810999	-0.229942	0.630931
P62249	40S ribosomal protein S16	RPS16	-0.0190337	0.0658252	1	-0.188912					0.0729959	0.150625	0.0920297	0.0881273
Q9HB71	Calcyclin-binding protein	CACYBP	-0.0355417	0.0651257	1	-0.187024					0.102886	0.2167	0.138428	0.247758
Q04637	Eukaryotic translation initiation factor 4 gamma 1	EIF4G1	0.135251	0.0624976	1	0.179911					-0.0168117	0.498311	-0.152063	1.20298
Q9UHD8	Septin-9	SEPTIN9	0.156654	0.0623734	1	0.183348					-0.061554	0.066065	-0.218208	1.14536
Q15366	Poly(rC)-binding protein 2	PCBP2	-0.145707	0.0616119	1	-0.177506					0.555045	1.19588	0.700752	0.768949
P22392	Nucleoside diphosphate kinase B	NME2	-0.150526	0.0609175	1	-0.175619					0.491943	0.990622	0.642469	1.10573
O75083	WD repeat-containing protein 1	WDR1	0.0394145	0.0604965	1	0.174473					0.0943359	0.233015	0.0549215	0.314331
Q04760	Lactoylglutathione lyase	GLO1	-0.208039	0.0594427	1	-0.171602					-1.01805	1.38647	-0.810009	1.577
P40429	60S ribosomal protein L13a	RPL13A	-0.111247	0.0553405	1	-0.160376					-0.644277	1.13536	-0.53303	0.393018
P01009	Alpha-1-antitrypsin	SERPINA1	-0.137645	0.053879	1	-0.156357					-0.681903	1.2039	-0.544259	0.935699
Q93045	Stathmin-2	STMN2	0.0829666	0.0538596	1	0.156303					-0.145528	0.808263	-0.228495	0.438147
P17066	Heat shock 70 kDa protein 6	HSPA6	0.124424	0.0527701	1	0.1533					-0.117956	0.482242	-0.24238	1.32049
P07384	Calpain-1 catalytic subunit	CAPN1	-0.214811	0.0522221	1	-0.154945					0.530978	0.851214	0.745789	2.33883
P53007	Tricarboxylate transport protein, mitochondrial	SLC25A1	-0.154615	0.0517871	1	-0.153717					0.348772	1.47612	0.503387	0.855354
P46459	Vesicle-fusing ATPase	NSF	0.12795	0.0515804	1	0.150014					0.489378	0.595783	0.361427	1.35184
P63165	Small ubiquitin-related modifier 1	SUMO1	-0.136811	0.050545	1	-0.156321					0.482341	1.02145	0.619152	0.69897
Q9NPJ3	Acyl-coenzyme A thioesterase 13	ACOT13	0.0425037	0.0502762	1	0.149444					0.0296932	0.134256	-0.0128105	0.505129
P07737	Profilin-1	PFN1	-0.175157	0.0483	1	-0.140918					0.0863085	1.59775	0.261466	1.44296
Q14152	Eukaryotic translation initiation factor 3 subunit A	EIF3A	-0.0655549	0.0469318	1	-0.137108					0.0779075	0.273573	0.143462	0.781646
Q15847	Adipogenesis regulatory factor	ADIRF	0.115634	0.0465855	1	0.144596					0.652176	1.06383	0.536542	0.383823
Q9GZL7	Ribosome biogenesis protein WDR12	WDR12	-0.160034	0.0460524	1	-0.13744					0.832258	1.20657	0.992292	1.40331
P47914	60S ribosomal protein L29	RPL29	-0.186636	0.0444565	1	-0.132881					-0.672177	1.64862	-0.485541	1.29071
P60174	Triosephosphate isomerase	TPI1	-0.0689388	0.0440331	1	-0.129005					-0.022875	0.917601	0.0460638	0.12136
Q15365	Poly(rC)-binding protein 1	PCBP1	0.1084	0.0439842	1	0.13685					0.587953	0.831491	0.479553	0.750662
P11021	78 kDa glucose-regulated protein	HSPA5	-0.0822208	0.043195	1	-0.126653					-0.11205	0.911934	-0.0298292	0.657784
Q6IBS0	Twinfilin-2	TWF2	0.201621	0.0421953	1	0.131503					-0.109985	1.79163	-0.311606	1.22125
Q02952	A-kinase anchor protein 12	AKAP12	0.0328984	0.0415009	1	0.12189					0.0372308	0.4356	0.00433238	0.169692
Q04837	Single-stranded DNA-binding protein, mitochondrial	SSBP1	0.125286	0.0407665	1	0.122288					0.90946	0.779144	0.784174	1.25928
P18124	60S ribosomal protein L7	RPL7	-0.0786645	0.0404581	1	-0.1214					-0.532601	1.06234	-0.453936	0.437602
Q9UNM6	26S proteasome non-ATPase regulatory subunit 13	PSMD13	-0.08537	0.0372199	1	-0.109785					-0.129903	0.190443	-0.044533	1.33333
Q9NVP1	ATP-dependent RNA helicase DDX18	DDX18	0.0666513	0.0344092	1	0.10387					0.549293	0.654177	0.482641	0.79147
P36957	Dihydrolipoyllysine-residue succinyltransferase component of 2-oxoglutarate dehydrogenase complex, mitochondrial	DLST	-0.0801642	0.0333714	1	-0.104886					-0.400895	0.640133	-0.320731	0.87094
Q15185	Prostaglandin E synthase 3	PTGES3	-0.174839	0.0333435	1	-0.104801					-1.33182	1.95629	-1.15698	1.31885
P06744	Glucose-6-phosphate isomerase	GPI	-0.0272914	0.0323746	1	-0.0959631					0.140312	0.315417	0.167603	0.378355
P42126	Enoyl-CoA delta isomerase 1, mitochondrial	ECI1	-0.134833	0.0322776	1	-0.0976443					-0.877351	1.8471	-0.742518	1.31389
P04350	Tubulin beta-4A chain	TUBB4A	0.103706	0.0319072	1	0.0946229					0.302775	1.38106	0.19907	1.3024
P54652	Heat shock-related 70 kDa protein 2	HSPA2	0.0951699	0.0314865	1	0.0934155					0.224717	1.73939	0.129547	0.297075
Q92616	Translational activator GCN1	GCN1L1	-0.0256149	0.0309009	1	-0.0936102					-0.00977455	0.364734	0.0158404	0.0590761
Q15149	Plectin	PLEC	-0.0634334	0.0305806	1	-0.0908125					0.301343	0.199387	0.364776	1.19331
P55209	Nucleosome assembly protein 1-like 1	NAP1L1	0.0406369	0.0304504	1	0.0904377					0.116251	0.266535	0.0756145	0.731209
P12277	Creatine kinase B-type	CKB	0.0675903	0.0295073	1	0.087722					-0.158217	0.994354	-0.225807	0.890111
P49748	Very long-chain specific acyl-CoA dehydrogenase, mitochondrial	ACADVL	-0.0434753	0.0273207	1	-0.0830681					0.12186	0.229647	0.165335	0.68314
Q16836	Hydroxyacyl-coenzyme A dehydrogenase, mitochondrial	HADH	-0.126262	0.0271632	1	-0.0826028					1.03388	1.46344	1.16014	2.03172
P62269	40S ribosomal protein S18	RPS18	-0.0807797	0.0267694	1	-0.0798091					-0.803604	1.25401	-0.722824	1.2251
P24752	Acetyl-CoA acetyltransferase, mitochondrial	ACAT1	0.0565488	0.0252759	1	0.0800859					0.382565	0.252544	0.326017	0.966117
P00352	Retinal dehydrogenase 1	ALDH1A1	0.0273272	0.0251378	1	0.0750729					-0.240491	0.388862	-0.267819	0.496281
P28331	NADH-ubiquinone oxidoreductase 75 kDa subunit, mitochondrial	NDUFS1	-0.0421629	0.0235171	1	-0.0717864					-0.213884	0.450792	-0.171721	0.914032
P27824	Calnexin	CANX	0.0536195	0.023408	1	0.0700342					-0.408194	0.442005	-0.461813	1.25026
P12236	ADP/ATP translocase 3	SLC25A6	-0.0301192	0.023238	1	-0.0695383					0.282242	0.630101	0.312361	0.407161
P31939	Bifunctional purine biosynthesis protein PURH	ATIC	-0.0102868	0.0227492	1	-0.069498					0.107861	0.173685	0.118148	0.136158
Q9UBE0	SUMO-activating enzyme subunit 1	SAE1	-0.0345522	0.0214617	1	-0.0656537					0.0389657	0.413167	0.0735179	0.809738
P07225	Vitamin K-dependent protein S	PROS1	-0.0943506	0.0210315	1	-0.0669288					-0.984723	0.771142	-0.890373	1.83846
P49736	DNA replication licensing factor MCM2	MCM2	-0.010118	0.0210199	1	-0.0643322					0.0409861	0.122877	0.0511041	0.242595
Q9BQ39	ATP-dependent RNA helicase DDX50	DDX50	-0.0913463	0.0203149	1	-0.0646966					-0.153348	0.216867	-0.0620019	1.98494
Q9Y4L1	Hypoxia up-regulated protein 1	HYOU1	0.0275329	0.0199544	1	0.0599211					0.34311	0.556527	0.315577	0.568913
Q58FF6	Putative heat shock protein HSP 90-beta 4	HSP90AB4P	-0.0656022	0.0196762	1	-0.0603056					-0.393595	1.98377	-0.327992	0.402977
P48735	Isocitrate dehydrogenase [NADP], mitochondrial	IDH2	0.064075	0.018596	1	0.055923					-0.825413	0.424415	-0.889488	1.93862
P84090	Enhancer of rudimentary homolog	ERH	-0.0280879	0.0181291	1	-0.0545466					0.52308	0.85847	0.551167	0.241861
Q01082	Spectrin beta chain, non-erythrocytic 1	SPTBN1	0.0230986	0.0180262	1	0.054243					0.388345	0.326036	0.365246	0.661594
Q14240	Eukaryotic initiation factor 4A-II	EIF4A2	0.0400382	0.0174997	1	0.0526884					0.419255	0.754346	0.379217	1.07858
P60842	Eukaryotic initiation factor 4A-I	EIF4A1	-0.0591625	0.017373	1	-0.0523142					-0.361623	1.94141	-0.302461	0.260348
O75964	ATP synthase subunit g, mitochondrial	ATP5L	0.0201175	0.0165436	1	0.0498613					0.2183	0.67322	0.198182	0.187445
Q14019	Coactosin-like protein	COTL1	-0.00746708	0.0156658	1	-0.0472605					-0.0865502	0.231854	-0.0790831	0.145376
P61247	40S ribosomal protein S3a	RPS3A	-0.0392856	0.0156147	1	-0.0471092					0.60808	1.00052	0.647366	1.04176
P09972	Fructose-bisphosphate aldolase C	ALDOC	-0.0400333	0.0148286	1	-0.0447757					-0.606899	1.20695	-0.566866	0.970272
P35580	Myosin-10	MYH10	0.0565749	0.0143021	1	0.0440882					-0.9185	1.00941	-0.975075	1.56669
Q8TCT9	Minor histocompatibility antigen H13	HM13	0.0654098	0.0141707	1	0.0454235					0.58428	2.02497	0.51887	0.216016
P62805	Histone H4	HIST1H4A	-0.0220046	0.014051	1	-0.0424638					-0.231866	0.543901	-0.209861	0.713971
Q8WVM8	Sec1 family domain-containing protein 1	SCFD1	0.058169	0.0128931	1	0.041385					0.301458	1.67547	0.243289	1.06957
P63244	Guanine nucleotide-binding protein subunit beta-2-like 1	GNB2L1	-0.0418244	0.0120985	1	-0.0366414					0.202228	0.65131	0.244052	1.86669
P16949	Stathmin	STMN1	-0.0206031	0.0120891	1	-0.0366132					-0.0314156	0.878105	-0.0108125	0.422964
Q12905	Interleukin enhancer-binding factor 2	ILF2	0.0428207	0.0120128	1	0.0371236					-0.297559	0.665418	-0.340379	1.97589
P78527	DNA-dependent protein kinase catalytic subunit	PRKDC	0.012224	0.0116412	1	0.0352743					-0.145056	0.23238	-0.15728	0.553416
O76003	Glutaredoxin-3	GLRX3	-0.0210777	0.0115943	1	-0.0358469					0.0337301	0.671846	0.0548078	0.584715
P07686	Beta-hexosaminidase subunit beta	HEXB	-0.0196144	0.0112349	1	-0.0340584					-0.48595	0.898692	-0.466335	0.432846
Q99613	Eukaryotic translation initiation factor 3 subunit C	EIF3C	-0.0129689	0.0107726	1	-0.0326735					0.178408	0.440417	0.191377	0.527905
P52209	6-phosphogluconate dehydrogenase, decarboxylating	PGD	-0.0209916	0.0101981	1	-0.0309507					-0.307432	0.852074	-0.28644	0.808668
Q15717	ELAV-like protein 1	ELAVL1	-0.0272106	0.0101517	0.999954	-0.0314364					-0.242396	1.08652	-0.215185	0.579778
P12235	ADP/ATP translocase 1	SLC25A4	0.0226245	0.00943524	1	0.0286598					0.177238	0.571801	0.154614	1.24201
P68363	Tubulin alpha-1B chain	TUBA1B	-0.00971416	0.00853321	1	-0.0259459					0.0303086	0.561075	0.0400228	0.325152
P60900	Proteasome subunit alpha type-6	PSMA6	0.0285577	0.00741226	1	0.0225658					-1.01184	1.2794	-1.0404	1.77984
Q96I99	Succinyl-CoA ligase [GDP-forming] subunit beta, mitochondrial	SUCLG2	0.00494671	0.00667038	1	0.0215576					-0.0847773	0.215741	-0.089724	0.242413
P01023	Alpha-2-macroglobulin	A2M	-0.00482251	0.00632675	1	-0.0204549					-0.534991	0.288787	-0.530168	0.166645
O00299	Chloride intracellular channel protein 1	CLIC1	-0.00674253	0.0057486	0.999791	-0.0178891					0.0440785	0.42104	0.050821	0.39606
P49588	Alanine--tRNA ligase, cytoplasmic	AARS	0.00725851	0.00563683	0.998687	0.017195					0.0629862	0.551342	0.0557277	0.480213
P06703	Protein S100-A6	S100A6	-0.00369602	0.00517845	0.998048	-0.0161252					0.139245	0.105119	0.142941	0.298396
P43304	Glycerol-3-phosphate dehydrogenase, mitochondrial	GPD2	0.0234139	0.00463635	0.998056	0.014446					-0.252256	0.0468473	-0.27567	3.07452
P33992	DNA replication licensing factor MCM5	MCM5	-0.0198721	0.00404766	0.997823	-0.0131199					0.433711	0.596603	0.453584	2.05728
P22626	Heterogeneous nuclear ribonucleoproteins A2/B1	HNRNPA2B1	-0.00381299	0.00359433	0.997658	-0.0109897					-0.111862	0.386765	-0.108049	0.459951
P08708	40S ribosomal protein S17	RPS17	-0.00179062	0.00229734	0.999211	-0.00703455					-0.248911	0.355935	-0.24712	0.260179
P43243	Matrin-3	MATR3	-0.00485257	0.00192084	0.999251	-0.00600346					-0.359027	0.260557	-0.354174	1.06868
P62906	60S ribosomal protein L10a	RPL10A	0.0010736	0.000914044	0.999855	0.00280327					0.108351	0.54451	0.107278	0.378856
P30085	UMP-CMP kinase	CMPK1	-0.000550546	0.00068388	0.998802	-0.0022252					-0.000878379	0.00124221	-0.000327833	0.349894
P04406	Glyceraldehyde-3-phosphate dehydrogenase	GAPDH	-0.000109126	0.000342056	0.997942	-0.00104974					0.174576	0.0794279	0.174685	0.161591
A5YKK6	CCR4-NOT transcription complex subunit 1	CNOT1	NaN	0	0.991376	0	+				-0.463723	0.655803	NaN	NaN
A6NKT7	RanBP2-like and GRIP domain-containing protein 3	RGPD3	NaN	0	0.993643	0	+				0.139796	0.250881	NaN	NaN
O00151	PDZ and LIM domain protein 1	PDLIM1	-1.51729	0	0.99516	0	+				-0.513019	1.4726	NaN	NaN
O00159	Unconventional myosin-Ic	MYO1C	1.2381	0	0.996682	0	+				0.488753	0.724887	NaN	NaN
O00264	Membrane-associated progesterone receptor component 1	PGRMC1	NaN	0	0.999739	0	+				-0.328892	0.359666	NaN	NaN
O00487	26S proteasome non-ATPase regulatory subunit 14	PSMD14	0.779494	0	0.975064	0	+				-0.166184	1.06428	NaN	NaN
O00499	Myc box-dependent-interacting protein 1	BIN1	NaN	0	0.975793	0	+				0	0.622485	NaN	NaN
O00505	Importin subunit alpha-4	KPNA3	NaN	0	0.976524	0	+				-0.154659	0.486809	NaN	NaN
O00541	Pescadillo homolog	PES1	-1.27798	0	0.977256	0	+				-0.852571	0.189211	NaN	NaN
O00567	Nucleolar protein 56	NOP56	NaN	0	0.977989	0	+				-0.128978	0.224429	NaN	NaN
O00629	Importin subunit alpha-3	KPNA4	NaN	0	0.974335	0	+				0.264463	0.264769	NaN	NaN
O14530	Thioredoxin domain-containing protein 9	TXNDC9	0.587123	0	0.982411	0	+				-0.168122	0.23776	NaN	NaN
P47813	Eukaryotic translation initiation factor 1A, X-chromosomal	EIF1AX	-1.44976	0	0.983894	0	+				-0.703202	0.441719	NaN	NaN
O14949	Cytochrome b-c1 complex subunit 8	UQCRQ	-1.35285	0	1	0	+				-0.322313	0.455819	NaN	NaN
O14964	Hepatocyte growth factor-regulated tyrosine kinase substrate	HGS	NaN	0	1	0	+				0.65573	1.31475	NaN	NaN
O15143	Actin-related protein 2/3 complex subunit 1B	ARPC1B	-0.638668	0	1	0	+				-0.660914	0.74475	NaN	NaN
O15145	Actin-related protein 2/3 complex subunit 3	ARPC3	2.54939	0	1	0	+				1.1607	0.359446	NaN	NaN
O15212	Prefoldin subunit 6	PFDN6	0.0820321	0	1	0	+				-0.00948786	0.142847	NaN	NaN
O15294	UDP-N-acetylglucosamine--peptide N-acetylglucosaminyltransferase 110 kDa subunit	OGT	-0.330173	0	1	0	+				-0.330173	1.42748	NaN	NaN
O15355	Protein phosphatase 1G	PPM1G	0.212873	0	1	0	+				-0.235613	1.13635	NaN	NaN
O15371	Eukaryotic translation initiation factor 3 subunit D	EIF3D	NaN	0	1	0	+				-0.636617	1.08555	NaN	NaN
O15372	Eukaryotic translation initiation factor 3 subunit H	EIF3H	0.121034	0	1	0	+				0.121034	0.568686	NaN	NaN
O43148	mRNA cap guanine-N7 methyltransferase	RNMT	NaN	0	1	0	+				0.832844	1.13195	NaN	NaN
O43169	Cytochrome b5 type B	CYB5B	-0.0516562	0	1	0	+				-0.238786	0.337694	NaN	NaN
O43242	26S proteasome non-ATPase regulatory subunit 3	PSMD3	0.238832	0	1	0	+				0.232998	0.578118	NaN	NaN
O43324	Eukaryotic translation elongation factor 1 epsilon-1	EEF1E1	2.2318	0	1	0	+				1.95195	0.0319088	NaN	NaN
O43399	Tumor protein D54	TPD52L2	NaN	0	1	0	+				-0.401585	1.31466	NaN	NaN
O43447	Peptidyl-prolyl cis-trans isomerase H	PPIH	-2.64102	0	1	0	+				0.322176	0.429533	NaN	NaN
O43491	Band 4.1-like protein 2	EPB41L2	NaN	0	1	0	+				0.873699	1.1604	NaN	NaN
O43504	Ragulator complex protein LAMTOR5	LAMTOR5	0.891323	0	1	0	+				0	0.284305	NaN	NaN
O43615	Mitochondrial import inner membrane translocase subunit TIM44	TIMM44	-1.25029	0	1	0	+				-1.16712	1.50781	NaN	NaN
O43684	Mitotic checkpoint protein BUB3	BUB3	NaN	0	1	0	+				-0.385235	1.28056	NaN	NaN
O43719	HIV Tat-specific factor 1	HTATSF1	NaN	0	1	0	+				-0.771652	1.64152	NaN	NaN
O43765	Small glutamine-rich tetratricopeptide repeat-containing protein alpha	SGTA	0.377146	0	1	0	+				0.154379	0.192227	NaN	NaN
O43795	Unconventional myosin-Ib	MYO1B	NaN	0	1	0	+				0.214572	0.515083	NaN	NaN
O43805	Sjoegren syndrome nuclear autoantigen 1	SSNA1	NaN	0	1	0	+				0	1	NaN	NaN
O43837	Isocitrate dehydrogenase [NAD] subunit beta, mitochondrial	IDH3B	-1.55995	0	1	0	+				-1.32879	1.87919	NaN	NaN
O43847	Nardilysin	NRD1	2.34792	0	0.973607	0	+				0.281233	0.733588	NaN	NaN
O60518	Ran-binding protein 6	RANBP6	NaN	0	0.935865	0	+				0.141386	0.101734	NaN	NaN
O60684	Importin subunit alpha-7	KPNA6	NaN	0	0.937885	0	+				0	1	NaN	NaN
O60701	UDP-glucose 6-dehydrogenase	UGDH	-1.89457	0	0.933185	0	+				-0.0814746	0.496177	NaN	NaN
O60716	Catenin delta-1	CTNND1	0.427212	0	0.93856	0	+				0.514434	0.401627	NaN	NaN
O60749	Sorting nexin-2	SNX2	NaN	0	0.940592	0	+				1.81163	1.30585	NaN	NaN
O60841	Eukaryotic translation initiation factor 5B	EIF5B	-0.291419	0	0.942632	0	+				-0.926058	1.62511	NaN	NaN
O75348	V-type proton ATPase subunit G 1	ATP6V1G1	NaN	0	0.921966	0	+				0.256823	0.363202	NaN	NaN
O75436	Vacuolar protein sorting-associated protein 26A	VPS26A	NaN	0	0.923272	0	+				0.150569	0.688714	NaN	NaN
O75475	PC4 and SFRS1-interacting protein	PSIP1	NaN	0	0.920014	0	+				0.367214	0.177145	NaN	NaN
O75534	Cold shock domain-containing protein E1	CSDE1	0.196094	0	0.929195	0	+				0.274117	0.160996	NaN	NaN
O75694	Nuclear pore complex protein Nup155	NUP155	0.673798	0	0.929857	0	+				0.204035	1.06079	NaN	NaN
O75844	CAAX prenyl protease 1 homolog	ZMPSTE24	1.6349	0	0.945366	0	+				0.83305	2.07775	NaN	NaN
O94925	Glutaminase kidney isoform, mitochondrial	GLS	NaN	0	0.965674	0	+				-0.216061	0.305556	NaN	NaN
O94979	Protein transport protein Sec31A	SEC31A	0.296121	0	0.967107	0	+				-0.0435039	0.869257	NaN	NaN
O95453	Poly(A)-specific ribonuclease PARN	PARN	NaN	0	0.971431	0	+				-0.300062	1.04905	NaN	NaN
O95747	Serine/threonine-protein kinase OSR1	OXSR1	NaN	0	0.959985	0	+				0.649109	0.94802	NaN	NaN
O95793	Double-stranded RNA-binding protein Staufen homolog 1	STAU1	NaN	0	0.948116	0	+				-0.377009	0.533172	NaN	NaN
O96019	Actin-like protein 6A	ACTL6A	NaN	0	0.950883	0	+				0.405293	1.23736	NaN	NaN
P00491	Purine nucleoside phosphorylase	PNP	-1.0246	0	0.952272	0	+				-1.2122	2.82407	NaN	NaN
P00738	Haptoglobin	HP	NaN	0	0.955062	0	+				0.67973	0.961284	NaN	NaN
P01031	Complement C5	C5	0.688672	0	1	0	+				0.442483	0.341015	NaN	NaN
P01111	GTPase NRas	NRAS	-0.716891	0	1	0	+				-0.456004	0.0524869	NaN	NaN
P01116	GTPase KRas	KRAS	-0.716891	0	1	0	+				-0.456004	0.0524869	NaN	NaN
P02794	Ferritin heavy chain	FTH1	NaN	0	1	0	+				-0.704495	0.650841	NaN	NaN
P04004	Vitronectin	VTN	-1.50695	0	1	0	+				-0.72904	1.09026	NaN	NaN
P04179	Superoxide dismutase [Mn], mitochondrial	SOD2	NaN	0	1	0	+				0.125461	1.146	NaN	NaN
P04264	Keratin, type II cytoskeletal 1	KRT1	1.11559	0	1	0	+				1.03092	1.70401	NaN	NaN
P04844	Dolichyl-diphosphooligosaccharide--protein glycosyltransferase subunit 2	RPN2	-3.54529	0	1	0	+				-0.123462	0.168769	NaN	NaN
P05160	Coagulation factor XIII B chain	F13B	NaN	0	1	0	+				0.801559	1.17015	NaN	NaN
P05556	Integrin beta-1	ITGB1	NaN	0	1	0	+				0.913128	0.766393	NaN	NaN
P07099	Epoxide hydrolase 1	EPHX1	1.78734	0	1	0	+				0.294501	1.4243	NaN	NaN
P07108	Acyl-CoA-binding protein	DBI	NaN	0	1	0	+				-0.155091	0.567927	NaN	NaN
P07148	Fatty acid-binding protein, liver	FABP1	NaN	0	1	0	+				-0.409704	0.359586	NaN	NaN
P07947	Tyrosine-protein kinase Yes	YES1	0.896071	0	1	0	+				0	0.0738499	NaN	NaN
P08133	Annexin A6	ANXA6	-0.36191	0	1	0	+				-0.399895	0.451274	NaN	NaN
P08237	ATP-dependent 6-phosphofructokinase, muscle type	PFKM	NaN	0	1	0	+				-0.640136	1.45064	NaN	NaN
P08574	Cytochrome c1, heme protein, mitochondrial	CYC1	-0.71889	0	1	0	+				0.401995	0.910383	NaN	NaN
P09012	U1 small nuclear ribonucleoprotein A	SNRPA	0.775955	0	1	0	+				-0.638165	0.986984	NaN	NaN
P09110	3-ketoacyl-CoA thiolase, peroxisomal	ACAA1	NaN	0	1	0	+				-1.03514	0.405119	NaN	NaN
P09211	Glutathione S-transferase P	GSTP1	2.38231	0	1	0	+				-0.24823	1.31777	NaN	NaN
P09417	Dihydropteridine reductase	QDPR	NaN	0	1	0	+				0.0335027	1.67911	NaN	NaN
P09429	High mobility group protein B1	HMGB1	NaN	0	1	0	+				0.0616973	0.0780911	NaN	NaN
P09496	Clathrin light chain A	CLTA	-1.05765	0	1	0	+				0.35239	1.02737	NaN	NaN
P09525	Annexin A4	ANXA4	-0.142324	0	1	0	+				0.562719	0.371705	NaN	NaN
P09874	Poly [ADP-ribose] polymerase 1	PARP1	NaN	0	1	0	+				-0.45354	0.225578	NaN	NaN
P0C0L4	Complement C4-A	C4A	-0.219679	0	1	0	+				-0.608426	1.30182	NaN	NaN
P0C0L5	Complement C4-B	C4B	0.0982245	0	1	0	+				-0.358015	0.911759	NaN	NaN
P12931	Proto-oncogene tyrosine-protein kinase Src	SRC	0.896071	0	1	0	+				0	0.0738499	NaN	NaN
P14324	Farnesyl pyrophosphate synthase	FDPS	NaN	0	1	0	+				-0.496605	0.714603	NaN	NaN
P14927	Cytochrome b-c1 complex subunit 7	UQCRB	1.00188	0	1	0	+				0.0151225	0.562065	NaN	NaN
P17301	Integrin alpha-2	ITGA2	-0.873457	0	1	0	+				0.938911	1.06778	NaN	NaN
P17612	cAMP-dependent protein kinase catalytic subunit alpha	PRKACA	NaN	0	1	0	+				0.0356991	0.0817101	NaN	NaN
P17858	ATP-dependent 6-phosphofructokinase, liver type	PFKL	NaN	0	1	0	+				-0.659795	1.84111	NaN	NaN
P20042	Eukaryotic translation initiation factor 2 subunit 2	EIF2S2	NaN	0	1	0	+				0.310027	0.642625	NaN	NaN
P20290	Transcription factor BTF3	BTF3	0.141237	0	1	0	+				0.300875	1.96624	NaN	NaN
P20340	Ras-related protein Rab-6A	RAB6A	NaN	0	1	0	+				-0.516326	1.67661	NaN	NaN
P20648	Potassium-transporting ATPase alpha chain 1	ATP4A	NaN	0	1	0	+				-0.695231	1.41762	NaN	NaN
P21399	Cytoplasmic aconitate hydratase	ACO1	1.65355	0	1	0	+				0.714606	1.6466	NaN	NaN
P21912	Succinate dehydrogenase [ubiquinone] iron-sulfur subunit, mitochondrial	SDHB	NaN	0	1	0	+				0.494332	0.777474	NaN	NaN
P22694	cAMP-dependent protein kinase catalytic subunit beta	PRKACB	NaN	0	1	0	+				0.0356991	0.0817101	NaN	NaN
P23921	Ribonucleoside-diphosphate reductase large subunit	RRM1	NaN	0	1	0	+				0.244724	0.360542	NaN	NaN
P25787	Proteasome subunit alpha type-2	PSMA2	-0.152041	0	1	0	+				-0.153977	0.13493	NaN	NaN
P27105	Erythrocyte band 7 integral membrane protein	STOM	0.00792129	0	1	0	+				-0.135234	0.090451	NaN	NaN
P27448	MAP/microtubule affinity-regulating kinase 3	MARK3	1.66121	0	1	0	+				-0.504119	1.10305	NaN	NaN
P27635	60S ribosomal protein L10	RPL10	0.420277	0	1	0	+				-0.429349	0.295487	NaN	NaN
P28290	Sperm-specific antigen 2	SSFA2	NaN	0	1	0	+				-0.482411	0.342306	NaN	NaN
P28676	Grancalcin	GCA	NaN	0	1	0	+				-0.538084	1.393	NaN	NaN
P28838	Cytosol aminopeptidase	LAP3	-0.427362	0	1	0	+				-0.254437	0.485459	NaN	NaN
P29317	Ephrin type-A receptor 2	EPHA2	NaN	0	1	0	+				0.432921	1.12057	NaN	NaN
P29966	Myristoylated alanine-rich C-kinase substrate	MARCKS	2.58931	0	1	0	+				1.38558	1.20623	NaN	NaN
P30046	D-dopachrome decarboxylase	DDT	-0.468984	0	1	0	+				-0.162199	1.00139	NaN	NaN
P30419	Glycylpeptide N-tetradecanoyltransferase 1	NMT1	1.55161	0	1	0	+				0.808181	1.30218	NaN	NaN
P30837	Aldehyde dehydrogenase X, mitochondrial	ALDH1B1	1.56468	0	0.91872	0	+				1.15666	0.694865	NaN	NaN
P31323	cAMP-dependent protein kinase type II-beta regulatory subunit	PRKAR2B	NaN	0	0.801269	0	+				0.740369	1.48876	NaN	NaN
P35080	Profilin-2	PFN2	-0.874866	0	0.805228	0	+				-0.261948	0.634435	NaN	NaN
P35237	Serpin B6	SERPINB6	0.745074	0	0.806224	0	+				0.333524	0.454842	NaN	NaN
P35244	Replication protein A 14 kDa subunit	RPA3	NaN	0	0.806723	0	+				-0.517169	1.23642	NaN	NaN
P35606	Coatomer subunit beta	COPB2	NaN	0	0.798814	0	+				0.342791	0.616155	NaN	NaN
P36405	ADP-ribosylation factor-like protein 3	ARL3	NaN	0	0.791539	0	+				-0.370167	1.01637	NaN	NaN
P36873	Serine/threonine-protein phosphatase PP1-gamma catalytic subunit	PPP1CC	-0.453848	0	0.792501	0	+				-0.0792036	0.361675	NaN	NaN
P36952	Serpin B5	SERPINB5	0.40052	0	0.792983	0	+				0.205283	1.14575	NaN	NaN
P39656	Dolichyl-diphosphooligosaccharide--protein glycosyltransferase 48 kDa subunit	DDOST	0.330918	0	0.796374	0	+				0.111558	1.35667	NaN	NaN
P39748	Flap endonuclease 1	FEN1	NaN	0	0.796861	0	+				0.0734689	0.390018	NaN	NaN
P40222	Alpha-taxilin	TXLNA	NaN	0	0.797836	0	+				-0.131624	0.374801	NaN	NaN
P41227	N-alpha-acetyltransferase 10	NAA10	-0.438668	0	0.808223	0	+				-0.438668	1.05788	NaN	NaN
P42025	Beta-centractin	ACTR1B	-1.63617	0	0.813773	0	+				0.138936	0.635435	NaN	NaN
P42677	40S ribosomal protein S27	RPS27	NaN	0	0.82043	0	+				0.490875	1.79693	NaN	NaN
P42765	3-ketoacyl-CoA thiolase, mitochondrial	ACAA2	NaN	0	0.820947	0	+				0.227071	0.693694	NaN	NaN
P43034	Platelet-activating factor acetylhydrolase IB subunit alpha	PAFAH1B1	0.173552	0	0.821464	0	+				-0.441615	0.0469155	NaN	NaN
P45954	Short/branched chain specific acyl-CoA dehydrogenase, mitochondrial	ACADSB	NaN	0	0.82354	0	+				0.302822	1.48162	NaN	NaN
P45973	Chromobox protein homolog 5	CBX5	NaN	0	0.824061	0	+				0.60452	0.948872	NaN	NaN
P46060	Ran GTPase-activating protein 1	RANGAP1	-0.464493	0	0.824582	0	+				-0.293626	0.523382	NaN	NaN
P46087	Probable 28S rRNA (cytosine(4447)-C(5))-methyltransferase	NOP2	NaN	0	0.825626	0	+				-0.923132	0.922698	NaN	NaN
P46109	Crk-like protein	CRKL	2.10085	0	0.82615	0	+				1.67587	2.25797	NaN	NaN
P46779	60S ribosomal protein L28	RPL28	-0.515398	0	0.827198	0	+				-0.0774054	0.212569	NaN	NaN
P46782	40S ribosomal protein S5	RPS5	1.4812	0	0.819399	0	+				1.1915	0.607154	NaN	NaN
P46977	Dolichyl-diphosphooligosaccharide--protein glycosyltransferase subunit STT3A	STT3A	NaN	0	0.81837	0	+				0.876376	1.81113	NaN	NaN
P47895	Aldehyde dehydrogenase family 1 member A3	ALDH1A3	1.74226	0	0.817857	0	+				0.825353	1.74092	NaN	NaN
P47897	Glutamine--tRNA ligase	QARS	NaN	0	0.809729	0	+				1.11402	0.450238	NaN	NaN
P48444	Coatomer subunit delta	ARCN1	0.0359665	0	0.811241	0	+				0.100287	0.441531	NaN	NaN
P48723	Heat shock 70 kDa protein 13	HSPA13	-0.492397	0	0.812758	0	+				-0.903078	1.27715	NaN	NaN
P48729	Casein kinase I isoform alpha	CSNK1A1	NaN	0	0.809227	0	+				-1.45857	0.448201	NaN	NaN
P49721	Proteasome subunit beta type-2	PSMB2	0.644718	0	0.808725	0	+				0.126063	0.607497	NaN	NaN
P49792	E3 SUMO-protein ligase RanBP2	RANBP2	-1.808	0	0.789143	0	+				0.0579201	0.382775	NaN	NaN
P49915	GMP synthase [glutamine-hydrolyzing]	GMPS	0.103313	0	0.788665	0	+				0.0530977	0.195577	NaN	NaN
P50213	Isocitrate dehydrogenase [NAD] subunit alpha, mitochondrial	IDH3A	1.9126	0	0.764164	0	+				0.112014	0.00708963	NaN	NaN
P50416	Carnitine O-palmitoyltransferase 1, liver isoform	CPT1A	NaN	0	0.764612	0	+				0.424709	0.600629	NaN	NaN
P50453	Serpin B9	SERPINB9	1.16937	0	0.765061	0	+				-0.0961055	0.214523	NaN	NaN
P50993	Sodium/potassium-transporting ATPase subunit alpha-2	ATP1A2	-0.671883	0	0.767764	0	+				-0.43203	0.705634	NaN	NaN
P51003	Poly(A) polymerase alpha	PAPOLA	NaN	0	0.76867	0	+				-0.768519	1.63623	NaN	NaN
P51648	Fatty aldehyde dehydrogenase	ALDH3A2	NaN	0	0.770032	0	+				1.56149	0.882834	NaN	NaN
P51659	Peroxisomal multifunctional enzyme type 2	HSD17B4	NaN	0	0.761931	0	+				0.0363187	0.309832	NaN	NaN
P51665	26S proteasome non-ATPase regulatory subunit 7	PSMD7	0.00472492	0	0.757944	0	+				0.882901	0.888398	NaN	NaN
P51809	Vesicle-associated membrane protein 7	VAMP7	NaN	0	0.761486	0	+				-0.0917568	1.40825	NaN	NaN
P52292	Importin subunit alpha-1	KPNA2	-0.280306	0	0.754872	0	+				-0.272453	0.129787	NaN	NaN
P52597	Heterogeneous nuclear ribonucleoprotein F	HNRNPF	NaN	0	0.756186	0	+				1.28994	1.70297	NaN	NaN
P52701	DNA mismatch repair protein Msh6	MSH6	-0.18703	0	0.756624	0	+				-0.224839	0.20153	NaN	NaN
P52948	Nuclear pore complex protein Nup98-Nup96	NUP98	1.69889	0	0.757504	0	+				1.69889	2.40841	NaN	NaN
P53041	Serine/threonine-protein phosphatase 5	PPP5C	0.909965	0	0.758827	0	+				0.102019	0.960061	NaN	NaN
P54707	Potassium-transporting ATPase alpha chain 2	ATP12A	NaN	0	0.77599	0	+				-0.695231	1.41762	NaN	NaN
P54920	Alpha-soluble NSF attachment protein	NAPA	-2.3539	0	0.782042	0	+				-0.930172	0.932649	NaN	NaN
P55084	Trifunctional enzyme subunit beta, mitochondrial	HADHB	0.120982	0	0.782981	0	+				0.316754	0.292552	NaN	NaN
P55263	Adenosine kinase	ADK	NaN	0	0.784867	0	+				0.024113	0.0286288	NaN	NaN
P55795	Heterogeneous nuclear ribonucleoprotein H2	HNRNPH2	NaN	0	0.786287	0	+				-0.577497	1.42447	NaN	NaN
P59910	DnaJ homolog subfamily B member 13	DNAJB13	1.16841	0	0.781105	0	+				0.54921	0.558134	NaN	NaN
P59998	Actin-related protein 2/3 complex subunit 4	ARPC4	NaN	0	0.780637	0	+				-0.0720094	0.136687	NaN	NaN
P60520	Gamma-aminobutyric acid receptor-associated protein-like 2	GABARAPL2	NaN	0	0.779703	0	+				-0.895852	0.868075	NaN	NaN
P61106	Ras-related protein Rab-14	RAB14	NaN	0	0.775068	0	+				-0.090731	1.92175	NaN	NaN
P61163	Alpha-centractin	ACTR1A	-1.63617	0	0.771856	0	+				0.138936	0.635435	NaN	NaN
P61201	COP9 signalosome complex subunit 2	COPS2	-1.71105	0	0.775529	0	+				-0.283178	1.69307	NaN	NaN
P61326	Protein mago nashi homolog	MAGOH	1.53804	0	0.776915	0	+				-0.509386	0.233435	NaN	NaN
P61353	60S ribosomal protein L27	RPL27	-1.21219	0	0.777379	0	+				-0.34981	0.190991	NaN	NaN
P61457	Pterin-4-alpha-carbinolamine dehydratase	PCBD1	0.986961	0	0.777842	0	+				0.0706546	0.0999206	NaN	NaN
P61962	DDB1- and CUL4-associated factor 7	DCAF7	NaN	0	0.828249	0	+				0	0.597576	NaN	NaN
P62136	Serine/threonine-protein phosphatase PP1-alpha catalytic subunit	PPP1CA	-0.43979	0	0.828776	0	+				-0.179444	0.350472	NaN	NaN
P62140	Serine/threonine-protein phosphatase PP1-beta catalytic subunit	PPP1CB	-0.517745	0	0.872016	0	+				0.291748	0.412595	NaN	NaN
P62191	26S protease regulatory subunit 4	PSMC1	-0.198993	0	0.88504	0	+				0.262467	0.773364	NaN	NaN
P62273	40S ribosomal protein S29	RPS29	0.0534304	0	0.886243	0	+				0.0534304	0.265891	NaN	NaN
P62306	Small nuclear ribonucleoprotein F	SNRPF	NaN	0	0.88745	0	+				-0.106182	0.150165	NaN	NaN
P62314	Small nuclear ribonucleoprotein Sm D1	SNRPD1	NaN	0	0.888054	0	+				1.3456	1.45143	NaN	NaN
P62829	60S ribosomal protein L23	RPL23	0.409347	0	0.88866	0	+				0.0846	0.161111	NaN	NaN
P62861	40S ribosomal protein S30	FAU	1.42744	0	0.889873	0	+				0.522272	0.0588127	NaN	NaN
P62899	60S ribosomal protein L31	RPL31	-0.659354	0	0.89109	0	+				1.27251	1.77559	NaN	NaN
P62979	Ubiquitin-40S ribosomal protein S27a	RPS27A	1.25834	0	0.892309	0	+				-0.180398	1.0174	NaN	NaN
P63279	SUMO-conjugating enzyme UBC9	UBE2I	0.391795	0	0.883241	0	+				0.233083	0.574479	NaN	NaN
P63313	Thymosin beta-10	TMSB10	1.07514	0	0.882643	0	+				0.974334	1.37994	NaN	NaN
P98160	Basement membrane-specific heparan sulfate proteoglycan core protein	HSPG2	-0.433936	0	0.8726	0	+				0.59001	0.8344	NaN	NaN
P98179	RNA-binding protein 3	RBM3	NaN	0	0.877297	0	+				-0.584618	1.04188	NaN	NaN
Q02750	Dual specificity mitogen-activated protein kinase kinase 1	MAP2K1	NaN	0	0.88145	0	+				0.67046	0.929579	NaN	NaN
Q02978	Mitochondrial 2-oxoglutarate/malate carrier protein	SLC25A11	3.0113	0	0.882046	0	+				-0.130747	0.369515	NaN	NaN
Q03001	Dystonin	DST	0.70391	0	0.894145	0	+				0.292597	0.413794	NaN	NaN
Q06210	Glutamine--fructose-6-phosphate aminotransferase [isomerizing] 1	GFPT1	-0.453572	0	0.90911	0	+				-0.69228	2.35272	NaN	NaN
Q06265	Exosome complex component RRP45	EXOSC9	-1.9755	0	0.909745	0	+				-0.104518	0.0586881	NaN	NaN
Q08J23	tRNA (cytosine(34)-C(5))-methyltransferase	NSUN2	NaN	0	0.912291	0	+				-0.122499	0.254208	NaN	NaN
Q09161	Nuclear cap-binding protein subunit 1	NCBP1	NaN	0	0.91293	0	+				0	0.54707	NaN	NaN
Q12800	Alpha-globin transcription factor CP2	TFCP2	0.404426	0	0.915494	0	+				-0.794297	1.12331	NaN	NaN
Q12907	Vesicular integral-membrane protein VIP36	LMAN2	1.39234	0	0.917427	0	+				1.15851	0.0751207	NaN	NaN
Q13011	Delta(3,5)-Delta(2,4)-dienoyl-CoA isomerase, mitochondrial	ECH1	NaN	0	0.907212	0	+				0.45066	1.38183	NaN	NaN
Q13123	Protein Red	IK	NaN	0	0.896605	0	+				0.0433307	0.144235	NaN	NaN
Q13243	Serine/arginine-rich splicing factor 5	SRSF5	0.51244	0	0.89784	0	+				-0.713805	0.564476	NaN	NaN
Q13435	Splicing factor 3B subunit 2	SF3B2	0.39571	0	0.90032	0	+				0.192773	0.826067	NaN	NaN
Q13547	Histone deacetylase 1	HDAC1	NaN	0	0.90219	0	+				-0.464543	1.74591	NaN	NaN
Q13564	NEDD8-activating enzyme E1 regulatory subunit	NAE1	NaN	0	0.904067	0	+				-0.871047	1.19562	NaN	NaN
Q13596	Sorting nexin-1	SNX1	0.198326	0	0.905951	0	+				0.931412	1.31722	NaN	NaN
Q13617	Cullin-2	CUL2	-0.208218	0	0.871433	0	+				0.0110435	0.0156179	NaN	NaN
Q13733	Sodium/potassium-transporting ATPase subunit alpha-4	ATP1A4	-1.52096	0	0.841617	0	+				-0.810146	1.38841	NaN	NaN
Q14116	Interleukin-18	IL18	NaN	0	0.843795	0	+				-0.945602	1.33728	NaN	NaN
Q14151	Scaffold attachment factor B2	SAFB2	NaN	0	0.845986	0	+				0.49644	0.733229	NaN	NaN
Q14166	Tubulin--tyrosine ligase-like protein 12	TTLL12	NaN	0	0.848187	0	+				-0.371623	1.21315	NaN	NaN
Q14258	E3 ubiquitin/ISG15 ligase TRIM25	TRIM25	0.766757	0	0.839449	0	+				0.793323	1.1699	NaN	NaN
Q14320	Protein FAM50A	FAM50A	NaN	0	0.838369	0	+				-0.453175	0.640886	NaN	NaN
Q14624	Inter-alpha-trypsin inhibitor heavy chain H4	ITIH4	NaN	0	0.830359	0	+				0.678196	1.47442	NaN	NaN
Q14694	Ubiquitin carboxyl-terminal hydrolase 10	USP10	NaN	0	0.833012	0	+				0.494431	1.5334	NaN	NaN
Q14764	Major vault protein	MVP	NaN	0	0.829303	0	+				0.990931	1.21692	NaN	NaN
Q14919	Dr1-associated corepressor	DRAP1	1.80445	0	0.835147	0	+				0.925033	0.0601066	NaN	NaN
Q14980	Nuclear mitotic apparatus protein 1	NUMA1	0.729836	0	0.836218	0	+				0.305992	0.754677	NaN	NaN
Q15291	Retinoblastoma-binding protein 5	RBBP5	-1.86204	0	0.863926	0	+				-0.147155	0.100153	NaN	NaN
Q15369	Transcription elongation factor B polypeptide 1	TCEB1	0.640992	0	0.865072	0	+				0.0774267	0.0293503	NaN	NaN
Q15424	Scaffold attachment factor B1	SAFB	NaN	0	0.867375	0	+				0.0763413	0.112754	NaN	NaN
Q15428	Splicing factor 3A subunit 2	SF3A2	NaN	0	0.867952	0	+				-1.07575	1.24126	NaN	NaN
Q15637	Splicing factor 1	SF1	0.314821	0	0.869109	0	+				-0.332391	0.470071	NaN	NaN
Q15833	Syntaxin-binding protein 2	STXBP2	NaN	0	0.861073	0	+				0.22581	1.27432	NaN	NaN
Q16629	Serine/arginine-rich splicing factor 7	SRSF7	0.00408095	0	0.853183	0	+				0.0174508	0.0969441	NaN	NaN
Q16630	Cleavage and polyadenylation specificity factor subunit 6	CPSF6	NaN	0	0.853742	0	+				1.09195	0.180377	NaN	NaN
Q16698	2,4-dienoyl-CoA reductase, mitochondrial	DECR1	0.149024	0	0.854301	0	+				0.202613	0.362325	NaN	NaN
Q16881	Thioredoxin reductase 1, cytoplasmic	TXNRD1	-0.523445	0	0.856547	0	+				-0.272308	0.262069	NaN	NaN
Q2TAL8	Glutamine-rich protein 1	QRICH1	0.616621	0	0.857674	0	+				0.616621	1.01421	NaN	NaN
Q32MZ4	Leucine-rich repeat flightless-interacting protein 1	LRRFIP1	-1.99996	0	0.858238	0	+				-0.416808	0.0164156	NaN	NaN
Q3LXA3	Bifunctional ATP-dependent dihydroxyacetone kinase/FAD-AMP lyase (cyclizing)	DAK	0.203184	0	1	0	+				-0.292777	0.129401	NaN	NaN
Q4G0P3	Hydrocephalus-inducing protein homolog	HYDIN	NaN	0	1	0	+				0	0.0882093	NaN	NaN
Q53H12	Acylglycerol kinase, mitochondrial	AGK	-0.300221	0	1	0	+				-0.779628	1.57067	NaN	NaN
Q53H82	Beta-lactamase-like protein 2	LACTB2	NaN	0	1	0	+				0.218065	1.52835	NaN	NaN
Q5JQF8	Polyadenylate-binding protein 1-like 2	PABPC1L2A	-0.144973	0	1	0	+				0.00405138	0.0151682	NaN	NaN
Q5TEC6	Histone H3	HIST2H3PS2	0.312154	0	1	0	+				-0.168878	1.09868	NaN	NaN
Q6DKJ4	Nucleoredoxin	NXN	-1.07541	0	1	0	+				-1.22602	0.122321	NaN	NaN
Q6IAA8	Ragulator complex protein LAMTOR1	LAMTOR1	NaN	0	1	0	+				1.02655	0.507823	NaN	NaN
Q6PI48	Aspartate--tRNA ligase, mitochondrial	DARS2	NaN	0	1	0	+				1.59434	1.08067	NaN	NaN
Q6PJT7	Zinc finger CCCH domain-containing protein 14	ZC3H14	-1.77029	0	1	0	+				-0.0427971	0.105409	NaN	NaN
Q6PKG0	La-related protein 1	LARP1	0.019625	0	1	0	+				0.659858	1.31984	NaN	NaN
Q6UB35	Monofunctional C1-tetrahydrofolate synthase, mitochondrial	MTHFD1L	-0.292685	0	1	0	+				0.0219723	0.178338	NaN	NaN
Q6UN15	Pre-mRNA 3-end-processing factor FIP1	FIP1L1	2.51277	0	1	0	+				0.584461	0.826553	NaN	NaN
Q6Y1H2	Very-long-chain (3R)-3-hydroxyacyl-CoA dehydratase 2	HACD2	-0.265258	0	1	0	+				0.721855	0.145558	NaN	NaN
Q7L014	Probable ATP-dependent RNA helicase DDX46	DDX46	0.716857	0	1	0	+				0.716857	1.70167	NaN	NaN
Q7L5N1	COP9 signalosome complex subunit 6	COPS6	-0.178917	0	1	0	+				-0.149799	1.32101	NaN	NaN
Q7Z4V5	Hepatoma-derived growth factor-related protein 2	HDGFRP2	-1.24668	0	1	0	+				0.151835	1.56064	NaN	NaN
Q7Z4W1	L-xylulose reductase	DCXR	NaN	0	1	0	+				0.450641	0.178168	NaN	NaN
Q86U42	Polyadenylate-binding protein 2	PABPN1	-0.616965	0	1	0	+				-0.0768107	0.140088	NaN	NaN
Q86UE4	Protein LYRIC	MTDH	-1.31578	0	1	0	+				-0.498995	0.530193	NaN	NaN
Q8IWV8	E3 ubiquitin-protein ligase UBR2	UBR2	0.777396	0	1	0	+				1.53668	0.873876	NaN	NaN
Q8IWX8	Calcium homeostasis endoplasmic reticulum protein	CHERP	NaN	0	1	0	+				-0.138841	0.811659	NaN	NaN
Q8N1F7	Nuclear pore complex protein Nup93	NUP93	3.37809	0	1	0	+				0.442635	0.0888982	NaN	NaN
Q8N684	Cleavage and polyadenylation specificity factor subunit 7	CPSF7	2.97146	0	1	0	+				-0.075083	0.726184	NaN	NaN
Q8NBS9	Thioredoxin domain-containing protein 5	TXNDC5	NaN	0	1	0	+				-1.30891	1.43202	NaN	NaN
Q8NCW5	NAD(P)H-hydrate epimerase	APOA1BP	NaN	0	1	0	+				-0.542492	1.54644	NaN	NaN
Q8NI22	Multiple coagulation factor deficiency protein 2	MCFD2	NaN	0	1	0	+				-0.287783	1.27021	NaN	NaN
Q8TAQ2	SWI/SNF complex subunit SMARCC2	SMARCC2	-0.0776861	0	1	0	+				-0.154103	0.326003	NaN	NaN
Q8TAT6	Nuclear protein localization protein 4 homolog	NPLOC4	-1.26887	0	1	0	+				-0.138833	0.295707	NaN	NaN
Q8TCA0	Leucine-rich repeat-containing protein 20	LRRC20	NaN	0	1	0	+				0.590099	0.976563	NaN	NaN
Q8WUM4	Programmed cell death 6-interacting protein	PDCD6IP	0.353861	0	1	0	+				0.367418	0.687056	NaN	NaN
Q8WW22	DnaJ homolog subfamily A member 4	DNAJA4	NaN	0	1	0	+				-0.5245	0.741754	NaN	NaN
Q92522	Histone H1x	H1FX	NaN	0	1	0	+				0.329945	1.6222	NaN	NaN
Q92538	Golgi-specific brefeldin A-resistance guanine nucleotide exchange factor 1	GBF1	0.988664	0	1	0	+				0.961653	2.39154	NaN	NaN
Q92542	Nicastrin	NCSTN	NaN	0	1	0	+				0.669824	1.17293	NaN	NaN
Q92769	Histone deacetylase 2	HDAC2	NaN	0	1	0	+				-0.34807	1.38018	NaN	NaN
Q92900	Regulator of nonsense transcripts 1	UPF1	1.66053	0	1	0	+				0.0597435	1.36833	NaN	NaN
Q92922	SWI/SNF complex subunit SMARCC1	SMARCC1	-0.050131	0	1	0	+				-0.350122	0.210371	NaN	NaN
Q92974	Rho guanine nucleotide exchange factor 2	ARHGEF2	NaN	0	1	0	+				-0.684684	0.440904	NaN	NaN
Q96BP3	Peptidylprolyl isomerase domain and WD repeat-containing protein 1	PPWD1	NaN	0	1	0	+				0	1	NaN	NaN
Q96C36	Pyrroline-5-carboxylate reductase 2	PYCR2	-1.84959	0	1	0	+				-0.802286	2.33085	NaN	NaN
Q96DB5	Regulator of microtubule dynamics protein 1	RMDN1	1.31298	0	1	0	+				0.460058	0.320247	NaN	NaN
Q96DG6	Carboxymethylenebutenolidase homolog	CMBL	-1.01716	0	1	0	+				-0.430843	0.0496612	NaN	NaN
Q96DI7	U5 small nuclear ribonucleoprotein 40 kDa protein	SNRNP40	-1.03971	0	1	0	+				0.455214	0.707838	NaN	NaN
Q96FW1	Ubiquitin thioesterase OTUB1	OTUB1	NaN	0	1	0	+				-0.175881	0.323954	NaN	NaN
Q96HC4	PDZ and LIM domain protein 5	PDLIM5	0.30195	0	1	0	+				0.34294	0.720997	NaN	NaN
Q96HJ9	UPF0562 protein C7orf55	C7orf55	NaN	0	1	0	+				0.0851012	1.40908	NaN	NaN
Q96HR8	H/ACA ribonucleoprotein complex non-core subunit NAF1	NAF1	NaN	0	1	0	+				-0.590158	0.83461	NaN	NaN
Q96HS1	Serine/threonine-protein phosphatase PGAM5, mitochondrial	PGAM5	-1.3035	0	1	0	+				0.469338	0.5246	NaN	NaN
Q96I25	Splicing factor 45	RBM17	-0.805076	0	1	0	+				-0.834886	1.09626	NaN	NaN
Q96IX5	Up-regulated during skeletal muscle growth protein 5	USMG5	NaN	0	1	0	+				0.753974	1.26739	NaN	NaN
Q96QD8	Sodium-coupled neutral amino acid transporter 2	SLC38A2	NaN	0	1	0	+				0.519896	1.56573	NaN	NaN
Q96RQ1	Endoplasmic reticulum-Golgi intermediate compartment protein 2	ERGIC2	NaN	0	1	0	+				-0.245561	0.347276	NaN	NaN
Q96SI9	Spermatid perinuclear RNA-binding protein	STRBP	0.256899	0	1	0	+				0.247667	1.59459	NaN	NaN
Q96T88	E3 ubiquitin-protein ligase UHRF1	UHRF1	-1.74583	0	1	0	+				-0.082521	0.24697	NaN	NaN
Q99439	Calponin-2	CNN2	1.33648	0	1	0	+				1.29611	2.05304	NaN	NaN
Q99459	Cell division cycle 5-like protein	CDC5L	NaN	0	1	0	+				0.305825	0.858642	NaN	NaN
Q99460	26S proteasome non-ATPase regulatory subunit 1	PSMD1	0.625477	0	1	0	+				0.365002	0.480996	NaN	NaN
Q99536	Synaptic vesicle membrane protein VAT-1 homolog	VAT1	NaN	0	1	0	+				-1.153	1.91824	NaN	NaN
Q99575	Ribonucleases P/MRP protein subunit POP1	POP1	NaN	0	1	0	+				1.08564	1.6118	NaN	NaN
Q9BQC6	Ribosomal protein 63, mitochondrial	MRPL57	1.30408	0	1	0	+				0.875134	1.13074	NaN	NaN
Q9BQG0	Myb-binding protein 1A	MYBBP1A	0.142554	0	1	0	+				0.142554	0.247557	NaN	NaN
Q9BRK5	45 kDa calcium-binding protein	SDF4	NaN	0	1	0	+				0.168425	0.0384462	NaN	NaN
Q9BS26	Endoplasmic reticulum resident protein 44	ERP44	NaN	0	1	0	+				0.65783	0.549105	NaN	NaN
Q9BTT0	Acidic leucine-rich nuclear phosphoprotein 32 family member E	ANP32E	-2.70131	0	1	0	+				-1.16153	0.870528	NaN	NaN
Q9BUJ2	Heterogeneous nuclear ribonucleoprotein U-like protein 1	HNRNPUL1	0.175585	0	1	0	+				0.144465	0.160294	NaN	NaN
Q9BUL8	Programmed cell death protein 10	PDCD10	NaN	0	1	0	+				-0.465251	0.657964	NaN	NaN
Q9BVG4	Protein PBDC1	PBDC1	NaN	0	1	0	+				0.801681	0.0701493	NaN	NaN
Q9BYG3	MKI67 FHA domain-interacting nucleolar phosphoprotein	NIFK	-0.496789	0	1	0	+				-0.362306	0.155447	NaN	NaN
Q9BYT8	Neurolysin, mitochondrial	NLN	NaN	0	1	0	+				-0.473192	0.633704	NaN	NaN
Q9BZE4	Nucleolar GTP-binding protein 1	GTPBP4	0.329241	0	1	0	+				-0.128021	0.221742	NaN	NaN
Q9BZZ5	Apoptosis inhibitor 5	API5	0.382948	0	1	0	+				0.0862814	0.197503	NaN	NaN
Q9GZT3	SRA stem-loop-interacting RNA-binding protein, mitochondrial	SLIRP	NaN	0	1	0	+				0.115381	0.371792	NaN	NaN
Q9H488	GDP-fucose protein O-fucosyltransferase 1	POFUT1	2.03295	0	1	0	+				0.164259	0.174968	NaN	NaN
Q9H4L7	SWI/SNF-related matrix-associated actin-dependent regulator of chromatin subfamily A containing DEAD/H box 1	SMARCAD1	NaN	0	1	0	+				-0.172204	0.670815	NaN	NaN
Q9H4M9	EH domain-containing protein 1	EHD1	1.22569	0	1	0	+				0.235086	0.461735	NaN	NaN
Q9HAV7	GrpE protein homolog 1, mitochondrial	GRPEL1	NaN	0	1	0	+				-0.336099	0.578465	NaN	NaN
Q9HCE1	Putative helicase MOV-10	MOV10	0.336343	0	1	0	+				0.567587	1.12972	NaN	NaN
Q9HDC9	Adipocyte plasma membrane-associated protein	APMAP	1.67945	0	1	0	+				0.572031	0.141784	NaN	NaN
Q9NPI6	mRNA-decapping enzyme 1A	DCP1A	NaN	0	1	0	+				-0.389431	1.204	NaN	NaN
Q9NR31	GTP-binding protein SAR1a	SAR1A	NaN	0	1	0	+				0.414366	0.626909	NaN	NaN
Q9NRF8	CTP synthase 2	CTPS2	-0.2923	0	1	0	+				-0.291034	0.478705	NaN	NaN
Q9NRW1	Ras-related protein Rab-6B	RAB6B	NaN	0	1	0	+				-0.338801	1.50727	NaN	NaN
Q9NRX4	14 kDa phosphohistidine phosphatase	PHPT1	NaN	0	1	0	+				0.0233799	0.459574	NaN	NaN
Q9NUQ6	SPATS2-like protein	SPATS2L	-1.15991	0	1	0	+				-0.508236	1.09746	NaN	NaN
Q9NVE7	Pantothenate kinase 4	PANK4	NaN	0	1	0	+				-0.232432	0.303768	NaN	NaN
Q9NX63	MICOS complex subunit MIC19	CHCHD3	-1.3982	0	1	0	+				-1.52401	1.90403	NaN	NaN
Q9NY33	Dipeptidyl peptidase 3	DPP3	NaN	0	1	0	+				-0.309437	1.01278	NaN	NaN
Q9NYF8	Bcl-2-associated transcription factor 1	BCLAF1	NaN	0	1	0	+				-0.192005	0.577653	NaN	NaN
Q9NZI8	Insulin-like growth factor 2 mRNA-binding protein 1	IGF2BP1	-0.236297	0	1	0	+				-0.370506	0.211084	NaN	NaN
Q9P2E9	Ribosome-binding protein 1	RRBP1	NaN	0	1	0	+				-0.452244	0.689347	NaN	NaN
Q9UBX3	Mitochondrial dicarboxylate carrier	SLC25A10	-0.835415	0	1	0	+				-0.236088	0.413265	NaN	NaN
Q9UFW8	CGG triplet repeat-binding protein 1	CGGBP1	1.25074	0	1	0	+				0	0.0837961	NaN	NaN
Q9UGP8	Translocation protein SEC63 homolog	SEC63	-0.281336	0	1	0	+				-0.281336	0.65144	NaN	NaN
Q9UGV2	Protein NDRG3	NDRG3	NaN	0	1	0	+				-0.0298457	0.737475	NaN	NaN
Q9UHB6	LIM domain and actin-binding protein 1	LIMA1	-0.386135	0	1	0	+				-0.255276	0.76479	NaN	NaN
Q9UHD1	Cysteine and histidine-rich domain-containing protein 1	CHORDC1	0.215504	0	1	0	+				0.204962	0.241509	NaN	NaN
Q9UHQ9	NADH-cytochrome b5 reductase 1	CYB5R1	1.70745	0	1	0	+				0	0.0942576	NaN	NaN
Q9UIJ7	GTP:AMP phosphotransferase AK3, mitochondrial	AK3	NaN	0	1	0	+				0.194945	0.0768805	NaN	NaN
Q9UJZ1	Stomatin-like protein 2, mitochondrial	STOML2	-1.03215	0	1	0	+				0.675773	0.868424	NaN	NaN
Q9UK76	Hematological and neurological expressed 1 protein	HN1	0.630213	0	1	0	+				0.630213	0.00790919	NaN	NaN
Q9UKD2	mRNA turnover protein 4 homolog	MRTO4	-0.730004	0	1	0	+				-0.584951	1.24424	NaN	NaN
Q9UKF6	Cleavage and polyadenylation specificity factor subunit 3	CPSF3	NaN	0	1	0	+				-0.0653908	0.618317	NaN	NaN
Q9UKY7	Protein CDV3 homolog	CDV3	NaN	0	1	0	+				-0.719837	1.16763	NaN	NaN
Q9ULA0	Aspartyl aminopeptidase	DNPEP	NaN	0	1	0	+				-0.307878	0.098656	NaN	NaN
Q9ULW3	Activator of basal transcription 1	ABT1	NaN	0	1	0	+				0	1	NaN	NaN
Q9UM54	Unconventional myosin-VI	MYO6	NaN	0	1	0	+				-0.0827627	1.40936	NaN	NaN
Q9UNZ2	NSFL1 cofactor p47	NSFL1C	0.969832	0	1	0	+				0.960766	1.29715	NaN	NaN
Q9UQE7	Structural maintenance of chromosomes protein 3	SMC3	-0.811486	0	1	0	+				-0.359198	0.333611	NaN	NaN
Q9Y2A7	Nck-associated protein 1	NCKAP1	1.85272	0	1	0	+				0.677806	0.761291	NaN	NaN
Q9Y2S7	Polymerase delta-interacting protein 2	POLDIP2	1.19385	0	1	0	+				0.827272	1.09522	NaN	NaN
Q9Y2T2	AP-3 complex subunit mu-1	AP3M1	NaN	0	1	0	+				0.889501	1.14315	NaN	NaN
Q9Y2Z0	Suppressor of G2 allele of SKP1 homolog	SUGT1	-0.91756	0	1	0	+				1.335	1.16579	NaN	NaN
Q9Y399	28S ribosomal protein S2, mitochondrial	MRPS2	0.81773	0	1	0	+				-0.705755	0.637528	NaN	NaN
Q9Y3B4	Splicing factor 3B subunit 6	SF3B6	0.543788	0	1	0	+				-1.14085	1.05898	NaN	NaN
Q9Y3B9	RRP15-like protein	RRP15	NaN	0	1	0	+				-0.598771	0.505758	NaN	NaN
Q9Y3C8	Ubiquitin-fold modifier-conjugating enzyme 1	UFC1	NaN	0	1	0	+				0.434907	1.04176	NaN	NaN
Q9Y5A9	YTH domain-containing family protein 2	YTHDF2	-0.678505	0	1	0	+				-0.195374	0.424772	NaN	NaN
Q9Y5K5	Ubiquitin carboxyl-terminal hydrolase isozyme L5	UCHL5	NaN	0	1	0	+				-0.366199	0.517884	NaN	NaN
Q9Y5M8	Signal recognition particle receptor subunit beta	SRPRB	-1.1988	0	1	0	+				-0.874758	1.30898	NaN	NaN
Q9Y6B6	GTP-binding protein SAR1b	SAR1B	NaN	0	1	0	+				0.414366	0.626909	NaN	NaN
Q9Y6G9	Cytoplasmic dynein 1 light intermediate chain 1	DYNC1LI1	-1.7235	0	1	0	+				-0.462731	0.0608291	NaN	NaN
Q9Y6M1	Insulin-like growth factor 2 mRNA-binding protein 2	IGF2BP2	-0.302147	0	1	0	+				-0.471179	1.64999	NaN	NaN
Q9Y6M9	NADH dehydrogenase [ubiquinone] 1 beta subcomplex subunit 9	NDUFB9	NaN	0	1	0	+				1.07096	1.70627	NaN	NaN
O00273	DNA fragmentation factor subunit alpha	DFFA	-3.48818	0	0.98912	0		+			NaN	NaN	1.56536	0.578667
O00429	Dynamin-1-like protein	DNM1L	-0.751812	0	0.986874	0		+			NaN	NaN	1.00916	1.23587
O14737	Programmed cell death protein 5	PDCD5	0.483903	0	0.984637	0		+			NaN	NaN	0.0289144	0.191668
O14776	Transcription elongation regulator 1	TCERG1	0.459657	0	0.985382	0		+			NaN	NaN	-0.0693837	0.826929
O43670	BUB3-interacting and GLEBS motif-containing protein ZNF207	ZNF207	NaN	0	1	0		+			NaN	NaN	-1.0312	0.865514
O60762	Dolichol-phosphate mannosyltransferase subunit 1	DPM1	NaN	0	0.941271	0		+			NaN	NaN	-1.27188	1.30447
O60832	H/ACA ribonucleoprotein complex subunit 4	DKC1	0.0651154	0	0.941951	0		+			NaN	NaN	-0.0113045	0.0712861
O75131	Copine-3	CPNE3	NaN	0	0.943997	0		+			NaN	NaN	0.0787105	0.111313
O75477	Erlin-1	ERLIN1	-0.0480164	0	0.925238	0		+			NaN	NaN	-0.550509	0.133759
O75525	KH domain-containing, RNA-binding, signal transduction-associated protein 3	KHDRBS3	0.606853	0	0.927872	0		+			NaN	NaN	0.594893	1.57212
O75937	DnaJ homolog subfamily C member 8	DNAJC8	1.54732	0	0.952968	0		+			NaN	NaN	-0.110959	0.15692
O95433	Activator of 90 kDa heat shock protein ATPase homolog 1	AHSA1	0.72082	0	0.970707	0		+			NaN	NaN	-0.60603	1.91432
O96008	Mitochondrial import receptor subunit TOM40 homolog	TOMM40	2.19657	0	0.95019	0		+			NaN	NaN	-0.748003	1.35162
P02649	Apolipoprotein E	APOE	1.71006	0	1	0		+			NaN	NaN	-0.511111	0.72282
P02671	Fibrinogen alpha chain	FGA	-0.663592	0	1	0		+			NaN	NaN	0.108718	0.228424
P04899	Guanine nucleotide-binding protein G(i) subunit alpha-2	GNAI2	NaN	0	1	0		+			NaN	NaN	0.155037	0.435784
P04908	Histone H2A type 1-B/E	HIST1H2AB	2.53818	0	1	0		+			NaN	NaN	-0.734803	0.583755
P05546	Heparin cofactor 2	SERPIND1	NaN	0	1	0		+			NaN	NaN	0.0791431	1.40978
P08621	U1 small nuclear ribonucleoprotein 70 kDa	SNRNP70	NaN	0	1	0		+			NaN	NaN	-0.740315	2.0017
P08754	Guanine nucleotide-binding protein G(k) subunit alpha	GNAI3	NaN	0	1	0		+			NaN	NaN	0.155037	0.435784
P11172	Uridine 5-monophosphate synthase	UMPS	NaN	0	1	0		+			NaN	NaN	-0.783612	0.189523
P11310	Medium-chain specific acyl-CoA dehydrogenase, mitochondrial	ACADM	-0.677355	0	1	0		+			NaN	NaN	1.09115	1.51461
P12429	Annexin A3	ANXA3	0.0858141	0	1	0		+			NaN	NaN	-0.0411174	0.616323
P19823	Inter-alpha-trypsin inhibitor heavy chain H2	ITIH2	NaN	0	1	0		+			NaN	NaN	-0.339404	0.856022
P23919	Thymidylate kinase	DTYMK	NaN	0	1	0		+			NaN	NaN	-0.209584	0.317331
P24539	ATP synthase F(0) complex subunit B1, mitochondrial	ATP5F1	-1.50074	0	1	0		+			NaN	NaN	1.87122	0.926367
P24941	Cyclin-dependent kinase 2	CDK2	-2.23448	0	1	0		+			NaN	NaN	-0.11921	0.243068
P26196	Probable ATP-dependent RNA helicase DDX6	DDX6	1.96395	0	1	0		+			NaN	NaN	-1.20057	0.426901
P30043	Flavin reductase (NADPH)	BLVRB	1.53118	0	1	0		+			NaN	NaN	-0.75139	1.38715
P35613	Basigin	BSG	-0.861268	0	0.798325	0		+			NaN	NaN	0.137419	0.252186
P35659	Protein DEK	DEK	0.682789	0	0.790579	0		+			NaN	NaN	-0.373177	0.385572
P36776	Lon protease homolog, mitochondrial	LONP1	NaN	0	0.792019	0		+			NaN	NaN	-0.527403	0.399014
P37198	Nuclear pore glycoprotein p62	NUP62	2.72079	0	0.793466	0		+			NaN	NaN	0.0811622	0.0423545
P37235	Hippocalcin-like protein 1	HPCAL1	NaN	0	0.790099	0		+			NaN	NaN	-0.101866	0.14406
P37802	Transgelin-2	TAGLN2	-0.510046	0	0.793949	0		+			NaN	NaN	0.434527	0.737914
P38117	Electron transfer flavoprotein subunit beta	ETFB	-0.0425799	0	0.794917	0		+			NaN	NaN	1.05684	1.04064
P38606	V-type proton ATPase catalytic subunit A	ATP6V1A	0.424861	0	0.795402	0		+			NaN	NaN	0.0522746	0.712938
P43307	Translocon-associated protein subunit alpha	SSR1	-1.38643	0	0.821982	0		+			NaN	NaN	-0.051517	0.617134
P48163	NADP-dependent malic enzyme	ME1	-0.536311	0	0.810736	0		+			NaN	NaN	0.288888	0.535669
P48637	Glutathione synthetase	GSS	0.0925393	0	0.812252	0		+			NaN	NaN	-1.00214	0.572423
P49207	60S ribosomal protein L34	RPL34	-1.37158	0	0.81479	0		+			NaN	NaN	0.751074	0.269457
P51398	28S ribosomal protein S29, mitochondrial	DAP3	-0.0588342	0	0.769577	0		+			NaN	NaN	0.997148	2.17151
P53597	Succinyl-CoA ligase [ADP/GDP-forming] subunit alpha, mitochondrial	SUCLG1	0.0109666	0	0.760597	0		+			NaN	NaN	0.0121908	0.535219
P53999	Activated RNA polymerase II transcriptional coactivator p15	SUB1	2.31283	0	0.771399	0		+			NaN	NaN	-1.62636	1.99185
P56192	Methionine--tRNA ligase, cytoplasmic	MARS	-1.04971	0	0.786762	0		+			NaN	NaN	1.00976	1.80201
P60468	Protein transport protein Sec61 subunit beta	SEC61B	1.08509	0	0.78017	0		+			NaN	NaN	-0.111388	1.09605
P60903	Protein S100-A10	S100A10	0.310864	0	0.772771	0		+			NaN	NaN	0.169638	0.239905
P63092	Guanine nucleotide-binding protein G(s) subunit alpha isoforms short	GNAS	NaN	0	0.892921	0		+			NaN	NaN	0.0959106	0.43856
P63096	Guanine nucleotide-binding protein G(i) subunit alpha-1	GNAI1	NaN	0	0.893533	0		+			NaN	NaN	0.155037	0.435784
P84103	Serine/arginine-rich splicing factor 3	SRSF3	-2.1469	0	0.876707	0		+			NaN	NaN	0.587748	0.925455
Q01484	Ankyrin-2	ANK2	-0.471443	0	0.880259	0		+			NaN	NaN	-0.437605	1.10313
Q08043	Alpha-actinin-3	ACTN3	NaN	0	0.911653	0		+			NaN	NaN	0.376407	0.631913
Q0VDF9	Heat shock 70 kDa protein 14	HSPA14	1.39537	0	0.91357	0		+			NaN	NaN	-1.39499	0.316601
Q12904	Aminoacyl tRNA synthase complex-interacting multifunctional protein 1	AIMP1	NaN	0	0.916782	0		+			NaN	NaN	-0.165627	0.0846218
Q12974	Protein tyrosine phosphatase type IVA 2	PTP4A2	NaN	0	0.908477	0		+			NaN	NaN	-0.695975	0.984257
Q13257	Mitotic spindle assembly checkpoint protein MAD2A	MAD2L1	NaN	0	0.898459	0		+			NaN	NaN	-0.93316	1.31969
Q13315	Serine-protein kinase ATM	ATM	1.21947	0	0.899079	0		+			NaN	NaN	-0.616125	1.26768
Q14145	Kelch-like ECH-associated protein 1	KEAP1	NaN	0	0.845437	0		+			NaN	NaN	-0.473505	0.685686
Q14554	Protein disulfide-isomerase A5	PDIA5	NaN	0	0.829831	0		+			NaN	NaN	0.902077	1.49286
Q14677	Clathrin interactor 1	CLINT1	NaN	0	0.830888	0		+			NaN	NaN	-1.55562	0.0247753
Q15019	Septin-2	SEPTIN2	-0.361644	0	0.837292	0		+			NaN	NaN	0.28433	0.275993
Q15070	Mitochondrial inner membrane protein OXA1L	OXA1L	NaN	0	0.834078	0		+			NaN	NaN	1.41351	1.29728
Q15404	Ras suppressor protein 1	RSU1	NaN	0	0.866222	0		+			NaN	NaN	0	1
Q16595	Frataxin, mitochondrial	FXN	0.716269	0	0.852625	0		+			NaN	NaN	-1.0823	1.5306
Q16777	Histone H2A type 2-C	HIST2H2AC	2.37321	0	0.850401	0		+			NaN	NaN	-0.71595	0.71113
Q6DKI1	60S ribosomal protein L7-like 1	RPL7L1	1.79904	0	1	0		+			NaN	NaN	-1.23569	0.315887
Q8IUE6	Histone H2A type 2-B	HIST2H2AB	NaN	0	1	0		+			NaN	NaN	-0.390114	0.774145
Q8N163	Cell cycle and apoptosis regulator protein 2	CCAR2	-0.551601	0	1	0		+			NaN	NaN	0.551601	0.278732
Q8NBQ5	Estradiol 17-beta-dehydrogenase 11	HSD17B11	-1.02387	0	1	0		+			NaN	NaN	-0.0416705	0.133883
Q93077	Histone H2A type 1-C	HIST1H2AC	2.53818	0	1	0		+			NaN	NaN	-0.734803	0.583755
Q969H8	Myeloid-derived growth factor	MYDGF	NaN	0	1	0		+			NaN	NaN	0.198693	0.62118
Q96FV9	THO complex subunit 1	THOC1	0.0990224	0	1	0		+			NaN	NaN	-0.0990224	0.944394
Q96QK1	Vacuolar protein sorting-associated protein 35	VPS35	-0.813167	0	1	0		+			NaN	NaN	0.863296	1.41258
Q99436	Proteasome subunit beta type-7	PSMB7	-0.0242943	0	1	0		+			NaN	NaN	-0.0184669	0.0865894
Q99733	Nucleosome assembly protein 1-like 4	NAP1L4	0.163889	0	1	0		+			NaN	NaN	0.0281713	0.139196
Q9BVP2	Guanine nucleotide-binding protein-like 3	GNL3	-1.04556	0	1	0		+			NaN	NaN	1.04556	1.33148
Q9BX40	Protein LSM14 homolog B	LSM14B	-1.39671	0	1	0		+			NaN	NaN	1.14957	1.62573
Q9H307	Pinin	PNN	NaN	0	1	0		+			NaN	NaN	-0.332253	0.469877
Q9H3K6	BolA-like protein 2	BOLA2	NaN	0	1	0		+			NaN	NaN	-0.0557759	0.0788791
Q9H3N1	Thioredoxin-related transmembrane protein 1	TMX1	-0.86611	0	1	0		+			NaN	NaN	1.69616	0.82773
Q9H9J2	39S ribosomal protein L44, mitochondrial	MRPL44	0.824539	0	1	0		+			NaN	NaN	-0.614764	1.22803
Q9NP72	Ras-related protein Rab-18	RAB18	-0.908804	0	1	0		+			NaN	NaN	1.41774	2.13301
Q9NVI7	ATPase family AAA domain-containing protein 3A	ATAD3A	-0.319391	0	1	0		+			NaN	NaN	0.293333	1.35837
Q9UBF2	Coatomer subunit gamma-2	COPG2	-3.41918	0	1	0		+			NaN	NaN	0.42602	0.859693
Q9UHB9	Signal recognition particle subunit SRP68	SRP68	-0.246394	0	1	0		+			NaN	NaN	0.396082	1.059
Q9UMS4	Pre-mRNA-processing factor 19	PRPF19	-0.0151642	0	1	0		+			NaN	NaN	0.155723	0.0652366
Q9UPY8	Microtubule-associated protein RP/EB family member 3	MAPRE3	0.986248	0	1	0		+			NaN	NaN	0.131747	0.0612613
Q9UQ35	Serine/arginine repetitive matrix protein 2	SRRM2	-1.27733	0	1	0		+			NaN	NaN	1.21803	1.54625
Q9Y2R5	28S ribosomal protein S17, mitochondrial	MRPS17	NaN	0	1	0		+			NaN	NaN	-1.09123	1.45555
Q9Y376	Calcium-binding protein 39	CAB39	-0.399981	0	1	0		+			NaN	NaN	0.780433	1.1037
Q9Y3D7	Mitochondrial import inner membrane translocase subunit TIM16	PAM16	NaN	0	1	0		+			NaN	NaN	0	1
Q9Y4W6	AFG3-like protein 2	AFG3L2	-0.327206	0	1	0		+			NaN	NaN	-0.128499	0.765631
Q9Y5S9	RNA-binding protein 8A	RBM8A	-0.513381	0	1	0		+			NaN	NaN	0.751819	2.81215

## Sheet: 02_PRE. PHLF vs ALPPS
Protein ID	Protein name	Gene name	FC (lg2) PHLF_ALPPS	p-value PHLF_ALPPS	q-value PHLF_ALPPS	T-stat PHLF_ALPPS	412 PHLF only (A-C)	112 ALPPS only (A-C)	sig FC>0	sig FC<0	PHLF	stddev PHLF	ALPPS	stddev ALPPS
Q9Y383	Putative RNA-binding protein Luc7-like 2	LUC7L2	2.21298	3.18387	0.164	14.9091			+		0.0549068	0.182102	-2.15808	0.113988				PHLF versus ALPPS
P31939	Bifunctional purine biosynthesis protein PURH	ATIC	2.20353	1.66371	0.534353	4.40542			+		0.107861	0.173685	-2.09567	0.9167				downregulated		upregulated
P11279	Lysosome-associated membrane glycoprotein 1	LAMP1	2.09284	1.49732	0.502667	3.80858			+		1.15769	0.693262	-0.93515	0.354724				Gene Symbol	FC (lg2)	Gene Symbol	FC (lg2)
Q14444	Caprin-1	CAPRIN1	1.90615	1.30408	0.5448	2.78331			+		0.989298	0.582119	-0.916855	1.03354				ANXA6	-2.84209	LUC7L2	2.21298
P63261	Actin, cytoplasmic 2	ACTG1	1.84578	1.98044	0.410222	4.54458			+		0.645811	0.695331	-1.19997	0.106706				EPRS	-2.36281	ATIC	2.20353
P04792	Heat shock protein beta-1	HSPB1	1.79379	1.39539	0.546909	3.47379			+		0.219503	0.0939262	-1.57428	0.970712				SRSF5	-2.10009	LAMP1	2.09284
P68104	Elongation factor 1-alpha 1	EEF1A1	1.60246	1.46089	0.500903	3.14734			+		0.548868	0.714572	-1.05359	0.516801				RPL27A	-2.03427	CAPRIN1	1.90615
P10768	S-formylglutathione hydrolase	ESD	1.53321	1.48577	0.516	3.76952			+		0.10278	0.370556	-1.43043	0.566521				TCEB1	-1.84272	ACTG1	1.84578
P61970	Nuclear transport factor 2	NUTF2	1.36078	2.07529	0.387	6.21184			+		0.645189	0.274813	-0.715593	0.220495				CAD	-1.74981	HSPB1	1.79379
Q96AG4	Leucine-rich repeat-containing protein 59	LRRC59	1.30672	1.70987	0.490133	4.58318			+		0.199829	0.156033	-1.10689	0.366261				CALR	-1.5168	EEF1A1	1.60246
Q07021	Complement component 1 Q subcomponent-binding protein, mitochondrial	C1QBP	1.28783	1.30566	0.55559	2.78688			+		0.974581	0.545262	-0.313249	0.585926				LARS	-1.42593	ESD	1.53321
O14979	Heterogeneous nuclear ribonucleoprotein D-like	HNRNPDL	1.28396	1.60026	0.511429	3.49084			+		0.466137	0.410426	-0.817822	0.487237				SARNP	-0.552756	NUTF2	1.36078
P61313	60S ribosomal protein L15	RPL15	1.27986	2.08913	0.395429	4.88272			+		0.76796	0.241462	-0.511901	0.384471				HARS	-0.184329	LRRC59	1.30672
O75348	V-type proton ATPase subunit G 1	ATP6V1G1	1.21915	1.34215	0.571314	4.52745			+		0.256823	0.363202	-0.962325	0.114484
Q9H2U2	Inorganic pyrophosphatase 2, mitochondrial	PPA2	1.21621	1.58968	0.475826	4.13171			+		0.312979	0.267269	-0.903234	0.411178
Q14103	Heterogeneous nuclear ribonucleoprotein D0	HNRNPD	1.21576	1.63827	0.528222	3.58813			+		0.450891	0.272141	-0.764871	0.519955
P31946	14-3-3 protein beta/alpha	YWHAB	1.21437	1.49818	0.522	3.23727			+		1.12353	0.260142	-0.0908365	0.595378
P10599	Thioredoxin	TXN	1.12837	1.81947	0.463333	4.07552			+		0.435448	0.432572	-0.692921	0.206989
O95487	Protein transport protein Sec24B	SEC24B	1.03013	1.47937	0.505793	3.74802			+		0.296125	0.278529	-0.734001	0.34174
Q71U36	Tubulin alpha-1A chain	TUBA1A	1.02641	1.50843	0.53408	3.26225			+		0.166898	0.144572	-0.859509	0.525432
P47755	F-actin-capping protein subunit alpha-2	CAPZA2	1.0072	1.96402	0.382	9.51592			+		0.337215	0.147234	-0.669981	0.0269762
Q06323	Proteasome activator complex subunit 1	PSME1	0.999136	1.82987	0.485455	5.07257			+		0.104019	0.229502	-0.895117	0.185271
O75083	WD repeat-containing protein 1	WDR1	0.920009	1.71511	0.518286	3.78992			+		0.0943359	0.233015	-0.825673	0.349984
P50454	Serpin H1	SERPINH1	0.699075	1.3167	0.592778	4.38716			+		-0.0413646	0.055516	-0.740439	0.218403
P09622	Dihydrolipoyl dehydrogenase, mitochondrial	DLD	0.677798	1.31071	0.585622	2.79828			+		0.166311	0.078604	-0.511487	0.412107
P04406	Glyceraldehyde-3-phosphate dehydrogenase	GAPDH	0.661714	1.30756	0.570211	2.79116			+		0.174576	0.0794279	-0.487138	0.40287
P04075	Fructose-bisphosphate aldolase A	ALDOA	0.636439	2.97038	0.230667	8.45816			+		0.582208	0.119936	-0.0542316	0.051
Q92945	Far upstream element-binding protein 2	KHSRP	0.223138	1.59905	0.488182	3.48777			+		0.125841	0.0877395	-0.0972969	0.0676837
P98196	Probable phospholipid-transporting ATPase IH	ATP11A	0.123591	1.39422	0.530824	3.47006			+		0.0633908	0.0476957	-0.0601998	0.00410985
O43390	Heterogeneous nuclear ribonucleoprotein R	HNRNPR	-0.182434	1.45834	0.48525	-3.67795				+	-0.0520502	0.0609293	0.130384	0.0378488
P12081	Histidine--tRNA ligase, cytoplasmic	HARS	-0.184329	2.15068	0.43	-11.8311				+	-0.0155675	0.0220158	0.168762	0.000883071
P82979	SAP domain-containing ribonucleoprotein	SARNP	-0.552756	1.67185	0.552	-3.67547				+	0.0176743	0.223696	0.570431	0.133462
Q9P2J5	Leucine--tRNA ligase, cytoplasmic	LARS	-1.42593	2.62953	0.278	-6.8737				+	-0.263289	0.122855	1.16264	0.337654
P27797	Calreticulin	CALR	-1.5168	1.61657	0.548842	-3.53238				+	-0.809489	0.444053	0.707312	0.59663
P27708	CAD protein	CAD	-1.74981	3.34431	0.248	-46.9905				+	-0.171969	0.0382669	1.57784	0.0361788
Q15369	Transcription elongation factor B polypeptide 1	TCEB1	-1.84272	1.52954	0.501	-3.91907				+	0.0774267	0.0293503	1.92015	0.630489
P46776	60S ribosomal protein L27a	RPL27A	-2.03427	1.60149	0.5324	-3.49396				+	-1.99617	1.00711	0.0381002	0.051862
Q13243	Serine/arginine-rich splicing factor 5	SRSF5	-2.10009	1.46446	0.512133	-5.25802				+	-0.713805	0.564476	1.38629	0.0205105
P07814	Bifunctional glutamate/proline--tRNA ligase	EPRS	-2.36281	1.75123	0.530769	-4.74731				+	-0.239868	0.452137	2.12294	0.694935
P08133	Annexin A6	ANXA6	-2.84209	2.31313	0.38	-7.5258				+	-0.399895	0.451274	2.4422	0.325766
Q01105	Protein SET	SET	0.202437	1.2991	0.533756	3.17667					0.0448768	0.0621131	-0.157561	0.0830885
P68366	Tubulin alpha-4A chain	TUBA4A	1.19651	1.29777	0.523333	2.76912					0.213283	0.477616	-0.983227	0.576184
Q14152	Eukaryotic translation initiation factor 3 subunit A	EIF3A	0.529774	1.28876	0.523163	2.74889					0.0779075	0.273573	-0.451866	0.19127
Q99497	Protein deglycase DJ-1	PARK7	-0.340805	1.26501	0.557455	-2.69591					-0.205724	0.157379	0.135081	0.152233
P13804	Electron transfer flavoprotein subunit alpha, mitochondrial	ETFA	-0.995403	1.2544	0.554044	-3.04453					-0.206931	0.221666	0.788473	0.535305
P55036	26S proteasome non-ATPase regulatory subunit 4	PSMD4	2.16762	1.23001	0.588174	2.97391					0.428881	0.399785	-1.73874	1.2621
Q92688	Acidic leucine-rich nuclear phosphoprotein 32 family member B	ANP32B	2.19871	1.22895	0.57566	2.61632					1.28263	1.25673	-0.916081	0.734412
P43490	Nicotinamide phosphoribosyltransferase	NAMPT	0.948988	1.22639	0.571083	2.96352					0.0737956	0.228816	-0.875192	0.397994
P05455	Lupus La protein	SSB	-2.99513	1.22295	0.559429	-2.95366					-0.169062	0.403599	2.82607	1.83739
P62424	60S ribosomal protein L7a	RPL7A	-1.27177	1.21995	0.55008	-2.59661					-0.40211	0.695092	0.869656	0.486313
Q16531	DNA damage-binding protein 1	DDB1	-2.0004	1.21472	0.539294	-2.93014					0.332214	0.403034	2.33261	1.16318
P15880	40S ribosomal protein S2	RPS2	1.57281	1.20988	0.531	2.57461					0.460644	0.850886	-1.11217	0.628936
Q9NVP1	ATP-dependent RNA helicase DDX18	DDX18	1.32655	1.18893	0.542717	2.52913					0.549293	0.654177	-0.777257	0.63038
P05198	Eukaryotic translation initiation factor 2 subunit 1	EIF2S1	-2.63515	1.18759	0.532667	-2.85344					-0.816206	0.86264	1.81894	1.25776
P46940	Ras GTPase-activating-like protein IQGAP1	IQGAP1	0.66437	1.18316	0.531055	2.84104					0.183111	0.277654	-0.481259	0.206594
Q9Y262	Eukaryotic translation initiation factor 3 subunit L	EIF3L	-0.42015	1.17869	0.528857	-2.82854					-0.0168481	0.145706	0.403302	0.192277
P26641	Elongation factor 1-gamma	EEF1G	-0.352221	1.17603	0.525825	-2.50126					-0.141796	0.125441	0.210425	0.209172
P06730	Eukaryotic translation initiation factor 4E	EIF4E	1.71935	1.17309	0.516759	2.49494					-0.0926958	0.136844	-1.81205	1.18575
P37837	Transaldolase	TALDO1	1.08582	1.15647	0.533492	2.45924					0.619195	0.263356	-0.466624	0.717968
P09104	Gamma-enolase	ENO2	0.642728	1.1538	0.5246	2.75956					0.424952	0.220126	-0.217776	0.313654
P23526	Adenosylhomocysteinase	AHCY	0.372656	1.1525	0.518033	2.45076					0.105645	0.0532495	-0.267012	0.257932
P61604	10 kDa heat shock protein, mitochondrial	HSPE1	1.71906	1.13955	0.525871	2.42312					0.477092	0.41321	-1.24197	1.15723
P16615	Sarcoplasmic/endoplasmic reticulum calcium ATPase 2	ATP2A2	-1.65004	1.13827	0.517524	-2.42039					-1.11011	1.14882	0.539931	0.272898
P62244	40S ribosomal protein S15a	RPS15A	1.86074	1.13663	0.512687	3.49515					0.300849	0.368774	-1.55989	0.656399
P02751	Fibronectin	FN1	-1.98693	1.12563	0.527015	-2.68263					-2.39085	1.06927	-0.403926	0.644807
P24752	Acetyl-CoA acetyltransferase, mitochondrial	ACAT1	0.361623	1.10488	0.546182	2.62672					0.382565	0.252544	0.020942	0.0471892
O43809	Cleavage and polyadenylation specificity factor subunit 5	NUDT21	1.96062	1.10413	0.53803	2.34808					0.0647766	0.629182	-1.89585	1.30221
P62241	40S ribosomal protein S8	RPS8	2.23765	1.10357	0.530118	2.34688					0.826114	1.58567	-1.41153	0.461388
Q9Y4L1	Hypoxia up-regulated protein 1	HYOU1	1.0951	1.09046	0.547826	2.58824					0.34311	0.556527	-0.751991	0.158186
P55060	Exportin-2	CSE1L	1.3237	1.08835	0.544686	2.3149					0.451898	0.207113	-0.871802	0.968521
Q14651	Plastin-1	PLS1	3.06136	1.0835	0.542817	3.26212					2.8558	1.31428	-0.205559	0.184616
Q01082	Spectrin beta chain, non-erythrocytic 1	SPTBN1	1.13115	1.07641	0.545	2.28989					0.388345	0.326036	-0.74281	0.79104
P63010	AP-2 complex subunit beta	AP2B1	0.462554	1.07516	0.537534	2.54775					0.164488	0.224379	-0.298066	0.134055
Q9Y277	Voltage-dependent anion-selective channel protein 3	VDAC3	-0.817976	1.07342	0.53027	-2.54315					-0.0542011	0.126844	0.763775	0.422099
O43175	D-3-phosphoglycerate dehydrogenase	PHGDH	0.373637	1.06296	0.539413	2.26183					0.356732	0.246	-0.0169053	0.146114
P62266	40S ribosomal protein S23	RPS23	1.17425	1.05999	0.535211	2.25564					0.451404	0.534742	-0.722841	0.725992
P68032	Actin, alpha cardiac muscle 1	ACTC1	0.623718	1.05664	0.529506	2.24868					0.421234	0.394858	-0.202484	0.273663
P10809	60 kDa heat shock protein, mitochondrial	HSPD1	1.07843	1.04799	0.531897	2.23072					-0.0551419	0.530935	-1.13357	0.647504
P11216	Glycogen phosphorylase, brain form	PYGB	-1.2181	1.04781	0.525823	-3.11241					-0.453719	0.527715	0.764383	0.166908
P50395	Rab GDP dissociation inhibitor beta	GDI2	2.3855	1.036	0.5338	2.44553					0.656246	0.599382	-1.72926	1.64527
P18077	60S ribosomal protein L35a	RPL35A	1.76717	1.03029	0.534519	2.19412					0.0511139	0.00475342	-1.71605	1.395
P07602	Prosaposin	PSAP	-0.690781	1.02148	0.539463	-2.40815					0.0423972	0.326034	0.733178	0.289179
P48556	26S proteasome non-ATPase regulatory subunit 8	PSMD8	-0.296792	1.01887	0.538747	-2.99485					-0.0940622	0.0497801	0.202729	0.131011
P62701	40S ribosomal protein S4, X isoform	RPS4X	0.518028	1.01592	0.534238	2.16451					0.635237	0.274154	0.117209	0.310925
Q9Y678	Coatomer subunit gamma-1	COPG1	0.979934	1.0134	0.529035	2.38748					0.816139	0.111395	-0.163794	0.545011
O60664	Perilipin-3	PLIN3	0.827815	1.01308	0.522884	2.15867					-0.230328	0.214238	-1.05814	0.628713
P25705	ATP synthase subunit alpha, mitochondrial	ATP5A1	-0.41191	0.990077	0.552644	-2.32825					-0.133268	0.236884	0.278643	0.0212673
O00571	ATP-dependent RNA helicase DDX3X	DDX3X	0.423242	0.989789	0.546364	2.11097					0.150855	0.177251	-0.272386	0.298628
P78417	Glutathione S-transferase omega-1	GSTO1	1.76741	0.984487	0.54409	2.10014					0.0764448	0.0674194	-1.69096	1.45607
Q01813	ATP-dependent 6-phosphofructokinase, platelet type	PFKP	-2.0271	0.983891	0.538044	-2.31265					-0.424228	0.237948	1.60288	1.62869
P49327	Fatty acid synthase	FASN	1.34475	0.976271	0.545934	2.2935					0.696691	0.430791	-0.648054	0.930831
P30533	Alpha-2-macroglobulin receptor-associated protein	LRPAP1	-1.40908	0.976056	0.54	-2.29297					-0.576373	0.63216	0.832705	0.692773
P35222	Catenin beta-1	CTNNB1	-0.990762	0.964257	0.544301	-2.26346					-0.443576	0.428336	0.547186	0.568165
P29692	Elongation factor 1-delta	EEF1D	-1.26655	0.954394	0.557957	-2.03898					-0.766141	0.981413	0.500411	0.440887
Q8IWV8	E3 ubiquitin-protein ligase UBR2	UBR2	1.82719	0.951738	0.556505	2.73457					1.53668	0.873876	-0.29051	0.359548
Q14847	LIM and SH3 domain protein 1	LASP1	2.30759	0.943402	0.56225	2.21171					0.23132	0.299437	-2.07627	1.38369
Q9UIJ7	GTP:AMP phosphotransferase AK3, mitochondrial	AK3	0.566338	0.943151	0.558557	2.70246					0.194945	0.0768805	-0.371393	0.286223
P62258	14-3-3 protein epsilon	YWHAE	0.949477	0.941845	0.55551	2.0136					-0.129432	0.634246	-1.07891	0.514548
P27348	14-3-3 protein theta	YWHAQ	1.16405	0.940491	0.550828	2.01087					0.607796	0.25468	-0.556255	0.969767
Q13310	Polyadenylate-binding protein 4	PABPC4	-0.34349	0.935173	0.5544	-2.19143					-0.185922	0.218316	0.157568	0.142799
P21796	Voltage-dependent anion-selective channel protein 1	VDAC1	-1.19807	0.935022	0.548911	-1.99983					-0.345253	0.534447	0.852821	0.889429
Q08380	Galectin-3-binding protein	LGALS3BP	-1.53488	0.918674	0.57098	-2.151					-0.341089	0.839791	1.19379	0.650019
Q13151	Heterogeneous nuclear ribonucleoprotein A0	HNRNPA0	0.907572	0.917997	0.567845	1.96556					0.470122	0.363946	-0.43745	0.712142
P11940	Polyadenylate-binding protein 1	PABPC1	-1.34806	0.916255	0.563615	-1.96206					-0.780639	1.05571	0.567423	0.549234
Q00325	Phosphate carrier protein, mitochondrial	SLC25A3	0.323536	0.915777	0.561638	1.9611					0.0789534	0.190031	-0.244582	0.213401
Q9GZL7	Ribosome biogenesis protein WDR12	WDR12	1.93872	0.913191	0.559698	2.13763					0.832258	1.20657	-1.10646	0.222582
P62081	40S ribosomal protein S7	RPS7	-0.389405	0.912275	0.554467	-1.95407					-0.442422	0.262927	-0.0530172	0.223619
P28070	Proteasome subunit beta type-4	PSMB4	0.374243	0.911262	0.552222	2.13293					0.134169	0.196483	-0.240074	0.183352
P05062	Fructose-bisphosphate aldolase B	ALDOB	0.517148	0.908169	0.554055	2.12541					0.102764	0.14533	-0.414385	0.309846
Q99729	Heterogeneous nuclear ribonucleoprotein A/B	HNRNPAB	0.809778	0.904394	0.556691	1.93827					0.322548	0.173907	-0.48723	0.702416
Q9NUJ1	Mycophenolic acid acyl-glucuronide esterase, mitochondrial	ABHD10	-0.669746	0.897314	0.568108	-1.92409					-0.470585	0.502434	0.199161	0.333239
Q562R1	Beta-actin-like protein 2	ACTBL2	-1.54511	0.892755	0.568786	-1.91497					-1.32388	1.33447	0.221236	0.415053
P16949	Stathmin	STMN1	-0.985163	0.88724	0.58	-1.90395					-0.0314156	0.878105	0.953747	0.179252
P07355	Annexin A2	ANXA2	-0.956154	0.885714	0.574912	-1.90091					-0.8252	0.673417	0.130954	0.55275
Q9BUF5	Tubulin beta-6 chain	TUBB6	1.62367	0.880358	0.580348	1.89022					0.917722	1.42041	-0.705944	0.442692
O95831	Apoptosis-inducing factor 1, mitochondrial	AIFM1	1.9174	0.876576	0.578138	2.04918					0.310939	0.311105	-1.60646	1.71998
Q99584	Protein S100-A13	S100A13	-1.46125	0.871208	0.582701	-2.44332					-0.0777142	0.534742	1.38354	0.655287
P16070	CD44 antigen	CD44	0.866725	0.870466	0.579966	1.87051					0.515049	0.423303	-0.351675	0.681858
P00492	Hypoxanthine-guanine phosphoribosyltransferase	HPRT1	-1.64487	0.863367	0.587227	-1.85639					-0.988086	1.36939	0.656779	0.692871
P48735	Isocitrate dehydrogenase [NADP], mitochondrial	IDH2	-0.976918	0.863269	0.582333	-1.85619					-0.825413	0.424415	0.151505	0.806756
P51858	Hepatoma-derived growth factor	HDGF	-0.923845	0.857352	0.582711	-2.00329					-0.427187	0.418175	0.496658	0.644888
Q92526	T-complex protein 1 subunit zeta-2	CCT6B	-2.31608	0.856075	0.578689	-2.00025					-1.49128	1.42672	0.824807	0.869196
P12236	ADP/ATP translocase 3	SLC25A6	1.41943	0.854329	0.57587	1.83843					0.282242	0.630101	-1.13719	1.17955
Q9Y490	Talin-1	TLN1	-0.985132	0.853148	0.572	-1.83609					-0.220098	0.219683	0.765034	0.902974
P28074	Proteasome subunit beta type-5	PSMB5	-1.53444	0.850849	0.571936	-1.83153					-0.202925	0.23257	1.33151	1.43234
P68363	Tubulin alpha-1B chain	TUBA1B	0.825285	0.848451	0.572952	1.82677					0.0303086	0.561075	-0.794976	0.545428
Q13509	Tubulin beta-3 chain	TUBB3	1.63729	0.842513	0.578394	1.815					0.518835	0.455657	-1.11845	1.49455
P27816	Microtubule-associated protein 4	MAP4	1.61584	0.842484	0.573875	1.96805					0.985444	1.09172	-0.630394	0.207491
Q9Y265	RuvB-like 1	RUVBL1	1.92643	0.839312	0.572775	1.80866					0.866679	0.591402	-1.05975	1.74747
P46781	40S ribosomal protein S9	RPS9	-0.353179	0.838955	0.568523	-2.33254					-0.348793	0.209998	0.00438619	0.0418725
O60506	Heterogeneous nuclear ribonucleoprotein Q	SYNCRIP	-0.107366	0.835968	0.56742	-1.95267					0.0133744	0.0729779	0.12074	0.0152358
P35580	Myosin-10	MYH10	-1.51042	0.833605	0.565758	-1.94711					-0.9185	1.00941	0.591924	0.757432
O75694	Nuclear pore complex protein Nup155	NUP155	1.68581	0.831498	0.562226	1.94215					0.204035	1.06079	-1.48178	0.679596
P78527	DNA-dependent protein kinase catalytic subunit	PRKDC	-0.966478	0.831479	0.55803	-1.9421					-0.145056	0.23238	0.821422	0.885179
O00299	Chloride intracellular channel protein 1	CLIC1	0.719924	0.819675	0.575674	1.9144					0.0440785	0.42104	-0.675846	0.393142
P30101	Protein disulfide-isomerase A3	PDIA3	-0.289506	0.801167	0.595471	-1.73334					-0.0338914	0.26298	0.255615	0.120545
P00338	L-lactate dehydrogenase A chain	LDHA	-0.927098	0.797343	0.599299	-1.72581					-0.0181477	0.421713	0.90895	0.829394
P61247	40S ribosomal protein S3a	RPS3A	1.72194	0.797059	0.594957	1.72525					0.60808	1.00052	-1.11386	1.40977
Q92905	COP9 signalosome complex subunit 5	COPS5	1.00452	0.796214	0.593957	2.19049					0.843504	0.16647	-0.16102	0.626806
P20962	Parathymosin	PTMS	-0.331268	0.792122	0.595029	-1.85021					-0.149792	0.166397	0.181476	0.209423
P30050	60S ribosomal protein L12	RPL12	1.13412	0.78725	0.602241	1.70596					0.447012	0.447112	-0.68711	1.06112
P60891	Ribose-phosphate pyrophosphokinase 1	PRPS1	0.831268	0.785726	0.601183	1.70297					0.362377	0.489085	-0.468891	0.689643
Q02790	Peptidyl-prolyl cis-trans isomerase FKBP4	FKBP4	0.648896	0.781659	0.605147	1.69497					0.43779	0.0687777	-0.211106	0.659513
Q09028	Histone-binding protein RBBP4	RBBP4	-0.866376	0.780186	0.603361	-1.69208					0.0402507	0.850795	0.906626	0.250273
P35637	RNA-binding protein FUS	FUS	-1.58061	0.772848	0.611338	-1.67767					-0.405679	0.219455	1.17493	1.61701
Q8TDN6	Ribosome biogenesis protein BRX1 homolog	BRIX1	1.23254	0.771943	0.610466	2.11211					0.286313	0.00324158	-0.946224	0.825268
P48643	T-complex protein 1 subunit epsilon	CCT5	1.6668	0.769696	0.610259	1.67149					0.249239	0.168445	-1.41756	1.71895
O00303	Eukaryotic translation initiation factor 3 subunit F	EIF3F	0.790933	0.768003	0.609622	1.66817					0.232019	0.222366	-0.558914	0.790542
Q9BRA2	Thioredoxin domain-containing protein 17	TXNDC17	-0.742864	0.766884	0.606362	-1.79199					-0.349393	0.350745	0.393471	0.61042
P07910	Heterogeneous nuclear ribonucleoproteins C1/C2	HNRNPC	1.76071	0.761832	0.613947	1.65607					0.178666	0.0344261	-1.58205	1.84117
Q04917	14-3-3 protein eta	YWHAH	0.967888	0.75758	0.615285	1.64774					0.14154	0.409644	-0.826348	0.931299
P45880	Voltage-dependent anion-selective channel protein 2	VDAC2	-0.0916328	0.757277	0.611237	-1.64715					-0.0794678	0.0632467	0.012165	0.0726937
Q16698	2,4-dienoyl-CoA reductase, mitochondrial	DECR1	1.16344	0.753995	0.614222	2.05516					0.202613	0.362325	-0.960822	0.71391
Q04837	Single-stranded DNA-binding protein, mitochondrial	SSBP1	1.14974	0.750427	0.616857	2.04394					0.90946	0.779144	-0.240275	0.160524
Q9Y3F4	Serine-threonine kinase receptor-associated protein	STRAP	-0.743438	0.749128	0.61551	-1.63119					-0.323308	0.696959	0.42013	0.370689
P40121	Macrophage-capping protein	CAPG	-1.87877	0.747492	0.613744	-1.7476					-1.03316	1.43689	0.845607	0.17712
Q9BVA1	Tubulin beta-2B chain	TUBB2B	1.37395	0.747336	0.609834	1.62768					0.682764	0.897752	-0.691182	1.15395
Q86UP2	Kinectin	KTN1	-0.710324	0.744899	0.610101	-1.62291					-0.0847813	0.272846	0.625542	0.707288
P51114	Fragile X mental retardation syndrome-related protein 1	FXR1	1.82479	0.744222	0.607899	2.0245					1.08288	1.09995	-0.74191	0.644198
P32119	Peroxiredoxin-2	PRDX2	1.23667	0.739442	0.6175	1.61224					0.165136	0.43313	-1.07153	1.25598
Q2TAL8	Glutamine-rich protein 1	QRICH1	1.55907	0.738015	0.613665	1.72601					0.616621	1.01421	-0.942449	0.976899
P12235	ADP/ATP translocase 1	SLC25A4	1.30068	0.73691	0.612593	1.60729					0.177238	0.571801	-1.12344	1.2797
P31947	14-3-3 protein sigma	SFN	0.723587	0.736762	0.61016	1.607					0.588967	0.324157	-0.134619	0.709336
Q9HC38	Glyoxalase domain-containing protein 4	GLOD4	-0.834971	0.733309	0.611707	-1.71532					-0.162969	0.369868	0.672002	0.761191
O43768	Alpha-endosulfine	ENSA	-2.10958	0.722288	0.628337	-1.57871					-0.550957	0.47056	1.55862	2.26614
P56211	cAMP-regulated phosphoprotein 19	ARPP19	-2.10958	0.722288	0.632145	-1.57871					-0.550957	0.47056	1.55862	2.26614
P30086	Phosphatidylethanolamine-binding protein 1	PEBP1	-1.1947	0.720279	0.630707	-1.68579					-0.912868	0.842767	0.281835	0.62255
P14649	Myosin light chain 6B	MYL6B	-1.65424	0.719372	0.62769	-1.57302					-0.675873	1.30834	0.978363	1.2673
P06753	Tropomyosin alpha-3 chain	TPM3	-0.175363	0.716825	0.628876	-1.67798					-0.137474	0.0589194	0.0378883	0.13388
Q96I25	Splicing factor 45	RBM17	-1.4009	0.711628	0.633224	-1.66624					-0.834886	1.09626	0.56601	0.375656
P55072	Transitional endoplasmic reticulum ATPase	VCP	-0.483577	0.709133	0.633754	-1.55303					-0.199407	0.517523	0.28417	0.151777
O75531	Barrier-to-autointegration factor	BANF1	1.01311	0.708787	0.63007	1.55236					0.100002	0.409541	-0.913111	1.05359
P68371	Tubulin beta-4B chain	TUBB4B	1.15688	0.707511	0.627052	1.54987					0.255932	0.418154	-0.90095	1.22338
P46782	40S ribosomal protein S5	RPS5	1.13678	0.706022	0.625172	1.65361					1.1915	0.607154	0.0547203	0.981863
P08865	40S ribosomal protein SA	RPSA	2.16524	0.704042	0.62608	1.5431					1.4995	2.40277	-0.665737	0.365258
P84077	ADP-ribosylation factor 1	ARF1	-1.06062	0.70316	0.622523	-1.54138					-0.21567	0.410472	0.844945	1.1189
Q02750	Dual specificity mitogen-activated protein kinase kinase 1	MAP2K1	1.659	0.702522	0.621763	1.64573					0.67046	0.929579	-0.988544	1.38927
P62888	60S ribosomal protein L30	RPL30	2.64089	0.700771	0.621146	1.64179					0.725609	0.860429	-1.91528	2.79892
Q7L2H7	Eukaryotic translation initiation factor 3 subunit M	EIF3M	1.16665	0.699866	0.617676	1.63976					0.49771	0.237574	-0.668945	0.939652
P62318	Small nuclear ribonucleoprotein Sm D3	SNRPD3	-1.55939	0.698867	0.617356	-1.88531					-0.0788354	0.0723339	1.48055	1.16749
P62851	40S ribosomal protein S25	RPS25	0.520313	0.69834	0.614365	1.53198					-0.0116329	0.248602	-0.531946	0.533153
Q14019	Coactosin-like protein	COTL1	-1.49312	0.696604	0.612352	-1.52859					-0.0865502	0.231854	1.40657	1.6759
P49588	Alanine--tRNA ligase, cytoplasmic	AARS	-1.12276	0.696109	0.609705	-1.63132					0.0629862	0.551342	1.18575	1.04755
P14314	Glucosidase 2 subunit beta	PRKCSH	0.880774	0.695529	0.606913	1.5265					0.0649941	0.0692727	-0.81578	0.996974
Q71DI3	Histone H3.2	HIST2H3A	1.08195	0.694251	0.605622	1.87141					0.123918	0.114009	-0.958033	0.809634
O43707	Alpha-actinin-4	ACTN4	-0.182574	0.691948	0.605634	-1.51951					-0.123067	0.0898587	0.0595077	0.187712
P55786	Puromycin-sensitive aminopeptidase	NPEPPS	0.784026	0.691943	0.602396	1.5195					0.215379	0.222288	-0.568647	0.865608
P07900	Heat shock protein HSP 90-alpha	HSP90AA1	1.16181	0.690925	0.600277	1.51752					1.13515	1.12577	-0.0266618	0.700759
P38646	Stress-70 protein, mitochondrial	HSPA9	0.777379	0.686646	0.60618	1.50918					0.445578	0.536117	-0.331801	0.713138
P01024	Complement C3	C3	1.40567	0.675425	0.6276	1.48731					0.587329	0.706434	-0.818337	1.47669
P22102	Trifunctional purine biosynthetic protein adenosine-3	GART	1.41591	0.675125	0.626073	1.81437					0.913594	1.07432	-0.502317	0.252667
Q16576	Histone-binding protein RBBP7	RBBP7	-0.806224	0.674001	0.62725	-1.48454					-0.00867234	0.863266	0.797552	0.373609
P54577	Tyrosine--tRNA ligase, cytoplasmic	YARS	1.5557	0.668639	0.63115	1.47409					0.851185	0.954862	-0.704519	1.55873
P27694	Replication protein A 70 kDa DNA-binding subunit	RPA1	1.30464	0.667994	0.630206	1.47284					0.349402	0.855891	-0.955242	1.27334
Q96E39	RNA binding motif protein, X-linked-like-1	RBMXL1	-1.09511	0.666909	0.628964	-1.56601					-0.736243	0.839101	0.358871	0.59355
O75947	ATP synthase subunit d, mitochondrial	ATP5H	0.687098	0.658605	0.639857	1.45455					0.567366	0.800426	-0.119732	0.169548
P25788	Proteasome subunit alpha type-3	PSMA3	-1.30525	0.654836	0.645015	-1.44721					-0.673652	1.26131	0.631598	0.921639
P62280	40S ribosomal protein S11	RPS11	-1.52666	0.653341	0.64402	-1.53583					-1.02307	1.26268	0.503592	0.606996
P07237	Protein disulfide-isomerase	P4HB	1.59945	0.645788	0.653487	1.42958					0.278072	0.529442	-1.32138	1.86413
P27635	60S ribosomal protein L10	RPL10	1.49601	0.645605	0.65022	1.42923					-0.429349	0.295487	-1.92535	1.78874
O75390	Citrate synthase, mitochondrial	CS	1.7217	0.643819	0.649134	1.42575					0.491714	1.00299	-1.22998	1.8354
Q9Y4G6	Talin-2	TLN2	-1.66309	0.635238	0.658495	-1.49573					-0.182447	0.181809	1.48065	2.09395
P62899	60S ribosomal protein L31	RPL31	1.46727	0.634764	0.655862	1.40811					1.27251	1.77559	-0.194759	0.323463
P40926	Malate dehydrogenase, mitochondrial	MDH2	0.391945	0.634719	0.652647	1.40803					0.155745	0.224771	-0.236199	0.426542
Q14697	Neutral alpha-glucosidase AB	GANAB	0.37537	0.633707	0.652917	1.40606					0.137883	0.163797	-0.237487	0.432416
Q15185	Prostaglandin E synthase 3	PTGES3	-1.64987	0.631786	0.653942	-1.4881					-1.33182	1.95629	0.318054	0.546909
P22695	Cytochrome b-c1 complex subunit 2, mitochondrial	UQCRC2	0.744439	0.628785	0.653662	1.39647					0.475868	0.889432	-0.268571	0.247898
P50453	Serpin B9	SERPINB9	-1.73129	0.627753	0.652096	-1.47919					-0.0961055	0.214523	1.63519	2.19992
P14618	Pyruvate kinase PKM	PKM	-0.415487	0.625834	0.653952	-1.39072					-0.329865	0.390509	0.0856216	0.339513
Q92804	TATA-binding protein-associated factor 2N	TAF15	-1.42095	0.624649	0.653905	-1.38841					-0.345327	0.155078	1.07562	1.76584
P63241	Eukaryotic translation initiation factor 5A-1	EIF5A	0.634286	0.623276	0.65327	1.38574					0.296262	0.415912	-0.338024	0.674946
P06703	Protein S100-A6	S100A6	0.24208	0.621245	0.65417	1.65789					0.139245	0.105119	-0.102835	0.177742
Q7Z5H4	Vomeronasal type-1 receptor 5	VN1R5	0.959876	0.620179	0.65446	1.37971					0.0907195	0.583179	-0.869157	1.05449
P27824	Calnexin	CANX	-0.485136	0.618777	0.652449	-1.37697					-0.408194	0.442005	0.0769421	0.420738
P22392	Nucleoside diphosphate kinase B	NME2	0.876852	0.617254	0.65334	1.37401					0.491943	0.990622	-0.384909	0.490361
Q14315	Filamin-C	FLNC	1.38308	0.616462	0.656019	1.37247					0.22908	0.665727	-1.154	1.6135
P42025	Beta-centractin	ACTR1B	0.777864	0.616385	0.653069	1.64406					0.138936	0.635435	-0.638928	0.209616
P61163	Alpha-centractin	ACTR1A	0.777864	0.616385	0.650312	1.64406					0.138936	0.635435	-0.638928	0.209616
Q9Y3B9	RRP15-like protein	RRP15	-1.87667	0.610024	0.660548	-1.44013					-0.598771	0.505758	1.2779	1.71136
Q32MZ4	Leucine-rich repeat flightless-interacting protein 1	LRRFIP1	-1.09659	0.60538	0.667182	-1.61292					-0.416808	0.0164156	0.679778	0.961351
P35080	Profilin-2	PFN2	0.713503	0.599638	0.673864	1.41731					-0.261948	0.634435	-0.975451	0.327635
O43747	AP-1 complex subunit gamma-1	AP1G1	1.34305	0.599594	0.670829	1.33959					0.0183426	0.191044	-1.32471	1.72599
P30040	Endoplasmic reticulum resident protein 29	ERP29	-0.618005	0.596381	0.677274	-1.41016					-0.220031	0.544625	0.397975	0.313369
O75874	Isocitrate dehydrogenase [NADP] cytoplasmic	IDH1	0.57497	0.583736	0.6955	1.30866					-0.437163	0.464296	-1.01213	0.602939
P05783	Keratin, type I cytoskeletal 18	KRT18	0.512327	0.58275	0.6944	1.30674					0.36907	0.63757	-0.143257	0.233778
O75643	U5 small nuclear ribonucleoprotein 200 kDa helicase	SNRNP200	-0.506881	0.582721	0.691327	-1.38023					0.0779388	0.0906646	0.58482	0.684899
Q96HE7	ERO1-like protein alpha	ERO1L	0.820407	0.577838	0.701604	1.53596					0.0863029	0.622137	-0.734104	0.42842
P67936	Tropomyosin alpha-4 chain	TPM4	-0.154797	0.576974	0.700123	-1.36766					-0.0333081	0.000358338	0.121489	0.151853
P05023	Sodium/potassium-transporting ATPase subunit alpha-1	ATP1A1	0.68681	0.576046	0.699389	1.36563					-0.0303852	0.671763	-0.717195	0.0896414
Q15365	Poly(rC)-binding protein 1	PCBP1	0.600306	0.57506	0.6992	1.36347					0.587953	0.831491	-0.0123538	0.0568554
P52292	Importin subunit alpha-1	KPNA2	-0.158957	0.574749	0.697403	-1.52741					-0.272453	0.129787	-0.113496	0.0693986
P14550	Alcohol dehydrogenase [NADP(+)]	AKR1A1	0.842588	0.572508	0.700155	1.52122					0.602929	0.777879	-0.239659	0.0921578
Q12906	Interleukin enhancer-binding factor 3	ILF3	1.22376	0.572298	0.697391	1.28633					0.517237	1.63182	-0.706527	0.228953
Q9UHX1	Poly(U)-binding-splicing factor PUF60	PUF60	-1.6404	0.565952	0.706308	-1.27393					0.11402	0.279408	1.75442	2.21273
Q9UK76	Hematological and neurological expressed 1 protein	HN1	0.821346	0.560383	0.714468	1.48787					0.630213	0.00790919	-0.191134	0.780647
P20700	Lamin-B1	LMNB1	0.314781	0.558906	0.713695	1.26016					-0.045198	0.0939182	-0.359979	0.42234
Q9BZZ5	Apoptosis inhibitor 5	API5	-1.6567	0.558692	0.710684	-1.32773					0.0862814	0.197503	1.74298	2.35094
Q5TEC6	Histone H3	HIST2H3PS2	1.21977	0.558296	0.709008	1.48215					-0.168878	1.09868	-1.38865	0.384024
P40939	Trifunctional enzyme subunit alpha, mitochondrial	HADHA	-0.487571	0.556591	0.709356	-1.32315					0.0679903	0.324277	0.555562	0.527752
Q15293	Reticulocalbin-1	RCN1	0.410417	0.554561	0.7119	1.47194					0.208353	0.387686	-0.202064	0.0720306
P49736	DNA replication licensing factor MCM2	MCM2	2.00633	0.552791	0.713212	1.31487					0.0409861	0.122877	-1.96534	2.88994
P36873	Serine/threonine-protein phosphatase PP1-gamma catalytic subunit	PPP1CC	-0.37862	0.551555	0.707033	-1.46374					-0.0792036	0.361675	0.299417	0.0548438
P62136	Serine/threonine-protein phosphatase PP1-alpha catalytic subunit	PPP1CA	-0.366892	0.551555	0.709893	-1.46374					-0.179444	0.350472	0.187449	0.0531449
P62140	Serine/threonine-protein phosphatase PP1-beta catalytic subunit	PPP1CB	-0.431926	0.551555	0.712149	-1.46374					0.291748	0.412595	0.723674	0.0625651
P55209	Nucleosome assembly protein 1-like 1	NAP1L1	-0.384593	0.550689	0.705796	-1.24409					0.116251	0.266535	0.500845	0.464389
A6NHL2	Tubulin alpha chain-like 3	TUBAL3	-0.573257	0.550197	0.705642	-1.24312					-0.0778879	0.648248	0.495369	0.466618
P14174	Macrophage migration inhibitory factor	MIF	0.615217	0.549994	0.702785	1.30877					0.283613	0.86821	-0.331603	0.144387
Q9H0U4	Ras-related protein Rab-1B	RAB1B	0.903191	0.548608	0.702581	1.24001					0.313722	0.53899	-0.589468	1.14065
Q92616	Translational activator GCN1	GCN1L1	-2.26384	0.545837	0.705253	-1.29972					-0.00977455	0.364734	2.25407	3.26433
P31948	Stress-induced-phosphoprotein 1	STIP1	0.778768	0.544259	0.705504	1.2315					0.158995	0.881712	-0.619772	0.64983
P00918	Carbonic anhydrase 2	CA2	-1.47106	0.541519	0.707267	-1.22613					-1.02549	2.05355	0.445562	0.31808
P18564	Integrin beta-6	ITGB6	-0.758883	0.541368	0.70446	-1.22583					-0.452511	0.318415	0.306372	1.0239
P07954	Fumarate hydratase, mitochondrial	FH	-1.12303	0.539728	0.703099	-1.28642					0.100194	0.156828	1.22322	1.16598
P60900	Proteasome subunit alpha type-6	PSMA6	-0.901874	0.538854	0.703354	-1.22091					-1.01184	1.2794	-0.10997	0.0109468
Q9Y281	Cofilin-2	CFL2	0.920895	0.537552	0.703639	1.21835					0.579284	1.20534	-0.341611	0.510968
P31943	Heterogeneous nuclear ribonucleoprotein H	HNRNPH1	-1.49816	0.535338	0.706609	-1.21402					-1.22431	2.13387	0.273858	0.123594
P26639	Threonine--tRNA ligase, cytoplasmic	TARS	-0.948482	0.534162	0.707082	-1.27431					-0.433195	0.707933	0.515287	0.996023
P62906	60S ribosomal protein L10a	RPL10A	0.90835	0.53414	0.70476	1.21167					0.108351	0.54451	-0.799999	1.17878
P07437	Tubulin beta chain	TUBB	1.03317	0.533373	0.703012	1.21016					0.248165	0.717528	-0.785009	1.29298
P05141	ADP/ATP translocase 2	SLC25A5	1.32577	0.531975	0.704508	1.20742					0.0395777	0.756229	-1.28619	1.745
P60174	Triosephosphate isomerase	TPI1	1.66818	0.531314	0.702881	1.20612					-0.022875	0.917601	-1.69106	2.21289
Q13617	Cullin-2	CUL2	0.0880973	0.530671	0.701649	1.40715					0.0110435	0.0156179	-0.0770537	0.087151
Q86VP6	Cullin-associated NEDD8-dissociated protein 1	CAND1	0.608153	0.530438	0.700061	1.2044					-0.0747413	0.861749	-0.682895	0.149283
P62861	40S ribosomal protein S30	FAU	0.317806	0.530287	0.698545	1.40612					0.522272	0.0588127	0.204466	0.314178
Q15393	Splicing factor 3B subunit 3	SF3B3	-1.55439	0.523096	0.709615	-1.18999					0.0139087	0.414336	1.5683	2.22417
Q96I99	Succinyl-CoA ligase [GDP-forming] subunit beta, mitochondrial	SUCLG2	-1.51834	0.518468	0.718722	-1.37439					-0.0847773	0.215741	1.43357	1.54737
P51153	Ras-related protein Rab-13	RAB13	0.758569	0.517556	0.718816	1.17911					0.91011	0.752821	0.151541	0.821538
O75400	Pre-mRNA-processing factor 40 homolog A	PRPF40A	1.99654	0.516748	0.717254	1.23646					0.358207	1.4839	-1.63834	2.23216
O14818	Proteasome subunit alpha type-7	PSMA7	0.435988	0.515971	0.71539	1.23477					-0.161236	0.18762	-0.597224	0.615162
P61254	60S ribosomal protein L26	RPL26	2.10984	0.513888	0.716044	1.23025					0.0444073	0.7062	-2.06544	3.09687
Q9UNX3	60S ribosomal protein L26-like 1	RPL26L1	2.11597	0.513888	0.713402	1.23025					0.0445363	0.708251	-2.07143	3.10587
P35241	Radixin	RDX	-0.554964	0.512733	0.712279	-1.16963					-0.166349	0.502943	0.388615	0.649956
P42704	Leucine-rich PPR motif-containing protein, mitochondrial	LRPPRC	0.518909	0.510176	0.714755	1.1646					0.12824	0.602961	-0.39067	0.481702
P62263	40S ribosomal protein S14	RPS14	0.705437	0.509681	0.712146	1.16362					0.151926	0.0463941	-0.553512	1.04902
Q05639	Elongation factor 1-alpha 2	EEF1A2	1.18893	0.508605	0.709556	1.1615					0.926866	1.36949	-0.262063	1.12598
Q92841	Probable ATP-dependent RNA helicase DDX17	DDX17	1.06121	0.507894	0.708188	1.1601					0.969082	1.34659	-0.0921268	0.834871
Q9UHD8	Septin-9	SEPTIN9	0.543161	0.506688	0.708289	1.21462					-0.061554	0.066065	-0.604715	0.598143
P36551	Oxygen-dependent coproporphyrinogen-III oxidase, mitochondrial	CPOX	0.598018	0.503661	0.712705	1.20805					-0.236244	0.204977	-0.834263	0.8934
P62269	40S ribosomal protein S18	RPS18	-0.831331	0.499792	0.722036	-1.14414					-0.803604	1.25401	0.0277267	0.106229
Q16718	NADH dehydrogenase [ubiquinone] 1 alpha subcomplex subunit 5	NDUFA5	-0.667735	0.496704	0.725943	-1.19295					-0.646683	0.985302	0.0210527	0.28024
Q9Y6E2	Basic leucine zipper and W2 domain-containing protein 2	BZW2	1.67714	0.495281	0.726491	1.13525					0.511039	1.56953	-1.1661	2.02092
O95861	3(2),5-bisphosphate nucleotidase 1	BPNT1	-0.617958	0.493055	0.728184	-1.18503					0.00566396	0.354628	0.623622	0.65314
Q00839	Heterogeneous nuclear ribonucleoprotein U	HNRNPU	1.12036	0.488738	0.731845	1.12233					0.724921	0.52364	-0.395441	1.64781
P61224	Ras-related protein Rap-1b	RAP1B	0.806445	0.486338	0.731186	1.11759					-0.224422	0.596533	-1.03087	1.09829
P62834	Ras-related protein Rap-1A	RAP1A	0.806445	0.486338	0.733761	1.11759					-0.224422	0.596533	-1.03087	1.09829
P51148	Ras-related protein Rab-5C	RAB5C	-0.404295	0.485697	0.730392	-1.16907					-0.307474	0.463968	0.0968211	0.00308065
O75369	Filamin-B	FLNB	1.3335	0.48506	0.728293	1.11506					-0.222773	0.402578	-1.55627	2.03186
P54136	Arginine--tRNA ligase, cytoplasmic	RARS	0.433143	0.483525	0.731625	1.16436					0.169119	0.300724	-0.264024	0.451523
O00410	Importin-5	IPO5	1.07809	0.482223	0.731225	1.10945					0.433205	0.429815	-0.644882	1.62728
P18085	ADP-ribosylation factor 4	ARF4	-0.38293	0.481547	0.730152	-1.16007					0.134676	0.436669	0.517606	0.104396
Q8NC51	Plasminogen activator inhibitor 1 RNA-binding protein	SERBP1	0.832869	0.481324	0.729649	1.10767					0.688161	1.23555	-0.144707	0.411731
Q9P0J1	[Pyruvate dehydrogenase [acetyl-transferring]]-phosphatase 1, mitochondrial	PDP1	0.522877	0.479442	0.730548	1.15551					0.17463	0.558988	-0.348247	0.334985
P38919	Eukaryotic initiation factor 4A-III	EIF4A3	0.785413	0.47871	0.730676	1.1025					0.401343	1.20322	-0.38407	0.273428
Q9Y3I0	tRNA-splicing ligase RtcB homolog	RTCB	-1.04087	0.474984	0.735769	-1.14584					-0.0912587	0.0557552	0.949607	1.72174
Q8WXF1	Paraspeckle component 1	PSPC1	0.356451	0.474684	0.7336	1.09453					0.0263481	0.337181	-0.330103	0.4522
P26447	Protein S100-A4	S100A4	0.320732	0.473399	0.736378	1.09198					0.385611	0.489966	0.0648791	0.136893
P58546	Myotrophin	MTPN	1.37127	0.471449	0.738815	1.13817					-0.141685	1.30103	-1.51296	1.35653
P51149	Ras-related protein Rab-7a	RAB7A	0.390213	0.470294	0.739651	1.08583					0.289196	0.584936	-0.101017	0.212811
Q13404	Ubiquitin-conjugating enzyme E2 variant 1	UBE2V1	-0.784059	0.464553	0.752241	-1.07443					-0.815388	1.07265	-0.0313292	0.668577
P25786	Proteasome subunit alpha type-1	PSMA1	0.08485	0.464527	0.750147	1.07438					2.11969e-06	0.0993847	-0.0848479	0.0939901
Q71UI9	Histone H2A.V	H2AFV	0.949542	0.46447	0.747654	1.07427					0.0587954	0.00676797	-0.890747	1.53094
P26038	Moesin	MSN	-0.290472	0.460926	0.748119	-1.06723					-0.226296	0.323427	0.064176	0.342973
Q9GZS3	WD repeat-containing protein 61	WDR61	1.23646	0.45795	0.751182	1.06131					-0.0384693	0.313523	-1.27493	1.99339
P62937	Peptidyl-prolyl cis-trans isomerase A	PPIA	0.479668	0.457354	0.751684	1.06013					0.379008	0.075531	-0.10066	0.780039
Q02878	60S ribosomal protein L6	RPL6	0.603259	0.457299	0.74922	1.06002					-0.0537381	0.180837	-0.656997	0.968983
P49411	Elongation factor Tu, mitochondrial	TUFM	-0.361467	0.453827	0.757255	-1.05311					-0.25196	0.415428	0.109507	0.425272
Q92598	Heat shock protein 105 kDa	HSPH1	0.952883	0.450413	0.763179	1.04631					0.477637	0.217976	-0.475245	1.56226
P34932	Heat shock 70 kDa protein 4	HSPA4	0.0644739	0.450076	0.761818	1.09182					-0.0383214	0.0558873	-0.102795	0.0794159
O60884	DnaJ homolog subfamily A member 2	DNAJA2	-2.0169	0.446698	0.765644	-1.18569					-0.361179	0.0661226	1.65572	2.40471
P61981	14-3-3 protein gamma	YWHAG	0.595124	0.445616	0.765819	1.03675					0.166325	0.603877	-0.428799	0.78985
P17987	T-complex protein 1 subunit alpha	TCP1	1.15154	0.444079	0.767704	1.03368					-0.155643	0.332692	-1.30718	1.90064
P13667	Protein disulfide-isomerase A4	PDIA4	-0.946138	0.443589	0.7675	-1.0327					-0.895915	0.590506	0.0502231	1.4729
P55263	Adenosine kinase	ADK	-1.5758	0.442993	0.767131	-1.07645					0.024113	0.0286288	1.59992	2.77725
P19105	Myosin regulatory light chain 12A	MYL12A	-0.338188	0.439341	0.773465	-1.06852					0.0726654	0.0849064	0.410854	0.420367
P61769	Beta-2-microglobulin	B2M	-0.401552	0.434515	0.779594	-1.01457					0.262172	0.352132	0.663723	0.588169
P31930	Cytochrome b-c1 complex subunit 1, mitochondrial	UQCRC1	-1.74408	0.434385	0.777519	-1.01431					-1.59148	2.93647	0.152606	0.496969
O00425	Insulin-like growth factor 2 mRNA-binding protein 3	IGF2BP3	0.353871	0.434018	0.776492	1.05696					-0.466699	0.521233	-0.82057	0.256754
Q14240	Eukaryotic initiation factor 4A-II	EIF4A2	1.21401	0.4327	0.779019	1.01093					0.419255	0.754346	-0.794752	1.93837
Q99439	Calponin-2	CNN2	1.20078	0.432464	0.776978	1.01046					1.29611	2.05304	0.0953304	0.14663
P00558	Phosphoglycerate kinase 1	PGK1	0.524824	0.432153	0.775275	1.00984					0.233121	0.36269	-0.291704	0.823866
Q9P287	BRCA2 and CDKN1A-interacting protein	BCCIP	0.533968	0.42886	0.781072	1.04576					0.252271	0.676748	-0.281696	0.150349
P04350	Tubulin beta-4A chain	TUBB4A	0.882058	0.427222	0.781366	0.999957					0.302775	1.38106	-0.579282	0.653409
Q13813	Spectrin alpha chain, non-erythrocytic 1	SPTAN1	0.665184	0.426292	0.779678	0.998091					0.184299	0.478476	-0.480884	1.0505
Q58FG1	Putative heat shock protein HSP 90-alpha A4	HSP90AA4P	-0.668302	0.423432	0.783247	-0.992352					-0.42841	0.574393	0.239892	1.01523
P41250	Glycine--tRNA ligase	GARS	1.66632	0.421532	0.786622	0.988537					-0.0295308	0.182558	-1.69585	2.9139
P06748	Nucleophosmin	NPM1	-0.438284	0.419756	0.78692	-0.984969					-0.47067	0.323504	-0.0323863	0.699533
P67809	Nuclease-sensitive element-binding protein 1	YBX1	0.560604	0.418478	0.787706	0.982398					0.0957448	0.289636	-0.46486	0.945003
P36871	Phosphoglucomutase-1	PGM1	-1.27455	0.417977	0.786463	-1.11179					-0.872426	1.51824	0.402126	0.568692
P09382	Galectin-1	LGALS1	1.48739	0.415628	0.79341	1.01699					0.016395	0.29237	-1.47099	1.95128
O00483	Cytochrome c oxidase subunit NDUFA4	NDUFA4	-0.436301	0.415113	0.79257	-1.01587					-0.10898	0.388586	0.327321	0.601704
P00491	Purine nucleoside phosphorylase	PNP	-1.59651	0.412494	0.793583	-0.970355					-1.2122	2.82407	0.384314	0.381515
Q06830	Peroxiredoxin-1	PRDX1	0.400681	0.412002	0.793867	0.969364					0.178313	0.660611	-0.222368	0.27596
P13073	Cytochrome c oxidase subunit 4 isoform 1, mitochondrial	COX4I1	0.296633	0.411128	0.793417	1.0072					0.296236	0.395131	-0.000397167	0.000561679
Q9NYU2	UDP-glucose:glycoprotein glucosyltransferase 1	UGGT1	0.245783	0.409398	0.794431	0.964116					0.0100592	0.0352624	-0.235723	0.440142
P23396	40S ribosomal protein S3	RPS3	0.593458	0.408921	0.792752	1.0024					0.198239	0.528863	-0.395219	0.838122
P13797	Plastin-3	PLS3	0.857003	0.408648	0.790393	0.962603					-0.284228	0.794217	-1.14123	1.32178
P61026	Ras-related protein Rab-10	RAB10	0.477177	0.407071	0.791157	0.959421					0.615152	0.565421	0.137975	0.649923
P62820	Ras-related protein Rab-1A	RAB1A	0.533767	0.407071	0.788817	0.959421					0.525444	0.632475	-0.00832311	0.726999
Q92930	Ras-related protein Rab-8B	RAB8B	0.742668	0.407071	0.78649	0.959421					0.929254	0.880008	0.186586	1.01153
Q14011	Cold-inducible RNA-binding protein	CIRBP	-0.635332	0.405473	0.785824	-1.07985					-0.332713	0.829555	0.302618	0.0644942
P09455	Retinol-binding protein 1	RBP1	0.633223	0.401455	0.796059	0.986135					0.600218	0.448542	-0.0330056	1.04019
Q13242	Serine/arginine-rich splicing factor 9	SRSF9	-1.34843	0.399484	0.79876	-0.94409					0.0557737	0.0924747	1.4042	2.47214
P35579	Myosin-9	MYH9	1.07676	0.397511	0.803464	0.940096					0.230689	0.19343	-0.846071	1.97439
P07737	Profilin-1	PFN1	0.959038	0.395218	0.807698	0.935451					0.0863085	1.59775	-0.87273	0.774853
Q96FJ2	Dynein light chain 2, cytoplasmic	DYNLL2	0.334887	0.393122	0.809496	0.931202					0.210494	0.543995	-0.124393	0.303427
O43615	Mitochondrial import inner membrane translocase subunit TIM44	TIMM44	-1.33682	0.3916	0.810462	-1.04455					-1.16712	1.50781	0.169701	1.00117
P68400	Casein kinase II subunit alpha	CSNK2A1	1.63235	0.391099	0.809614	0.963549					1.59175	2.25546	-0.0405977	0.397163
P42766	60S ribosomal protein L35	RPL35	-1.67348	0.390896	0.80792	-0.963107					-1.63983	2.3309	0.0336579	0.0549155
Q9Y2W1	Thyroid hormone receptor-associated protein 3	THRAP3	-0.90229	0.390782	0.80588	-0.926455					-0.39466	0.832883	0.50763	1.46692
O94826	Mitochondrial import receptor subunit TOM70	TOMM70A	1.47613	0.390236	0.80456	0.961666					1.15195	2.05818	-0.324174	0.0989879
P06744	Glucose-6-phosphate isomerase	GPI	0.802944	0.389395	0.804399	0.923639					0.140312	0.315417	-0.662632	1.47231
P61009	Signal peptidase complex subunit 3	SPCS3	1.55812	0.384772	0.815011	0.949733					1.37189	2.19304	-0.186227	0.265722
P39019	40S ribosomal protein S19	RPS19	1.02699	0.37879	0.826992	0.902059					-0.0763664	1.12861	-1.10335	1.61701
P63208	S-phase kinase-associated protein 1	SKP1	-0.997693	0.376309	0.830802	-0.931229					0.0997053	0.460392	1.0974	1.40005
P22626	Heterogeneous nuclear ribonucleoproteins A2/B1	HNRNPA2B1	1.06632	0.375746	0.829375	0.895849					-0.111862	0.386765	-1.17818	2.02504
P61006	Ras-related protein Rab-8A	RAB8A	0.555694	0.375622	0.827618	0.895596					0.405765	0.975781	-0.14993	0.450351
Q10567	AP-1 complex subunit beta-1	AP1B1	-0.137846	0.375595	0.8253	-0.929666					-0.0540748	0.185042	0.0837714	0.103281
Q15149	Plectin	PLEC	0.976742	0.375493	0.823866	0.895332					0.301343	0.199387	-0.675399	1.87899
P29401	Transketolase	TKT	-0.787299	0.375209	0.821916	-0.894753					-0.471433	0.786077	0.315866	1.30567
P08238	Heat shock protein HSP 90-beta	HSP90AB1	0.695938	0.375208	0.819633	0.894751					0.788252	0.983535	0.0923136	0.920641
P06576	ATP synthase subunit beta, mitochondrial	ATP5B	-0.842778	0.373796	0.819557	-0.891866					-0.674368	1.41988	0.168411	0.814115
P29373	Cellular retinoic acid-binding protein 2	CRABP2	1.26244	0.371453	0.824221	0.993513					0.401535	0.195214	-0.860909	1.78639
Q9UKM9	RNA-binding protein Raly	RALY	0.0810328	0.369755	0.825477	0.916877					0.00707134	0.117261	-0.0739615	0.0248786
Q99613	Eukaryotic translation initiation factor 3 subunit C	EIF3C	-0.571654	0.369284	0.823901	-0.882639					0.178408	0.440417	0.750062	1.03172
O43143	Pre-mRNA-splicing factor ATP-dependent RNA helicase DHX15	DHX15	-0.2217	0.367653	0.825293	-0.983914					-0.221635	0.313439	6.54496e-05	0.0574328
P43487	Ran-specific GTPase-activating protein	RANBP1	-0.541765	0.366941	0.823377	-0.877842					-0.943632	0.770729	-0.401866	0.74069
Q15366	Poly(rC)-binding protein 2	PCBP2	0.60352	0.363596	0.829918	0.870984					0.555045	1.19588	-0.0484745	0.101392
Q96DH6	RNA-binding protein Musashi homolog 2	MSI2	0.520818	0.363562	0.828141	0.973589					0.337827	0.123897	-0.182991	0.746314
P53396	ATP-citrate synthase	ACLY	0.637651	0.363462	0.826049	0.87071					-0.0092356	0.562868	-0.646886	1.13671
Q15050	Ribosome biogenesis regulatory protein homolog	RRS1	0.830184	0.36155	0.829784	0.866784					0.593361	1.30556	-0.236823	1.02348
P26368	Splicing factor U2AF 65 kDa subunit	U2AF2	-0.725797	0.360982	0.828173	-0.865618					-0.798522	1.44915	-0.0727253	0.095327
Q15181	Inorganic pyrophosphatase	PPA1	-0.430574	0.359132	0.831237	-0.861816					-0.452473	0.85725	-0.0218986	0.118159
Q07666	KH domain-containing, RNA-binding, signal transduction-associated protein 1	KHDRBS1	-0.646653	0.357893	0.83274	-0.859269					-0.559664	1.30124	0.0869896	0.0762376
Q13247	Serine/arginine-rich splicing factor 6	SRSF6	-0.758971	0.357198	0.831604	-0.889325					-0.870474	1.11049	-0.111503	0.394479
P23284	Peptidyl-prolyl cis-trans isomerase B	PPIB	0.603833	0.355927	0.833515	0.855223					0.0499673	0.0443903	-0.553865	1.22211
P61201	COP9 signalosome complex subunit 2	COPS2	-1.35328	0.354615	0.835287	-0.951037					-0.283178	1.69307	1.0701	1.08769
P52948	Nuclear pore complex protein Nup98-Nup96	NUP98	1.6228	0.354232	0.833337	0.950072					1.69889	2.40841	0.0760817	0.18617
P14923	Junction plakoglobin	JUP	-0.576889	0.35305	0.833048	-0.880206					-0.205023	0.822152	0.371866	0.441042
P08195	4F2 cell-surface antigen heavy chain	SLC3A2	1.45674	0.35187	0.833319	0.846865					0.117358	0.0474101	-1.33938	2.97902
P35998	26S protease regulatory subunit 7	PSMC2	-0.740097	0.351057	0.832284	-0.845188					-0.742657	0.607064	-0.00256056	1.3899
P17066	Heat shock 70 kDa protein 6	HSPA6	0.471517	0.350045	0.831895	0.8431					-0.117956	0.482242	-0.589473	0.840106
Q01518	Adenylyl cyclase-associated protein 1	CAP1	-0.537293	0.347607	0.833759	-0.868223					-0.316857	0.163302	0.220437	0.822195
Q92879	CUGBP Elav-like family member 1	CELF1	0.778106	0.347237	0.834204	0.932466					-0.233959	0.65347	-1.01206	0.982662
P34897	Serine hydroxymethyltransferase, mitochondrial	SHMT2	-0.349823	0.345915	0.834469	-0.834567					0.0440649	0.147812	0.393888	0.710813
P49368	T-complex protein 1 subunit gamma	CCT3	-0.330329	0.344639	0.836145	-0.861684					-0.291682	0.443952	0.0386466	0.367242
P61978	Heterogeneous nuclear ribonucleoprotein K	HNRNPK	0.524235	0.344258	0.835762	0.83114					0.319578	0.47799	-0.204657	0.982361
P49792	E3 SUMO-protein ligase RanBP2	RANBP2	1.29182	0.34063	0.841602	0.915853					0.0579201	0.382775	-1.2339	1.9577
P43243	Matrin-3	MATR3	-0.193485	0.340356	0.840165	-0.915164					-0.359027	0.260557	-0.165542	0.146657
Q9Y617	Phosphoserine aminotransferase	PSAT1	-1.05345	0.336661	0.845964	-0.844076					-0.0894178	0.17016	0.964035	2.35576
Q13885	Tubulin beta-2A chain	TUBB2A	0.801878	0.335439	0.848544	0.812851					0.592284	0.886974	-0.209593	1.46042
Q14204	Cytoplasmic dynein 1 heavy chain 1	DYNC1H1	-1.08065	0.333496	0.8489	-0.80881					0.120613	0.222946	1.20126	2.30343
P08727	Keratin, type I cytoskeletal 19	KRT19	0.426862	0.329023	0.860051	0.799496					0.0153158	0.320029	-0.411547	0.867627
Q99536	Synaptic vesicle membrane protein VAT-1 homolog	VAT1	-1.20205	0.328825	0.85886	-0.886201					-1.153	1.91824	0.0490473	0.0045856
P08758	Annexin A5	ANXA5	-0.475717	0.328399	0.857066	-0.798194					-0.721142	0.753404	-0.245425	0.705693
P42677	40S ribosomal protein S27	RPS27	1.11854	0.326672	0.857468	0.821974					0.490875	1.79693	-0.627663	0.456558
Q15008	26S proteasome non-ATPase regulatory subunit 6	PSMD6	-1.15106	0.325377	0.857949	-0.819103					0.340592	0.372124	1.49165	2.61385
Q9BQG0	Myb-binding protein 1A	MYBBP1A	0.492675	0.325334	0.85606	0.87744					0.142554	0.247557	-0.350121	0.754494
P30153	Serine/threonine-protein phosphatase 2A 65 kDa regulatory subunit A alpha isoform	PPP2R1A	-0.316862	0.32435	0.856663	-0.78974					0.0908894	0.317784	0.407751	0.618023
P25398	40S ribosomal protein S12	RPS12	-0.3419	0.32421	0.855068	-0.789448					-0.236338	0.732462	0.105562	0.161847
P04264	Keratin, type II cytoskeletal 1	KRT1	0.960808	0.323908	0.85378	0.815843					1.03092	1.70401	0.0701155	1.02209
P32322	Pyrroline-5-carboxylate reductase 1, mitochondrial	PYCR1	-0.424682	0.3238	0.851651	-0.815605					-0.27015	0.661728	0.154533	0.31667
P11413	Glucose-6-phosphate 1-dehydrogenase	G6PD	0.755577	0.323353	0.851522	0.814613					0.305707	0.508703	-0.44987	1.19129
Q04637	Eukaryotic translation initiation factor 4 gamma 1	EIF4G1	0.892312	0.320951	0.857965	0.782631					-0.0168117	0.498311	-0.909123	1.91088
P15311	Ezrin	EZR	-0.418911	0.319738	0.858812	-0.780089					0.360225	0.631679	0.779136	0.682717
Q15717	ELAV-like protein 1	ELAVL1	-0.501764	0.319698	0.856928	-0.780007					-0.242396	1.08652	0.259368	0.246797
P62993	Growth factor receptor-bound protein 2	GRB2	-1.26403	0.319019	0.855872	-0.80499					0.0773551	0.171341	1.34138	2.10321
P07339	Cathepsin D	CTSD	-1.02234	0.314965	0.863951	-0.770079					-1.25436	2.23183	-0.232015	0.553502
P54886	Delta-1-pyrroline-5-carboxylate synthase	ALDH18A1	-0.575078	0.314811	0.861833	-0.769755					-0.605537	1.07813	-0.0304591	0.7156
Q01844	RNA-binding protein EWS	EWSR1	0.164268	0.31424	0.860029	0.794364					0.162769	0.0239696	-0.00149872	0.276921
P26640	Valine--tRNA ligase	VARS	0.889636	0.310567	0.864888	0.76083					-0.118166	0.216345	-1.0078	2.01369
P10909	Clusterin	CLU	0.569007	0.308534	0.868146	0.781651					0.0116857	0.318442	-0.557322	1.30572
Q58FF8	Putative heat shock protein HSP 90-beta 2	HSP90AB2P	-0.377467	0.304152	0.873	-0.747299					0.190684	0.579107	0.568151	0.655773
P50991	T-complex protein 1 subunit delta	CCT4	0.404669	0.303203	0.872184	0.745295					-0.13341	0.108019	-0.538079	0.934219
P09651	Heterogeneous nuclear ribonucleoprotein A1	HNRNPA1	0.589422	0.299499	0.87828	0.737454					0.548953	1.22369	-0.040469	0.647353
P52907	F-actin-capping protein subunit alpha-1	CAPZA1	-0.519858	0.297351	0.879952	-0.756658					-0.204727	0.408988	0.315132	1.16823
P49821	NADH dehydrogenase [ubiquinone] flavoprotein 1, mitochondrial	NDUFV1	0.19156	0.293037	0.884981	0.723738					0.132281	0.183429	-0.0592783	0.420145
P98179	RNA-binding protein 3	RBM3	-0.622341	0.290567	0.88705	-0.790267					-0.584618	1.04188	0.0377226	0.393485
P15559	NAD(P)H dehydrogenase [quinone] 1	NQO1	-0.156948	0.289905	0.886038	-0.739954					-0.272142	0.284505	-0.115194	0.00845045
P14625	Endoplasmin	HSP90B1	-0.603185	0.288317	0.886979	-0.713686					-0.736533	1.40711	-0.133348	0.403699
P51610	Host cell factor 1	HCFC1	0.953319	0.284091	0.896343	0.774029					0.147642	1.31742	-0.805676	1.1394
P46783	40S ribosomal protein S10	RPS10	-0.570304	0.284	0.894518	-0.704466					-0.50916	1.38807	0.0611441	0.19851
P54819	Adenylate kinase 2, mitochondrial	AK2	-1.2592	0.283992	0.892398	-0.726653					-0.868123	1.48322	0.391076	2.53188
P50502	Hsc70-interacting protein	ST13	-0.113537	0.281386	0.895905	-0.720777					0.000352651	0.211324	0.11389	0.00316504
Q9NSD9	Phenylalanine--tRNA ligase beta subunit	FARSB	-0.232248	0.27989	0.899349	-0.717403					-0.00754397	0.31812	0.224704	0.418201
P60660	Myosin light polypeptide 6	MYL6	-0.50509	0.279023	0.898936	-0.693805					0.163926	0.765446	0.669016	1.00202
P04632	Calpain small subunit 1	CAPNS1	0.63046	0.277933	0.900685	0.691465					-0.308551	1.30552	-0.939011	0.888602
Q9P2R7	Succinyl-CoA ligase [ADP-forming] subunit beta, mitochondrial	SUCLA2	-1.08037	0.27704	0.901021	-0.756338					-0.732439	1.63753	0.347934	1.18291
P52597	Heterogeneous nuclear ribonucleoprotein F	HNRNPF	0.98488	0.275714	0.901738	0.753012					1.28994	1.70297	0.305058	0.72194
P40429	60S ribosomal protein L13a	RPL13A	-0.465227	0.274985	0.901949	-0.685129					-0.644277	1.13536	-0.17905	0.306948
P60981	Destrin	DSTN	0.685384	0.274154	0.903144	0.683342					-0.242305	1.46821	-0.927688	0.928614
Q05519	Serine/arginine-rich splicing factor 11	SRSF11	0.780911	0.274083	0.901049	0.70428					0.0681497	0.65618	-0.712761	1.41341
P62333	26S protease regulatory subunit 10B	PSMC6	0.274086	0.274022	0.898963	0.704142					-0.0574904	0.190773	-0.331577	0.504509
Q15084	Protein disulfide-isomerase A6	PDIA6	-0.161501	0.27348	0.897866	-0.702915					-0.0537293	0.0602066	0.107772	0.305301
P04181	Ornithine aminotransferase, mitochondrial	OAT	-0.807271	0.273122	0.895797	-0.702103					-0.656123	1.53141	0.151149	0.262356
Q02952	A-kinase anchor protein 12	AKAP12	0.184932	0.268687	0.901839	0.671555					0.0372308	0.4356	-0.147701	0.1943
O15144	Actin-related protein 2/3 complex subunit 2	ARPC2	0.413084	0.268174	0.900018	0.690888					0.301853	0.796113	-0.111231	0.139162
Q9NYF8	Bcl-2-associated transcription factor 1	BCLAF1	-0.725867	0.268156	0.898233	-0.734035					-0.192005	0.577653	0.533862	1.2736
P12277	Creatine kinase B-type	CKB	-0.704248	0.261774	0.909927	-0.656587					-0.158217	0.994354	0.546031	1.56927
O14980	Exportin-1	XPO1	-0.96198	0.260778	0.908838	-0.654425					-0.0225731	0.0497568	0.939406	2.54556
O00148	ATP-dependent RNA helicase DDX39A	DDX39A	0.558625	0.260494	0.907273	0.673424					-0.266591	0.675421	-0.825216	1.25094
P53675	Clathrin heavy chain 2	CLTCL1	-1.0858	0.259877	0.906367	-0.71323					-0.0354687	0.642551	1.05033	2.05483
P62491	Ras-related protein Rab-11A	RAB11A	0.241403	0.25919	0.904027	0.711503					-0.273378	0.370244	-0.51478	0.305203
Q15907	Ras-related protein Rab-11B	RAB11B	0.241403	0.25919	0.906054	0.711503					-0.273378	0.370244	-0.51478	0.305203
P24534	Elongation factor 1-beta	EEF1B2	-0.614849	0.258762	0.903135	-0.650043					-0.274787	1.53601	0.340062	0.56975
P11766	Alcohol dehydrogenase class-3	ADH5	1.0464	0.258018	0.901564	0.667778					1.1081	2.10195	0.0617026	0.0571404
P60842	Eukaryotic initiation factor 4A-I	EIF4A1	-0.728747	0.257963	0.89983	-0.648306					-0.361623	1.94141	0.367124	0.146915
P08574	Cytochrome c1, heme protein, mitochondrial	CYC1	0.475556	0.256914	0.899069	0.705776					0.401995	0.910383	-0.0735603	0.281479
P07195	L-lactate dehydrogenase B chain	LDHB	0.584963	0.252365	0.905188	0.636099					-0.169165	1.55545	-0.754128	0.342961
Q96AE4	Far upstream element-binding protein 1	FUBP1	0.954589	0.25215	0.904383	0.635629					0.476884	2.49533	-0.477705	0.734537
P84090	Enhancer of rudimentary homolog	ERH	0.409919	0.251908	0.902658	0.6351					0.52308	0.85847	0.11316	0.716107
O75347	Tubulin-specific chaperone A	TBCA	1.06798	0.250928	0.903672	0.651571					1.08996	2.19716	0.0219743	0.129524
P02787	Serotransferrin	TF	-0.260633	0.244229	0.916115	-0.618272					0.197872	0.339891	0.458505	0.646211
O95758	Polypyrimidine tract-binding protein 3	PTBP3	-0.889342	0.244227	0.914093	-0.618267					-0.840817	2.13399	0.0485248	1.28585
P63244	Guanine nucleotide-binding protein subunit beta-2-like 1	GNB2L1	0.596494	0.242157	0.916546	0.631432					0.202228	0.65131	-0.394267	1.53761
P78371	T-complex protein 1 subunit beta	CCT2	0.39241	0.241664	0.915218	0.612627					-0.351814	0.183212	-0.744224	1.09421
P19338	Nucleolin	NCL	-0.46989	0.239577	0.916333	-0.608028					0.0139664	0.790463	0.483856	1.08022
Q9NRF8	CTP synthase 2	CTPS2	0.701262	0.239547	0.915107	0.625419					-0.291034	0.478705	-0.992296	2.01686
P61956	Small ubiquitin-related modifier 2	SUMO2	0.592803	0.239412	0.913109	0.607663					0.643187	1.68299	0.050384	0.150397
P11142	Heat shock cognate 71 kDa protein	HSPA8	0.703751	0.239199	0.911599	0.607193					0.459876	1.97093	-0.243874	0.381349
P02545	Prelamin-A/C	LMNA	-0.522713	0.2353	0.917739	-0.598578					-0.386653	1.20815	0.136061	0.910006
O43432	Eukaryotic translation initiation factor 4 gamma 3	EIF4G3	-0.495001	0.233781	0.918638	-0.612103					-0.251407	1.03803	0.243594	0.446431
Q7L014	Probable ATP-dependent RNA helicase DDX46	DDX46	-0.803256	0.230694	0.923957	-0.63963					0.716857	1.70167	1.52011	0.50837
P15531	Nucleoside diphosphate kinase A	NME1	-0.500483	0.230137	0.924086	-0.587128					-0.750531	1.43095	-0.250048	0.363678
P43304	Glycerol-3-phosphate dehydrogenase, mitochondrial	GPD2	-0.375646	0.226816	0.929017	-0.595953					-0.252256	0.0468473	0.12339	1.19413
Q9HB71	Calcyclin-binding protein	CACYBP	0.354855	0.226334	0.927226	0.578665					0.102886	0.2167	-0.251969	1.0398
Q04760	Lactoylglutathione lyase	GLO1	-0.549663	0.225806	0.926	-0.577488					-1.01805	1.38647	-0.468385	0.89194
P23246	Splicing factor, proline- and glutamine-rich	SFPQ	-0.717215	0.225724	0.924017	-0.593415					-0.520487	1.5929	0.196728	0.429097
P84085	ADP-ribosylation factor 5	ARF5	-0.196519	0.224942	0.92353	-0.591594					-0.0871918	0.432056	0.109327	0.154612
P0DMV9	Heat shock 70 kDa protein 1B	HSPA1B	-0.286014	0.223509	0.925109	-0.572361					-0.215895	0.850044	0.0701186	0.162947
Q58FF6	Putative heat shock protein HSP 90-beta 4	HSP90AB4P	-0.655727	0.22318	0.923634	-0.587492					-0.393595	1.98377	0.262132	0.524144
Q9P289	Serine/threonine-protein kinase 26	STK26	-0.503727	0.223124	0.921868	-0.587363					-0.485577	0.879704	0.0181502	1.04882
Q9Y6E0	Serine/threonine-protein kinase 24	STK24	-0.506584	0.223124	0.919915	-0.587363					-0.5096	0.884692	-0.0030162	1.05476
Q7L1Q6	Basic leucine zipper and W2 domain-containing protein 1	BZW1	0.277683	0.222146	0.920507	0.569313					-0.129204	0.256758	-0.406886	0.804845
P12004	Proliferating cell nuclear antigen	PCNA	0.527979	0.222088	0.918565	0.569184					-0.13809	1.07934	-0.666069	1.19012
Q6IBS0	Twinfilin-2	TWF2	-0.6462	0.217945	0.925878	-0.575276					-0.109985	1.79163	0.536214	0.816218
P11586	C-1-tetrahydrofolate synthase, cytoplasmic	MTHFD1	-0.792512	0.213503	0.935731	-0.549913					0.523592	1.16262	1.3161	2.20888
P11177	Pyruvate dehydrogenase E1 component subunit beta, mitochondrial	PDHB	0.238833	0.212345	0.936763	0.562158					0.467029	0.495704	0.228196	0.397928
Q13200	26S proteasome non-ATPase regulatory subunit 2	PSMD2	0.636228	0.212172	0.935071	0.546911					-0.0847637	0.586562	-0.720992	1.92765
Q7Z4V5	Hepatoma-derived growth factor-related protein 2	HDGFRP2	0.737655	0.211307	0.934647	0.590411					0.151835	1.56064	-0.58582	0.828475
Q07020	60S ribosomal protein L18	RPL18	0.191991	0.210512	0.93465	0.543165					0.36893	0.477881	0.17694	0.382681
P21333	Filamin-A	FLNA	-0.5909	0.210067	0.933929	-0.542159					0.294607	0.0769091	0.885506	1.8862
Q86V81	THO complex subunit 4	ALYREF	0.214493	0.208053	0.935577	0.552069					0.027493	0.518473	-0.187	0.0761615
P23381	Tryptophan--tRNA ligase, cytoplasmic	WARS	-1.15195	0.20735	0.934228	-0.580323					0.0151111	0.0776334	1.16706	2.80616
O00159	Unconventional myosin-Ic	MYO1C	0.691586	0.20386	0.938058	0.528093					0.488753	0.724887	-0.202833	2.14933
Q93045	Stathmin-2	STMN2	0.477486	0.200925	0.943068	0.521415					-0.145528	0.808263	-0.623015	1.36474
P99999	Cytochrome c	CYCS	0.841218	0.200373	0.942848	0.520157					0.0300069	0.218075	-0.811211	2.79264
P46779	60S ribosomal protein L28	RPL28	-0.0845314	0.196123	0.949684	-0.523858					-0.0774054	0.212569	0.00712602	0.0580138
Q99873	Protein arginine N-methyltransferase 1	PRMT1	0.271103	0.195424	0.94941	0.522196					0.0278396	0.493546	-0.243263	0.602788
Q9NUQ9	Protein FAM49B	FAM49B	-1.14316	0.191438	0.953644	-0.539587					0.0955896	0.195875	1.23875	2.98972
Q01469	Fatty acid-binding protein, epidermal	FABP5	0.592876	0.190388	0.953853	0.49729					-0.447319	0.931255	-1.0402	1.84306
P08708	40S ribosomal protein S17	RPS17	-0.107663	0.189554	0.953092	-0.495371					-0.248911	0.355935	-0.141248	0.122547
P55884	Eukaryotic translation initiation factor 3 subunit B	EIF3B	0.0860634	0.188609	0.952878	0.493193					0.0468511	0.186863	-0.0392123	0.237562
Q12849	G-rich sequence factor 1	GRSF1	0.639978	0.188291	0.951611	0.505195					0.848499	1.69191	0.20852	0.228143
P48047	ATP synthase subunit O, mitochondrial	ATP5O	-0.498145	0.187895	0.950397	-0.491548					-0.16266	0.346901	0.335485	1.72068
P18206	Vinculin	VCL	-0.573155	0.187421	0.949115	-0.490454					0.130326	0.442482	0.703482	1.97515
P61457	Pterin-4-alpha-carbinolamine dehydratase	PCBD1	-1.01955	0.185638	0.94904	-0.524664					0.0706546	0.0999206	1.09021	2.74635
P14866	Heterogeneous nuclear ribonucleoprotein L	HNRNPL	0.264355	0.185086	0.948732	0.48506					0.369136	0.698462	0.104781	0.634985
Q99798	Aconitate hydratase, mitochondrial	ACO2	-0.356589	0.183516	0.948988	-0.481425					-0.160145	0.461679	0.196444	1.19697
Q71UM5	40S ribosomal protein S27-like	RPS27L	-0.461821	0.182755	0.949026	-0.491929					-0.377954	0.810999	0.083867	1.1214
P62873	Guanine nucleotide-binding protein G(I)/G(S)/G(T) subunit beta-1	GNB1	-0.481033	0.179788	0.952448	-0.484796					-0.446992	1.32627	0.0340416	0.162284
P62879	Guanine nucleotide-binding protein G(I)/G(S)/G(T) subunit beta-2	GNB2	-0.481033	0.179788	0.950547	-0.484796					-0.446992	1.32627	0.0340416	0.162284
P30837	Aldehyde dehydrogenase X, mitochondrial	ALDH1B1	0.64636	0.176268	0.954382	0.476306					1.15666	0.694865	0.510301	1.75309
P09493	Tropomyosin alpha-1 chain	TPM1	-0.122965	0.174216	0.955849	-0.471346					-0.053886	0.04404	0.069079	0.34862
P39687	Acidic leucine-rich nuclear phosphoprotein 32 family member A	ANP32A	-0.333414	0.173842	0.954333	-0.49417					-0.136691	0.335748	0.196723	0.893142
P49748	Very long-chain specific acyl-CoA dehydrogenase, mitochondrial	ACADVL	0.774278	0.173754	0.952578	0.493941					0.12186	0.229647	-0.652418	2.20493
P39748	Flap endonuclease 1	FEN1	0.136391	0.17196	0.953605	0.489285					0.0734689	0.390018	-0.0629224	0.0574109
P29218	Inositol monophosphatase 1	IMPA1	-0.242553	0.168868	0.959748	-0.458377					-0.178531	0.707046	0.064022	0.0905408
P39023	60S ribosomal protein L3	RPL3	0.624162	0.168862	0.957858	0.447231					-0.900589	1.43177	-1.52475	1.94763
P08670	Vimentin	VIM	0.202433	0.168727	0.95622	0.446913					0.029521	0.0307199	-0.172912	0.783946
O95373	Importin-7	IPO7	-0.598168	0.168121	0.954965	-0.445488					-0.0912491	0.33618	0.506919	2.30124
P04843	Dolichyl-diphosphooligosaccharide--protein glycosyltransferase subunit 1	RPN1	-0.0943122	0.165099	0.959115	-0.438367					0.0025301	0.230564	0.0968423	0.292748
P00441	Superoxide dismutase [Cu-Zn]	SOD1	-0.450068	0.164366	0.958508	-0.447411					-0.830674	1.34881	-0.380605	0.065768
P17812	CTP synthase 1	CTPS1	-0.182978	0.163503	0.958058	-0.445303					-0.53924	0.310959	-0.356262	0.643776
P18124	60S ribosomal protein L7	RPL7	-0.304601	0.159268	0.966093	-0.434935					-0.532601	1.06234	-0.228	0.564417
P49721	Proteasome subunit beta type-2	PSMB2	0.207044	0.156613	0.969204	0.428412					0.126063	0.607497	-0.0809803	0.320491
Q9UQ80	Proliferation-associated protein 2G4	PA2G4	0.188264	0.156095	0.968519	0.417008					0.0268634	0.604899	-0.1614	0.495534
Q12905	Interleukin enhancer-binding factor 2	ILF2	-0.213829	0.155472	0.968031	-0.415524					-0.297559	0.665418	-0.0837296	0.593011
Q00610	Clathrin heavy chain 1	CLTC	0.628591	0.153359	0.970456	0.410478					-0.163038	1.36332	-0.791628	2.27521
O95202	LETM1 and EF-hand domain-containing protein 1, mitochondrial	LETM1	-0.194411	0.153042	0.968794	-0.419615					-0.177321	0.554349	0.0170897	0.397675
P11021	78 kDa glucose-regulated protein	HSPA5	-0.235233	0.152108	0.967915	-0.407484					-0.11205	0.911934	0.123183	0.410046
P31949	Protein S100-A11	S100A11	0.20651	0.151414	0.968131	0.405821					0.219572	0.854321	0.0130617	0.216755
P36405	ADP-ribosylation factor-like protein 3	ARL3	0.564435	0.150741	0.969418	0.433808					-0.370167	1.01637	-0.934602	1.53388
P61088	Ubiquitin-conjugating enzyme E2 N	UBE2N	0.0661218	0.149389	0.970899	0.400964					0.165259	0.186877	0.0991371	0.216009
Q92820	Gamma-glutamyl hydrolase	GGH	0.262086	0.148902	0.969756	0.409376					0.0540607	0.813656	-0.208026	0.389174
Q9NR31	GTP-binding protein SAR1a	SAR1A	0.200506	0.147589	0.971109	0.406119					0.414366	0.626909	0.21386	0.302444
Q9Y6B6	GTP-binding protein SAR1b	SAR1B	0.200506	0.147589	0.969262	0.406119					0.414366	0.626909	0.21386	0.302444
P61353	60S ribosomal protein L27	RPL27	0.491115	0.145566	0.971324	0.401094					-0.34981	0.190991	-0.840925	1.6372
P48444	Coatomer subunit delta	ARCN1	0.262685	0.144741	0.97147	0.399041					0.100287	0.441531	-0.162398	0.826163
P40227	T-complex protein 1 subunit zeta	CCT6A	0.410451	0.144732	0.969633	0.389747					-0.180891	0.632361	-0.591342	1.71094
P47914	60S ribosomal protein L29	RPL29	-0.478305	0.14428	0.96846	-0.388655					-0.672177	1.64862	-0.193872	1.35118
Q9Y266	Nuclear migration protein nudC	NUDC	-0.454418	0.144058	0.967073	-0.388119					0.631976	0.671202	1.08639	1.91362
Q06210	Glutamine--fructose-6-phosphate aminotransferase [isomerizing] 1	GFPT1	-0.69228	0.143927	0.965353	-0.415816					-0.69228	2.35272	0	0.0911952
O00487	26S proteasome non-ATPase regulatory subunit 14	PSMD14	0.324335	0.142164	0.966049	0.383538					-0.166184	1.06428	-0.490519	1.00629
P05388	60S acidic ribosomal protein P0	RPLP0	0.394442	0.1419	0.964951	0.382898					0.558693	1.61841	0.164251	0.751234
Q8N257	Histone H2B type 3-B	HIST3H2BB	0.4535	0.141361	0.963529	0.381592					0.251979	1.4304	-0.201521	1.48025
P60228	Eukaryotic translation initiation factor 3 subunit E	EIF3E	-0.235274	0.139613	0.964261	-0.377347					0.0123875	0.162855	0.247662	1.06757
P62750	60S ribosomal protein L23a	RPL23A	0.272058	0.139196	0.962466	0.376336					-0.230511	1.00443	-0.502568	0.747607
Q13263	Transcription intermediary factor 1-beta	TRIM28	0.112213	0.138948	0.961093	0.375733					0.206531	0.0207458	0.0943178	0.516862
Q86U42	Polyadenylate-binding protein 2	PABPN1	-0.0431546	0.136675	0.964972	-0.378877					-0.0768107	0.140088	-0.0336561	0.0863458
P00352	Retinal dehydrogenase 1	ALDH1A1	0.153014	0.136192	0.963719	0.369021					-0.240491	0.388862	-0.393506	0.603812
Q9NPH2	Inositol-3-phosphate synthase 1	ISYNA1	-0.452335	0.133459	0.966551	-0.387984					3.27826e-06	1.24996	0.452339	1.0752
P17844	Probable ATP-dependent RNA helicase DDX5	DDX5	0.240304	0.13324	0.965314	0.361806					0.371133	0.334874	0.130829	1.10057
Q99879	Histone H2B type 1-M	HIST1H2BM	0.467148	0.131771	0.964544	0.358206					0.590025	1.44323	0.122877	1.73763
Q99880	Histone H2B type 1-L	HIST1H2BL	0.469959	0.131771	0.96632	0.358206					0.593576	1.45191	0.123617	1.74809
Q16778	Histone H2B type 2-E	HIST2H2BE	-0.357695	0.131133	0.964228	-0.35664					-0.236006	0.0859809	0.121689	1.73505
Q09666	Neuroblast differentiation-associated protein AHNAK	AHNAK	0.245688	0.13044	0.962872	0.354938					0.30275	0.876979	0.057062	0.817515
P62277	40S ribosomal protein S13	RPS13	-0.0996812	0.126989	0.967876	-0.37066					0.161657	0.321326	0.261338	0.203458
P28066	Proteasome subunit alpha type-5	PSMA5	-0.163352	0.125997	0.967394	-0.343993					-0.434931	0.180753	-0.271579	0.802392
Q15029	116 kDa U5 small nuclear ribonucleoprotein component	EFTUD2	-0.0958089	0.125647	0.966259	-0.35102					-0.114665	0.271929	-0.0188563	0.346848
Q13547	Histone deacetylase 1	HDAC1	-0.463965	0.121004	0.97424	-0.339184					-0.464543	1.74591	-0.000577867	0.799773
Q9UNM6	26S proteasome non-ATPase regulatory subunit 13	PSMD13	0.484457	0.120069	0.974156	0.32929					-0.129903	0.190443	-0.61436	2.5411
Q13177	Serine/threonine-protein kinase PAK 2	PAK2	-0.235643	0.117971	0.975804	-0.331417					0.275513	0.767981	0.511156	0.80023
Q6P2Q9	Pre-mRNA-processing-splicing factor 8	PRPF8	-0.423897	0.117052	0.975277	-0.329059					-0.691947	0.493556	-0.268049	2.34242
Q16643	Drebrin	DBN1	0.0978766	0.115839	0.975097	0.318729					0.311475	0.164834	0.213599	0.505699
P23528	Cofilin-1	CFL1	0.287056	0.113383	0.977477	0.312571					-0.0499889	0.541198	-0.337045	1.49577
P46778	60S ribosomal protein L21	RPL21	0.244843	0.111614	0.97964	0.308123					0.512435	1.32003	0.267592	0.389641
P62847	40S ribosomal protein S24	RPS24	-0.398814	0.110725	0.980869	-0.305882					0.323563	0.137587	0.722377	2.25408
Q12792	Twinfilin-1	TWF1	-0.392324	0.110695	0.979111	-0.312671					0.248328	1.6794	0.640651	0.16442
P09874	Poly [ADP-ribose] polymerase 1	PARP1	0.227417	0.110183	0.978812	0.325165					-0.45354	0.225578	-0.680957	0.963019
P38159	RNA-binding motif protein, X chromosome	RBMX	-0.293857	0.1091	0.978214	-0.301782					-0.837826	0.611127	-0.543969	1.57195
P18621	60S ribosomal protein L17	RPL17	0.371351	0.108873	0.976913	0.301209					0.0762932	1.01124	-0.295058	1.88077
Q14974	Importin subunit beta-1	KPNB1	-0.369979	0.108832	0.975174	-0.301105					-0.438925	2.12259	-0.0689459	0.154848
P00367	Glutamate dehydrogenase 1, mitochondrial	GLUD1	-0.316196	0.107062	0.976391	-0.296627					-1.15281	1.45651	-0.836616	1.13465
P43686	26S protease regulatory subunit 6B	PSMC4	-0.579075	0.106713	0.974823	-0.315676					-0.171603	0.432693	0.407472	2.55788
P62316	Small nuclear ribonucleoprotein Sm D2	SNRPD2	-0.17245	0.105627	0.975299	-0.292988					0.311053	0.392131	0.483504	0.941037
P05387	60S acidic ribosomal protein P2	RPLP2	0.129665	0.105571	0.973576	0.299365					0.246128	0.444185	0.116463	0.529884
P62826	GTP-binding nuclear protein Ran	RAN	0.182558	0.104007	0.975139	0.288871					0.041379	0.877932	-0.141179	0.653756
Q9Y5B9	FACT complex subunit SPT16	SUPT16H	-0.367259	0.103635	0.973718	-0.307229					0.528991	0.993335	0.89625	1.36792
P08243	Asparagine synthetase [glutamine-hydrolyzing]	ASNS	-0.431376	0.10211	0.975192	-0.284036					-0.018734	0.169697	0.412642	2.62505
P07947	Tyrosine-protein kinase Yes	YES1	-0.153237	0.101304	0.976239	-0.300813					0	0.0738499	0.153237	0.716619
P12931	Proto-oncogene tyrosine-protein kinase Src	SRC	-0.153237	0.101304	0.974578	-0.300813					0	0.0738499	0.153237	0.716619
Q13155	Aminoacyl tRNA synthase complex-interacting multifunctional protein 2	AIMP2	0.110216	0.0954571	0.983629	0.272838					-0.113944	0.0747967	-0.224161	0.539387
P30046	D-dopachrome decarboxylase	DDT	0.202529	0.0937034	0.984565	0.279778					-0.162199	1.00139	-0.364728	0.212718
P02786	Transferrin receptor protein 1	TFRC	0.160831	0.093484	0.983373	0.261895					0.0672392	0.622136	-0.0935914	0.862737
Q07955	Serine/arginine-rich splicing factor 1	SRSF1	-0.0107018	0.0914939	0.987012	-0.262344					-0.0473063	0.0542055	-0.0366046	0.0106827
P25787	Proteasome subunit alpha type-2	PSMA2	0.0271171	0.0910309	0.986222	0.261115					-0.153977	0.13493	-0.181094	0.0491329
P09972	Fructose-bisphosphate aldolase C	ALDOC	0.244743	0.0904226	0.984679	0.253969					-0.606899	1.20695	-0.851643	1.15293
P12956	X-ray repair cross-complementing protein 6	XRCC6	-0.413812	0.0883576	0.987107	-0.253999					-0.988057	2.17082	-0.574245	0.361059
P04083	Annexin A1	ANXA1	0.127705	0.0879661	0.986211	0.247583					-0.137559	0.62419	-0.265264	0.639183
Q14498	RNA-binding protein 39	RBM39	-0.228606	0.0876839	0.985483	-0.252201					-0.471726	1.1154	-0.24312	0.685317
P12268	Inosine-5-monophosphate dehydrogenase 2	IMPDH2	-0.0938238	0.0876604	0.983787	-0.246787					-0.287348	0.557249	-0.193524	0.350835
P06737	Glycogen phosphorylase, liver form	PYGL	-0.16644	0.0875718	0.982495	-0.246556					-0.0752733	0.199919	0.0911664	1.15202
P01009	Alpha-1-antitrypsin	SERPINA1	0.261145	0.0857033	0.983986	0.24168					-0.681903	1.2039	-0.943048	1.43294
P41227	N-alpha-acetyltransferase 10	NAA10	0.335993	0.0842661	0.984904	0.253392					-0.438668	1.05788	-0.774661	1.54833
P47756	F-actin-capping protein subunit beta	CAPZB	-0.113556	0.0826128	0.988185	-0.248738					-0.359604	0.586412	-0.246047	0.270108
Q16658	Fascin	FSCN1	0.0383875	0.0822426	0.987836	0.232612					0.108002	0.124823	0.0696141	0.257142
P06733	Alpha-enolase	ENO1	0.218877	0.0817359	0.987387	0.231281					-0.212523	0.25694	-0.4314	1.6189
P63104	14-3-3 protein zeta/delta	YWHAZ	-0.0605443	0.0817214	0.985707	-0.231243					0.144388	0.0708186	0.204933	0.447924
Q02543	60S ribosomal protein L18a	RPL18A	0.0794103	0.0787613	0.989793	0.228229					0.0422488	0.366674	-0.0371615	0.408566
Q15819	Ubiquitin-conjugating enzyme E2 variant 2	UBE2V2	0.220336	0.0766062	0.993295	0.222392					0.0983756	0.520615	-0.12196	1.27724
P62805	Histone H4	HIST1H4A	0.10714	0.0758778	0.993144	0.215807					-0.231866	0.543901	-0.339006	0.666035
Q9NTK5	Obg-like ATPase 1	OLA1	-0.173766	0.075827	0.991466	-0.215672					-0.336586	1.20127	-0.16282	0.710199
P30085	UMP-CMP kinase	CMPK1	-0.0102419	0.0754628	0.990239	-0.228494					-0.000878379	0.00124221	0.00936347	0.0633776
Q8TCT9	Minor histocompatibility antigen H13	HM13	-0.350973	0.0746279	0.990525	-0.226117					0.58428	2.02497	0.935253	0.847326
P20339	Ras-related protein Rab-5A	RAB5A	-0.126333	0.0725932	0.991557	-0.211471					0.157681	0.749893	0.284014	0.400139
P61020	Ras-related protein Rab-5B	RAB5B	-0.126333	0.0725932	0.993224	-0.211471					0.157681	0.749893	0.284014	0.400139
O60701	UDP-glucose 6-dehydrogenase	UGDH	-0.223979	0.0724602	0.990312	-0.211108					-0.0814746	0.496177	0.142504	1.37952
O14744	Protein arginine N-methyltransferase 5	PRMT5	-0.130644	0.0722924	0.989204	-0.219455					-0.60625	0.469203	-0.475607	0.699025
Q99623	Prohibitin-2	PHB2	0.0977182	0.0721822	0.987553	0.210349					0.0803183	0.83745	-0.0173999	0.194412
Q99832	T-complex protein 1 subunit eta	CCT7	0.21914	0.0720539	0.986507	0.205629					0.315452	0.610247	0.096312	1.74207
P35232	Prohibitin	PHB	0.138622	0.0699669	0.989824	0.204287					-0.334691	0.649349	-0.473313	0.902389
P62249	40S ribosomal protein S16	RPS16	0.019367	0.0689136	0.989635	0.197222					0.0729959	0.150625	0.053629	0.0790002
O43852	Calumenin	CALU	-0.0752087	0.0653755	0.995483	-0.191657					-0.514407	0.521825	-0.439198	0.375537
P18669	Phosphoglycerate mutase 1	PGAM1	-0.129733	0.0648608	0.994424	-0.186309					-0.54893	1.17845	-0.419196	0.256705
P16989	Y-box-binding protein 3	YBX3	-0.235363	0.0643521	0.993316	-0.19664					-0.0993098	0.917065	0.136053	1.42275
Q12874	Splicing factor 3A subunit 3	SF3A3	0.132503	0.0643032	0.992198	0.184802					0.0377478	0.328937	-0.0947552	1.19753
Q9Y230	RuvB-like 2	RUVBL2	0.170863	0.0635336	0.991591	0.186564					0.666113	1.08906	0.495251	0.804649
P13010	X-ray repair cross-complementing protein 5	XRCC5	0.10773	0.0631548	0.990474	0.181693					0.413486	0.801326	0.305756	0.642305
Q53H12	Acylglycerol kinase, mitochondrial	AGK	-0.264239	0.0608223	0.99202	-0.186414					-0.779628	1.57067	-0.51539	1.24561
Q08257	Quinone oxidoreductase	CRYZ	0.12207	0.0588984	0.993672	0.180817					-0.400004	0.149559	-0.522074	0.942952
P78344	Eukaryotic translation initiation factor 4 gamma 2	EIF4G2	-0.19999	0.0581302	0.992661	-0.171534					-0.116116	0.39618	0.0838739	2.13999
Q96C36	Pyrroline-5-carboxylate reductase 2	PYCR2	-0.288174	0.0547488	0.997105	-0.16206					-0.802286	2.33085	-0.514112	0.719265
P22234	Multifunctional protein ADE2	PAICS	0.0417317	0.0542803	0.996085	0.157461					0.175213	0.229502	0.133482	0.397553
Q16891	MICOS complex subunit MIC60	IMMT	0.0624001	0.0538002	0.99484	0.15614					-0.19874	0.297836	-0.26114	0.624849
Q08211	ATP-dependent RNA helicase A	DHX9	0.127933	0.0499767	0.999889	0.145574					0.0720419	1.3645	-0.0558908	0.674605
P30048	Thioredoxin-dependent peroxide reductase, mitochondrial	PRDX3	0.0659256	0.049782	0.998266	0.145034					0.0374932	0.308643	-0.0284324	0.724288
E9PAV3	Nascent polypeptide-associated complex subunit alpha, muscle-specific form	NACA	0.0853054	0.0484789	0.997971	0.141415					-0.257853	0.844954	-0.343158	0.614568
P62195	26S protease regulatory subunit 8	PSMC5	0.0564776	0.0468207	0.999553	0.13963					0.131732	0.537424	0.0752548	0.106426
P36542	ATP synthase subunit gamma, mitochondrial	ATP5C1	0.0285496	0.0463188	0.999393	0.135398					-0.0330221	0.359195	-0.0615717	0.0660337
P00390	Glutathione reductase, mitochondrial	GSR	-0.11012	0.045848	0.998613	-0.134083					-0.0793394	0.320412	0.0307811	1.38595
P09960	Leukotriene A-4 hydrolase	LTA4H	-0.152983	0.0447247	0.999066	-0.133648					0.0299753	1.5286	0.182958	0.209098
P09211	Glutathione S-transferase P	GSTP1	0.146416	0.044602	0.99746	0.133297					-0.24823	1.31777	-0.394646	0.932995
P49321	Nuclear autoantigenic sperm protein	NASP	-0.0947862	0.0442032	0.99618	-0.132156					0.105191	0.227234	0.199977	1.32236
Q16181	Septin-7	SEPTIN7	0.0530339	0.0420948	0.997904	0.123562					0.049885	0.283299	-0.00314899	0.687319
P46459	Vesicle-fusing ATPase	NSF	-0.161806	0.0406523	0.998918	-0.119498					0.489378	0.595783	0.651183	2.26833
P09496	Clathrin light chain A	CLTA	0.0961359	0.0399593	0.998428	0.124798					0.35239	1.02737	0.256254	0.362398
Q13162	Peroxiredoxin-4	PRDX4	-0.101179	0.0364599	1	-0.107625					-0.671346	1.57704	-0.570168	0.405363
P22314	Ubiquitin-like modifier-activating enzyme 1	UBA1	0.0534643	0.0355768	1	0.105112					-0.0236951	0.462179	-0.0771594	0.750027
P52272	Heterogeneous nuclear ribonucleoprotein M	HNRNPM	-0.0484439	0.0303106	1	-0.0900356					-0.345308	0.805061	-0.296864	0.469446
O76094	Signal recognition particle subunit SRP72	SRP72	0.032222	0.0296392	1	0.0899033					0.365898	0.480166	0.333676	0.0363544
P26599	Polypyrimidine tract-binding protein 1	PTBP1	0.0441025	0.0293376	1	0.087233					-0.0733391	0.666701	-0.117442	0.56773
P31689	DnaJ homolog subfamily A member 1	DNAJA1	0.0842911	0.029301	1	0.0924637					0.219807	1.17494	0.135516	0.53066
P62979	Ubiquitin-40S ribosomal protein S27a	RPS27A	0.0933741	0.0290743	1	0.0864735					-0.180398	1.0174	-0.273772	1.56933
P0DN76	Splicing factor U2AF 35 kDa subunit	U2AF1	0.0518373	0.0283435	1	0.0860873					-0.412179	1.04791	-0.464016	0.321858
O75964	ATP synthase subunit g, mitochondrial	ATP5L	-0.0537787	0.0278604	1	-0.0846619					0.2183	0.67322	0.272078	0.739023
P61158	Actin-related protein 3	ACTR3	0.0942814	0.0266792	1	0.0844122					0.142667	0.435451	0.0483854	1.51835
P54652	Heat shock-related 70 kDa protein 2	HSPA2	0.123208	0.0258215	1	0.0770594					0.224717	1.73939	0.101509	2.15492
P52209	6-phosphogluconate dehydrogenase, decarboxylating	PGD	0.0440636	0.0254334	1	0.075932					-0.307432	0.852074	-0.351495	0.533127
P30044	Peroxiredoxin-5, mitochondrial	PRDX5	0.0362546	0.0247724	1	0.07401					-0.502078	0.692559	-0.538333	0.490159
P49458	Signal recognition particle 9 kDa protein	SRP9	0.110179	0.0240884	1	0.0764157					-0.240192	0.737811	-0.350371	1.90091
P52434	DNA-directed RNA polymerases I, II, and III subunit RPABC3	POLR2H	-0.0468517	0.0202146	1	-0.0619204					-0.396186	1.27002	-0.349334	0.473332
Q16795	NADH dehydrogenase [ubiquinone] 1 alpha subcomplex subunit 9, mitochondrial	NDUFA9	0.019953	0.0175071	1	0.0559189					-0.379262	0.145073	-0.399215	0.483315
Q15691	Microtubule-associated protein RP/EB family member 1	MAPRE1	-0.0163852	0.0166446	1	-0.0511796					-0.076963	0.355666	-0.0605778	0.340577
P50990	T-complex protein 1 subunit theta	CCT8	0.0245037	0.0162088	1	0.0488701					-0.617793	0.725607	-0.642296	0.477198
Q9Y3D6	Mitochondrial fission 1 protein	FIS1	0.0881065	0.0147942	1	0.0455809					0.3046	0.239677	0.216494	3.65186
P20042	Eukaryotic translation initiation factor 2 subunit 2	EIF2S2	0.0371322	0.0143549	1	0.0442485					0.310027	0.642625	0.272895	1.30737
Q13838	Spliceosome RNA helicase DDX39B	DDX39B	-0.0332474	0.0128188	1	-0.0387921					-0.565105	1.16838	-0.531857	0.915746
P46777	60S ribosomal protein L5	RPL5	-0.0287594	0.0106837	1	-0.032407					-0.379233	0.92457	-0.350474	1.22794
Q08945	FACT complex subunit SSRP1	SSRP1	-0.0195484	0.0101237	1	-0.0313508					-0.161511	0.15332	-0.141962	1.16304
P13639	Elongation factor 2	EEF2	-0.0177989	0.00862893	1	-0.0262341					-0.140705	1.11281	-0.122906	0.37761
Q13283	Ras GTPase-activating protein-binding protein 1	G3BP1	-0.00124736	0.00514266	1	-0.0166487					0.152336	0.100877	0.153583	0.0324124
P32969	60S ribosomal protein L9	RPL9	-0.0221829	0.00390537	1	-0.0126607					-1.12203	1.81791	-1.09985	1.68372
P12814	Alpha-actinin-1	ACTN1	0.00769922	0.0038154	1	0.0116627					-0.312924	0.884567	-0.320623	0.724537
P53007	Tricarboxylate transport protein, mitochondrial	SLC25A1	-0.0082317	0.00242503	1	-0.00787487					0.348772	1.47612	0.357003	0.0802068
Q96FW1	Ubiquitin thioesterase OTUB1	OTUB1	-0.00100834	0.0013124	1	-0.00410468					-0.175881	0.323954	-0.174873	0.0857825
P36578	60S ribosomal protein L4	RPL4	-0.00246586	0.00113012	1	-0.00346508					-0.794823	1.16965	-0.792357	0.388823
P22307	Non-specific lipid-transfer protein	SCP2	-0.000502614	0.000291323	1	-0.000894094					0.273553	0.270446	0.274056	0.935358
A5YKK6	CCR4-NOT transcription complex subunit 1	CNOT1	NaN	0	0.991426	0	+				-0.463723	0.655803	NaN	NaN
A6NHR9	Structural maintenance of chromosomes flexible hinge domain-containing protein 1	SMCHD1	NaN	0	0.9937	0	+				-1.59898	0.00502593	NaN	NaN
A6NKT7	RanBP2-like and GRIP domain-containing protein 3	RGPD3	1.74753	0	0.994461	0	+				0.139796	0.250881	NaN	NaN
O00151	PDZ and LIM domain protein 1	PDLIM1	NaN	0	0.996748	0	+				-0.513019	1.4726	NaN	NaN
O00231	26S proteasome non-ATPase regulatory subunit 11	PSMD11	1.44904	0	1	0	+				1.29927	0.857299	NaN	NaN
O00232	26S proteasome non-ATPase regulatory subunit 12	PSMD12	-0.426069	0	1	0	+				0.349471	0.140547	NaN	NaN
O00264	Membrane-associated progesterone receptor component 1	PGRMC1	NaN	0	0.995985	0	+				-0.328892	0.359666	NaN	NaN
O00442	RNA 3-terminal phosphate cyclase	RTCA	NaN	0	0.975796	0	+				-0.362183	1.65917	NaN	NaN
O00499	Myc box-dependent-interacting protein 1	BIN1	NaN	0	0.976529	0	+				0	0.622485	NaN	NaN
O00505	Importin subunit alpha-4	KPNA3	1.65028	0	0.977263	0	+				-0.154659	0.486809	NaN	NaN
O00541	Pescadillo homolog	PES1	NaN	0	0.977998	0	+				-0.852571	0.189211	NaN	NaN
O00567	Nucleolar protein 56	NOP56	-2.90871	0	0.978735	0	+				-0.128978	0.224429	NaN	NaN
O00629	Importin subunit alpha-3	KPNA4	NaN	0	0.980951	0	+				0.264463	0.264769	NaN	NaN
O14530	Thioredoxin domain-containing protein 9	TXNDC9	NaN	0	0.983921	0	+				-0.168122	0.23776	NaN	NaN
O14561	Acyl carrier protein, mitochondrial	NDUFAB1	0.269235	0	0.985413	0	+				0.154834	0.519595	NaN	NaN
P47813	Eukaryotic translation initiation factor 1A, X-chromosomal	EIF1AX	NaN	0	0.986161	0	+				-0.703202	0.441719	NaN	NaN
O14787	Transportin-2	TNPO2	NaN	0	1	0	+				0.115535	0.719865	NaN	NaN
O14949	Cytochrome b-c1 complex subunit 8	UQCRQ	NaN	0	1	0	+				-0.322313	0.455819	NaN	NaN
O14964	Hepatocyte growth factor-regulated tyrosine kinase substrate	HGS	-1.27322	0	1	0	+				0.65573	1.31475	NaN	NaN
O15067	Phosphoribosylformylglycinamidine synthase	PFAS	-1.39199	0	1	0	+				-1.39199	2.08704	NaN	NaN
O15143	Actin-related protein 2/3 complex subunit 1B	ARPC1B	NaN	0	1	0	+				-0.660914	0.74475	NaN	NaN
O15145	Actin-related protein 2/3 complex subunit 3	ARPC3	NaN	0	1	0	+				1.1607	0.359446	NaN	NaN
O15212	Prefoldin subunit 6	PFDN6	NaN	0	1	0	+				-0.00948786	0.142847	NaN	NaN
O15294	UDP-N-acetylglucosamine--peptide N-acetylglucosaminyltransferase 110 kDa subunit	OGT	NaN	0	1	0	+				-0.330173	1.42748	NaN	NaN
O15355	Protein phosphatase 1G	PPM1G	NaN	0	1	0	+				-0.235613	1.13635	NaN	NaN
O15371	Eukaryotic translation initiation factor 3 subunit D	EIF3D	-0.636617	0	1	0	+				-0.636617	1.08555	NaN	NaN
O15372	Eukaryotic translation initiation factor 3 subunit H	EIF3H	0.509984	0	1	0	+				0.121034	0.568686	NaN	NaN
O15479	Melanoma-associated antigen B2	MAGEB2	0.701454	0	1	0	+				-0.0747368	0.11084	NaN	NaN
O43148	mRNA cap guanine-N7 methyltransferase	RNMT	NaN	0	1	0	+				0.832844	1.13195	NaN	NaN
O43169	Cytochrome b5 type B	CYB5B	-0.65741	0	1	0	+				-0.238786	0.337694	NaN	NaN
O43181	NADH dehydrogenase [ubiquinone] iron-sulfur protein 4, mitochondrial	NDUFS4	-1.42014	0	1	0	+				0.211579	0.3013	NaN	NaN
O43242	26S proteasome non-ATPase regulatory subunit 3	PSMD3	-1.70415	0	1	0	+				0.232998	0.578118	NaN	NaN
O43324	Eukaryotic translation elongation factor 1 epsilon-1	EEF1E1	1.83514	0	1	0	+				1.95195	0.0319088	NaN	NaN
O43399	Tumor protein D54	TPD52L2	0.234783	0	1	0	+				-0.401585	1.31466	NaN	NaN
O43447	Peptidyl-prolyl cis-trans isomerase H	PPIH	0.52973	0	1	0	+				0.322176	0.429533	NaN	NaN
O43491	Band 4.1-like protein 2	EPB41L2	1.01508	0	1	0	+				0.873699	1.1604	NaN	NaN
O43504	Ragulator complex protein LAMTOR5	LAMTOR5	NaN	0	1	0	+				0	0.284305	NaN	NaN
O43684	Mitotic checkpoint protein BUB3	BUB3	-0.2343	0	1	0	+				-0.385235	1.28056	NaN	NaN
O43719	HIV Tat-specific factor 1	HTATSF1	NaN	0	0.973603	0	+				-0.771652	1.64152	NaN	NaN
O43765	Small glutamine-rich tetratricopeptide repeat-containing protein alpha	SGTA	0.426449	0	0.972874	0	+				0.154379	0.192227	NaN	NaN
O43795	Unconventional myosin-Ib	MYO1B	0.962394	0	0.97142	0	+				0.214572	0.515083	NaN	NaN
O43805	Sjoegren syndrome nuclear autoantigen 1	SSNA1	NaN	0	0.931728	0	+				0	1	NaN	NaN
O43837	Isocitrate dehydrogenase [NAD] subunit beta, mitochondrial	IDH3B	-0.846375	0	0.932396	0	+				-1.32879	1.87919	NaN	NaN
O43847	Nardilysin	NRD1	NaN	0	0.933065	0	+				0.281233	0.733588	NaN	NaN
O60518	Ran-binding protein 6	RANBP6	NaN	0	0.937778	0	+				0.141386	0.101734	NaN	NaN
O60684	Importin subunit alpha-7	KPNA6	NaN	0	0.941173	0	+				0	1	NaN	NaN
O60716	Catenin delta-1	CTNND1	NaN	0	0.941855	0	+				0.514434	0.401627	NaN	NaN
O60749	Sorting nexin-2	SNX2	1.10121	0	0.930394	0	+				1.81163	1.30585	NaN	NaN
O60763	General vesicular transport factor p115	USO1	NaN	0	0.929064	0	+				-0.425145	1.60794	NaN	NaN
O60841	Eukaryotic translation initiation factor 5B	EIF5B	NaN	0	0.918558	0	+				-0.926058	1.62511	NaN	NaN
O75312	Zinc finger protein ZPR1	ZPR1	-1.02453	0	0.921816	0	+				0.0436409	0.660117	NaN	NaN
O75351	Vacuolar protein sorting-associated protein 4B	VPS4B	-2.10701	0	0.923781	0	+				-0.11736	0.0549971	NaN	NaN
O75436	Vacuolar protein sorting-associated protein 26A	VPS26A	0.150569	0	0.925755	0	+				0.150569	0.688714	NaN	NaN
O75475	PC4 and SFRS1-interacting protein	PSIP1	-1.19881	0	0.927737	0	+				0.367214	0.177145	NaN	NaN
O75533	Splicing factor 3B subunit 1	SF3B1	-2.00262	0	0.959941	0	+				-0.056046	0.094931	NaN	NaN
O75534	Cold shock domain-containing protein E1	CSDE1	NaN	0	0.96065	0	+				0.274117	0.160996	NaN	NaN
O75718	Cartilage-associated protein	CRTAP	-0.508311	0	0.963499	0	+				-1.17183	2.10214	NaN	NaN
O75832	26S proteasome non-ATPase regulatory subunit 10	PSMD10	NaN	0	0.964214	0	+				0.00527427	0.166114	NaN	NaN
O75844	CAAX prenyl protease 1 homolog	ZMPSTE24	1.22142	0	0.959232	0	+				0.83305	2.07775	NaN	NaN
O76003	Glutaredoxin-3	GLRX3	-2.21421	0	0.967803	0	+				0.0337301	0.671846	NaN	NaN
O94905	Erlin-2	ERLIN2	NaN	0	0.957819	0	+				-0.0360425	1.20769	NaN	NaN
O94925	Glutaminase kidney isoform, mitochondrial	GLS	NaN	0	0.957113	0	+				-0.216061	0.305556	NaN	NaN
O94979	Protein transport protein Sec31A	SEC31A	NaN	0	0.945968	0	+				-0.0435039	0.869257	NaN	NaN
O95372	Acyl-protein thioesterase 2	LYPLA2	0.712301	0	0.949423	0	+				1.44043	2.04439	NaN	NaN
O95453	Poly(A)-specific ribonuclease PARN	PARN	-0.0721142	0	0.951508	0	+				-0.300062	1.04905	NaN	NaN
O95747	Serine/threonine-protein kinase OSR1	OXSR1	1.44881	0	0.952903	0	+				0.649109	0.94802	NaN	NaN
O95793	Double-stranded RNA-binding protein Staufen homolog 1	STAU1	NaN	0	0.955706	0	+				-0.377009	0.533172	NaN	NaN
O95881	Thioredoxin domain-containing protein 12	TXNDC12	NaN	0	1	0	+				-0.299761	0.913293	NaN	NaN
O96019	Actin-like protein 6A	ACTL6A	NaN	0	1	0	+				0.405293	1.23736	NaN	NaN
P00505	Aspartate aminotransferase, mitochondrial	GOT2	3.83975	0	1	0	+				0.0361846	0.0636198	NaN	NaN
P00738	Haptoglobin	HP	NaN	0	1	0	+				0.67973	0.961284	NaN	NaN
P01023	Alpha-2-macroglobulin	A2M	-2.46717	0	1	0	+				-0.534991	0.288787	NaN	NaN
P01031	Complement C5	C5	-0.199229	0	1	0	+				0.442483	0.341015	NaN	NaN
P01111	GTPase NRas	NRAS	NaN	0	1	0	+				-0.456004	0.0524869	NaN	NaN
P01116	GTPase KRas	KRAS	NaN	0	1	0	+				-0.456004	0.0524869	NaN	NaN
P02675	Fibrinogen beta chain	FGB	-0.607834	0	1	0	+				-0.544037	1.15007	NaN	NaN
P02760	Protein AMBP	AMBP	NaN	0	1	0	+				-0.226425	0.40441	NaN	NaN
P02794	Ferritin heavy chain	FTH1	NaN	0	1	0	+				-0.704495	0.650841	NaN	NaN
P04004	Vitronectin	VTN	NaN	0	1	0	+				-0.72904	1.09026	NaN	NaN
P04040	Catalase	CAT	NaN	0	1	0	+				0.210457	0.538581	NaN	NaN
P04080	Cystatin-B	CSTB	-0.820559	0	1	0	+				-0.36718	1.19029	NaN	NaN
P04114	Apolipoprotein B-100	APOB	0.622637	0	1	0	+				0.238788	0.466267	NaN	NaN
P04179	Superoxide dismutase [Mn], mitochondrial	SOD2	-0.875928	0	1	0	+				0.125461	1.146	NaN	NaN
P04844	Dolichyl-diphosphooligosaccharide--protein glycosyltransferase subunit 2	RPN2	-0.0524495	0	1	0	+				-0.123462	0.168769	NaN	NaN
P05026	Sodium/potassium-transporting ATPase subunit beta-1	ATP1B1	1.32647	0	1	0	+				-0.108991	0.294552	NaN	NaN
P05160	Coagulation factor XIII B chain	F13B	1.38901	0	1	0	+				0.801559	1.17015	NaN	NaN
P05386	60S acidic ribosomal protein P1	RPLP1	NaN	0	1	0	+				1.45928	0.939473	NaN	NaN
P05556	Integrin beta-1	ITGB1	-0.691287	0	1	0	+				0.913128	0.766393	NaN	NaN
P06493	Cyclin-dependent kinase 1	CDK1	-2.94418	0	1	0	+				-0.996417	1.99256	NaN	NaN
P07099	Epoxide hydrolase 1	EPHX1	NaN	0	1	0	+				0.294501	1.4243	NaN	NaN
P07108	Acyl-CoA-binding protein	DBI	2.21522	0	1	0	+				-0.155091	0.567927	NaN	NaN
P07148	Fatty acid-binding protein, liver	FABP1	-0.294374	0	1	0	+				-0.409704	0.359586	NaN	NaN
P07225	Vitamin K-dependent protein S	PROS1	NaN	0	1	0	+				-0.984723	0.771142	NaN	NaN
P07384	Calpain-1 catalytic subunit	CAPN1	NaN	0	1	0	+				0.530978	0.851214	NaN	NaN
P07686	Beta-hexosaminidase subunit beta	HEXB	NaN	0	1	0	+				-0.48595	0.898692	NaN	NaN
P08237	ATP-dependent 6-phosphofructokinase, muscle type	PFKM	NaN	0	1	0	+				-0.640136	1.45064	NaN	NaN
P09012	U1 small nuclear ribonucleoprotein A	SNRPA	NaN	0	1	0	+				-0.638165	0.986984	NaN	NaN
P09110	3-ketoacyl-CoA thiolase, peroxisomal	ACAA1	NaN	0	1	0	+				-1.03514	0.405119	NaN	NaN
P09234	U1 small nuclear ribonucleoprotein C	SNRPC	1.39793	0	1	0	+				0.201917	0.193082	NaN	NaN
P09417	Dihydropteridine reductase	QDPR	NaN	0	1	0	+				0.0335027	1.67911	NaN	NaN
P09429	High mobility group protein B1	HMGB1	NaN	0	1	0	+				0.0616973	0.0780911	NaN	NaN
P09525	Annexin A4	ANXA4	0.968759	0	1	0	+				0.562719	0.371705	NaN	NaN
P09936	Ubiquitin carboxyl-terminal hydrolase isozyme L1	UCHL1	NaN	0	1	0	+				-1.11277	2.04938	NaN	NaN
P0C0L4	Complement C4-A	C4A	-1.17626	0	1	0	+				-0.608426	1.30182	NaN	NaN
P0C0L5	Complement C4-B	C4B	-1.02443	0	1	0	+				-0.358015	0.911759	NaN	NaN
P10644	cAMP-dependent protein kinase type I-alpha regulatory subunit	PRKAR1A	NaN	0	1	0	+				0.203352	0.287583	NaN	NaN
P12270	Nucleoprotein TPR	TPR	NaN	0	1	0	+				-0.596494	1.29031	NaN	NaN
P12532	Creatine kinase U-type, mitochondrial	CKMT1A	NaN	0	1	0	+				0.330892	0.557352	NaN	NaN
P13693	Translationally-controlled tumor protein	TPT1	0.0824516	0	1	0	+				-0.00141219	0.0479633	NaN	NaN
P13798	Acylamino-acid-releasing enzyme	APEH	NaN	0	1	0	+				0.729419	1.07859	NaN	NaN
P14324	Farnesyl pyrophosphate synthase	FDPS	-1.26596	0	1	0	+				-0.496605	0.714603	NaN	NaN
P14735	Insulin-degrading enzyme	IDE	NaN	0	1	0	+				-0.593192	1.54276	NaN	NaN
P14868	Aspartate--tRNA ligase, cytoplasmic	DARS	-0.0153077	0	1	0	+				0.361978	0.438585	NaN	NaN
P14927	Cytochrome b-c1 complex subunit 7	UQCRB	0.332181	0	1	0	+				0.0151225	0.562065	NaN	NaN
P15170	Eukaryotic peptide chain release factor GTP-binding subunit ERF3A	GSPT1	NaN	0	1	0	+				-0.146129	0.0686388	NaN	NaN
P15924	Desmoplakin	DSP	NaN	0	1	0	+				-0.0632327	1.0281	NaN	NaN
P15927	Replication protein A 32 kDa subunit	RPA2	2.71476	0	1	0	+				1.02679	1.8228	NaN	NaN
P17174	Aspartate aminotransferase, cytoplasmic	GOT1	NaN	0	1	0	+				0.125661	0.150667	NaN	NaN
P17301	Integrin alpha-2	ITGA2	1.12278	0	1	0	+				0.938911	1.06778	NaN	NaN
P17612	cAMP-dependent protein kinase catalytic subunit alpha	PRKACA	-1.94215	0	1	0	+				0.0356991	0.0817101	NaN	NaN
P17655	Calpain-2 catalytic subunit	CAPN2	NaN	0	1	0	+				0.839967	1.07632	NaN	NaN
P17858	ATP-dependent 6-phosphofructokinase, liver type	PFKL	NaN	0	1	0	+				-0.659795	1.84111	NaN	NaN
P17931	Galectin-3	LGALS3	NaN	0	1	0	+				-0.0353282	0.253924	NaN	NaN
P20290	Transcription factor BTF3	BTF3	1.63146	0	1	0	+				0.300875	1.96624	NaN	NaN
P20340	Ras-related protein Rab-6A	RAB6A	NaN	0	1	0	+				-0.516326	1.67661	NaN	NaN
P20648	Potassium-transporting ATPase alpha chain 1	ATP4A	NaN	0	1	0	+				-0.695231	1.41762	NaN	NaN
P21283	V-type proton ATPase subunit C 1	ATP6V1C1	NaN	0	1	0	+				-0.13317	0.215803	NaN	NaN
P21399	Cytoplasmic aconitate hydratase	ACO1	NaN	0	1	0	+				0.714606	1.6466	NaN	NaN
P21912	Succinate dehydrogenase [ubiquinone] iron-sulfur subunit, mitochondrial	SDHB	NaN	0	1	0	+				0.494332	0.777474	NaN	NaN
P22087	rRNA 2-O-methyltransferase fibrillarin	FBL	0.457453	0	1	0	+				0.443969	0.354394	NaN	NaN
P22694	cAMP-dependent protein kinase catalytic subunit beta	PRKACB	-1.94215	0	1	0	+				0.0356991	0.0817101	NaN	NaN
P23921	Ribonucleoside-diphosphate reductase large subunit	RRM1	0.0577662	0	1	0	+				0.244724	0.360542	NaN	NaN
P25205	DNA replication licensing factor MCM3	MCM3	0.798178	0	1	0	+				-0.234184	0.202978	NaN	NaN
P25789	Proteasome subunit alpha type-4	PSMA4	-0.164709	0	1	0	+				-0.638272	0.289256	NaN	NaN
P26373	60S ribosomal protein L13	RPL13	2.19684	0	0.916615	0	+				0.246073	0.641473	NaN	NaN
P27105	Erythrocyte band 7 integral membrane protein	STOM	NaN	0	0.915324	0	+				-0.135234	0.090451	NaN	NaN
P27448	MAP/microtubule affinity-regulating kinase 3	MARK3	NaN	0	0.793991	0	+				-0.504119	1.10305	NaN	NaN
P28290	Sperm-specific antigen 2	SSFA2	-0.524255	0	0.793023	0	+				-0.482411	0.342306	NaN	NaN
P28331	NADH-ubiquinone oxidoreductase 75 kDa subunit, mitochondrial	NDUFS1	NaN	0	0.796912	0	+				-0.213884	0.450792	NaN	NaN
P28676	Grancalcin	GCA	NaN	0	0.798381	0	+				-0.538084	1.393	NaN	NaN
P28838	Cytosol aminopeptidase	LAP3	-0.82426	0	0.798872	0	+				-0.254437	0.485459	NaN	NaN
P29317	Ephrin type-A receptor 2	EPHA2	NaN	0	0.799363	0	+				0.432921	1.12057	NaN	NaN
P29966	Myristoylated alanine-rich C-kinase substrate	MARCKS	NaN	0	0.80084	0	+				1.38558	1.20623	NaN	NaN
P30041	Peroxiredoxin-6	PRDX6	-0.494369	0	0.797401	0	+				-0.546294	1.30209	NaN	NaN
P30084	Enoyl-CoA hydratase, mitochondrial	ECHS1	1.26171	0	0.791574	0	+				-0.0773838	0.128265	NaN	NaN
P30419	Glycylpeptide N-tetradecanoyltransferase 1	NMT1	NaN	0	0.784408	0	+				0.808181	1.30218	NaN	NaN
P30566	Adenylosuccinate lyase	ADSL	NaN	0	0.785356	0	+				1.39866	2.32982	NaN	NaN
P30740	Leukocyte elastase inhibitor	SERPINB1	-0.27769	0	0.786782	0	+				-0.469813	0.508555	NaN	NaN
P31150	Rab GDP dissociation inhibitor alpha	GDI1	3.63166	0	0.787736	0	+				0.397067	0.81063	NaN	NaN
P31323	cAMP-dependent protein kinase type II-beta regulatory subunit	PRKAR2B	NaN	0	0.788213	0	+				0.740369	1.48876	NaN	NaN
P33176	Kinesin-1 heavy chain	KIF5B	NaN	0	0.79013	0	+				-0.237367	0.963121	NaN	NaN
P33992	DNA replication licensing factor MCM5	MCM5	1.61306	0	0.801334	0	+				0.433711	0.596603	NaN	NaN
P35237	Serpin B6	SERPINB6	0.345426	0	0.813879	0	+				0.333524	0.454842	NaN	NaN
P35244	Replication protein A 14 kDa subunit	RPA3	NaN	0	0.814388	0	+				-0.517169	1.23642	NaN	NaN
P35268	60S ribosomal protein L22	RPL22	-0.175218	0	0.81541	0	+				-0.123042	0.245136	NaN	NaN
P35606	Coatomer subunit beta	COPB2	0.342791	0	0.812861	0	+				0.342791	0.616155	NaN	NaN
P36952	Serpin B5	SERPINB5	NaN	0	0.819007	0	+				0.205283	1.14575	NaN	NaN
P36957	Dihydrolipoyllysine-residue succinyltransferase component of 2-oxoglutarate dehydrogenase complex, mitochondrial	DLST	-0.349147	0	0.819523	0	+				-0.400895	0.640133	NaN	NaN
P39656	Dolichyl-diphosphooligosaccharide--protein glycosyltransferase 48 kDa subunit	DDOST	0.0518565	0	0.807307	0	+				0.111558	1.35667	NaN	NaN
P40222	Alpha-taxilin	TXLNA	NaN	0	0.803315	0	+				-0.131624	0.374801	NaN	NaN
P40925	Malate dehydrogenase, cytoplasmic	MDH1	1.92939	0	0.804309	0	+				-0.0998295	0.0906475	NaN	NaN
P41252	Isoleucine--tRNA ligase, cytoplasmic	IARS	-1.48256	0	0.805805	0	+				0.512522	0.534945	NaN	NaN
P42126	Enoyl-CoA delta isomerase 1, mitochondrial	ECI1	0.911294	0	0.806305	0	+				-0.877351	1.8471	NaN	NaN
P42167	Lamina-associated polypeptide 2, isoforms beta/gamma	TMPO	NaN	0	0.806806	0	+				-0.302507	1.09382	NaN	NaN
P42224	Signal transducer and activator of transcription 1-alpha/beta	STAT1	NaN	0	0.807809	0	+				-0.548899	0.795295	NaN	NaN
P42765	3-ketoacyl-CoA thiolase, mitochondrial	ACAA2	NaN	0	0.808814	0	+				0.227071	0.693694	NaN	NaN
P43034	Platelet-activating factor acetylhydrolase IB subunit alpha	PAFAH1B1	-2.08837	0	0.809318	0	+				-0.441615	0.0469155	NaN	NaN
P43246	DNA mismatch repair protein Msh2	MSH2	NaN	0	0.809822	0	+				-0.099181	0.140263	NaN	NaN
P45954	Short/branched chain specific acyl-CoA dehydrogenase, mitochondrial	ACADSB	-1.54865	0	0.782519	0	+				0.302822	1.48162	NaN	NaN
P45973	Chromobox protein homolog 5	CBX5	0.602713	0	0.782048	0	+				0.60452	0.948872	NaN	NaN
P46060	Ran GTPase-activating protein 1	RANGAP1	NaN	0	0.781578	0	+				-0.293626	0.523382	NaN	NaN
P46087	Probable 28S rRNA (cytosine(4447)-C(5))-methyltransferase	NOP2	NaN	0	0.756116	0	+				-0.923132	0.922698	NaN	NaN
P46109	Crk-like protein	CRKL	NaN	0	0.756556	0	+				1.67587	2.25797	NaN	NaN
P46977	Dolichyl-diphosphooligosaccharide--protein glycosyltransferase subunit STT3A	STT3A	NaN	0	0.75788	0	+				0.876376	1.81113	NaN	NaN
P47895	Aldehyde dehydrogenase family 1 member A3	ALDH1A3	1.44258	0	0.758322	0	+				0.825353	1.74092	NaN	NaN
P47897	Glutamine--tRNA ligase	QARS	NaN	0	0.755238	0	+				1.11402	0.450238	NaN	NaN
P48506	Glutamate--cysteine ligase catalytic subunit	GCLC	NaN	0	0.760096	0	+				0.515487	1.09047	NaN	NaN
P48723	Heat shock 70 kDa protein 13	HSPA13	NaN	0	0.761878	0	+				-0.903078	1.27715	NaN	NaN
P48729	Casein kinase I isoform alpha	CSNK1A1	NaN	0	0.762325	0	+				-1.45857	0.448201	NaN	NaN
P49591	Serine--tRNA ligase, cytoplasmic	SARS	NaN	0	0.74742	0	+				-1.20904	1.89478	NaN	NaN
P49755	Transmembrane emp24 domain-containing protein 10	TMED10	0.0338698	0	0.748712	0	+				0.179215	0.011687	NaN	NaN
P49915	GMP synthase [glutamine-hydrolyzing]	GMPS	NaN	0	0.749576	0	+				0.0530977	0.195577	NaN	NaN
P50213	Isocitrate dehydrogenase [NAD] subunit alpha, mitochondrial	IDH3A	1.69358	0	0.750441	0	+				0.112014	0.00708963	NaN	NaN
P50416	Carnitine O-palmitoyltransferase 1, liver isoform	CPT1A	-1.03854	0	0.750875	0	+				0.424709	0.600629	NaN	NaN
P50914	60S ribosomal protein L14	RPL14	-0.105617	0	0.75305	0	+				-0.363517	0.97893	NaN	NaN
P50993	Sodium/potassium-transporting ATPase subunit alpha-2	ATP1A2	NaN	0	0.753486	0	+				-0.43203	0.705634	NaN	NaN
P51003	Poly(A) polymerase alpha	PAPOLA	NaN	0	0.746133	0	+				-0.768519	1.63623	NaN	NaN
P51570	Galactokinase	GALK1	NaN	0	0.77413	0	+				0.904756	1.23977	NaN	NaN
P51648	Fatty aldehyde dehydrogenase	ALDH3A2	NaN	0	0.774591	0	+				1.56149	0.882834	NaN	NaN
P51659	Peroxisomal multifunctional enzyme type 2	HSD17B4	NaN	0	0.775516	0	+				0.0363187	0.309832	NaN	NaN
P51665	26S proteasome non-ATPase regulatory subunit 7	PSMD7	2.03411	0	0.775979	0	+				0.882901	0.888398	NaN	NaN
P51809	Vesicle-associated membrane protein 7	VAMP7	NaN	0	0.776442	0	+				-0.0917568	1.40825	NaN	NaN
P52701	DNA mismatch repair protein Msh6	MSH6	NaN	0	0.778302	0	+				-0.224839	0.20153	NaN	NaN
P52815	39S ribosomal protein L12, mitochondrial	MRPL12	0.16604	0	0.779702	0	+				0.157937	0.0562795	NaN	NaN
P53041	Serine/threonine-protein phosphatase 5	PPP5C	NaN	0	0.781108	0	+				0.102019	0.960061	NaN	NaN
P53621	Coatomer subunit alpha	COPA	-2.37212	0	0.765017	0	+				-0.0597464	0.0782701	NaN	NaN
P54578	Ubiquitin carboxyl-terminal hydrolase 14	USP14	NaN	0	0.766822	0	+				-0.263559	2.27658	NaN	NaN
P54707	Potassium-transporting ATPase alpha chain 2	ATP12A	NaN	0	0.767728	0	+				-0.695231	1.41762	NaN	NaN
P54727	UV excision repair protein RAD23 homolog B	RAD23B	-0.692243	0	0.769091	0	+				-0.536364	0.0945428	NaN	NaN
P54920	Alpha-soluble NSF attachment protein	NAPA	NaN	0	0.769546	0	+				-0.930172	0.932649	NaN	NaN
P55010	Eukaryotic translation initiation factor 5	EIF5	1.19443	0	0.770002	0	+				0.280408	0.479794	NaN	NaN
P55084	Trifunctional enzyme subunit beta, mitochondrial	HADHB	1.64548	0	0.770916	0	+				0.316754	0.292552	NaN	NaN
P55769	NHP2-like protein 1	NHP2L1	-0.819156	0	0.844	0	+				-0.80803	1.29151	NaN	NaN
P55795	Heterogeneous nuclear ribonucleoprotein H2	HNRNPH2	-0.964313	0	0.880596	0	+				-0.577497	1.42447	NaN	NaN
P55809	Succinyl-CoA:3-ketoacid coenzyme A transferase 1, mitochondrial	OXCT1	0.834452	0	0.881193	0	+				0.0731043	0.0693341	NaN	NaN
P56556	NADH dehydrogenase [ubiquinone] 1 alpha subcomplex subunit 6	NDUFA6	NaN	0	0.882989	0	+				-0.316141	0.887867	NaN	NaN
P59910	DnaJ homolog subfamily B member 13	DNAJB13	NaN	0	0.88	0	+				0.54921	0.558134	NaN	NaN
P59998	Actin-related protein 2/3 complex subunit 4	ARPC4	NaN	0	0.884792	0	+				-0.0720094	0.136687	NaN	NaN
P60520	Gamma-aminobutyric acid receptor-associated protein-like 2	GABARAPL2	NaN	0	0.886603	0	+				-0.895852	0.868075	NaN	NaN
P61106	Ras-related protein Rab-14	RAB14	-1.79101	0	0.885395	0	+				-0.090731	1.92175	NaN	NaN
P61160	Actin-related protein 2	ACTR2	-0.327421	0	0.879405	0	+				-0.213143	0.803471	NaN	NaN
P61289	Proteasome activator complex subunit 3	PSME3	-0.838362	0	0.878216	0	+				0.653971	0.924855	NaN	NaN
P61326	Protein mago nashi homolog	MAGOH	NaN	0	0.868243	0	+				-0.509386	0.233435	NaN	NaN
P61962	DDB1- and CUL4-associated factor 7	DCAF7	NaN	0	0.871153	0	+				0	0.597576	NaN	NaN
P62191	26S protease regulatory subunit 4	PSMC1	-0.469837	0	0.871737	0	+				0.262467	0.773364	NaN	NaN
P62273	40S ribosomal protein S29	RPS29	0.211546	0	0.872908	0	+				0.0534304	0.265891	NaN	NaN
P62306	Small nuclear ribonucleoprotein F	SNRPF	-2.15661	0	0.873495	0	+				-0.106182	0.150165	NaN	NaN
P62314	Small nuclear ribonucleoprotein Sm D1	SNRPD1	1.56636	0	0.874082	0	+				1.3456	1.45143	NaN	NaN
P62495	Eukaryotic peptide chain release factor subunit 1	ETF1	-2.18593	0	0.875259	0	+				-0.980771	0.237042	NaN	NaN
P62829	60S ribosomal protein L23	RPL23	0.109029	0	0.875849	0	+				0.0846	0.161111	NaN	NaN
P62910	60S ribosomal protein L32	RPL32	-0.272534	0	0.877031	0	+				-0.1631	0.265234	NaN	NaN
P62917	60S ribosomal protein L8	RPL8	NaN	0	0.890247	0	+				0.145593	0.408946	NaN	NaN
P62995	Transformer-2 protein homolog beta	TRA2B	NaN	0	0.890857	0	+				-0.364354	0.0341774	NaN	NaN
P63165	Small ubiquitin-related modifier 1	SUMO1	2.58444	0	0.905756	0	+				0.482341	1.02145	NaN	NaN
P63220	40S ribosomal protein S21	RPS21	0.138387	0	0.90702	0	+				-0.282642	0.601244	NaN	NaN
P63279	SUMO-conjugating enzyme UBC9	UBE2I	NaN	0	0.907654	0	+				0.233083	0.574479	NaN	NaN
P63313	Thymosin beta-10	TMSB10	1.02382	0	0.908288	0	+				0.974334	1.37994	NaN	NaN
P67870	Casein kinase II subunit beta	CSNK2B	3.24407	0	0.904495	0	+				0.206093	0.132622	NaN	NaN
P78347	General transcription factor II-I	GTF2I	NaN	0	0.912112	0	+				-0.0467947	0.0286211	NaN	NaN
P83731	60S ribosomal protein L24	RPL24	-3.6415	0	0.913394	0	+				0.405237	0.638383	NaN	NaN
P84098	60S ribosomal protein L19	RPL19	NaN	0	0.914037	0	+				-0.0137939	0.0195075	NaN	NaN
P98160	Basement membrane-specific heparan sulfate proteoglycan core protein	HSPG2	NaN	0	0.910196	0	+				0.59001	0.8344	NaN	NaN
Q00341	Vigilin	HDLBP	-2.08031	0	0.903238	0	+				-0.048701	0.034844	NaN	NaN
Q02978	Mitochondrial 2-oxoglutarate/malate carrier protein	SLC25A11	NaN	0	0.895768	0	+				-0.130747	0.369515	NaN	NaN
Q03001	Dystonin	DST	NaN	0	0.896386	0	+				0.292597	0.413794	NaN	NaN
Q06265	Exosome complex component RRP45	EXOSC9	NaN	0	0.898866	0	+				-0.104518	0.0586881	NaN	NaN
Q07065	Cytoskeleton-associated protein 4	CKAP4	-0.0300892	0	0.899488	0	+				-0.118457	0.119925	NaN	NaN
Q08170	Serine/arginine-rich splicing factor 4	SRSF4	-1.15301	0	0.901359	0	+				-0.825142	1.23364	NaN	NaN
Q08752	Peptidyl-prolyl cis-trans isomerase D	PPID	-2.92913	0	0.901985	0	+				0.123471	0.310639	NaN	NaN
Q08J23	tRNA (cytosine(34)-C(5))-methyltransferase	NSUN2	NaN	0	0.867664	0	+				-0.122499	0.254208	NaN	NaN
Q09161	Nuclear cap-binding protein subunit 1	NCBP1	NaN	0	0.867085	0	+				0	0.54707	NaN	NaN
Q12800	Alpha-globin transcription factor CP2	TFCP2	0.817213	0	0.835321	0	+				-0.794297	1.12331	NaN	NaN
Q12840	Kinesin heavy chain isoform 5A	KIF5A	NaN	0	0.835859	0	+				-0.523243	1.04828	NaN	NaN
Q12907	Vesicular integral-membrane protein VIP36	LMAN2	0.963047	0	0.836396	0	+				1.15851	0.0751207	NaN	NaN
Q12931	Heat shock protein 75 kDa, mitochondrial	TRAP1	-2.17834	0	0.836935	0	+				-0.957895	1.51441	NaN	NaN
Q13011	Delta(3,5)-Delta(2,4)-dienoyl-CoA isomerase, mitochondrial	ECH1	NaN	0	0.833714	0	+				0.45066	1.38183	NaN	NaN
Q13123	Protein Red	IK	1.77529	0	0.839096	0	+				0.0433307	0.144235	NaN	NaN
Q13126	S-methyl-5-thioadenosine phosphorylase	MTAP	-1.08201	0	0.839638	0	+				-1.08201	1.24649	NaN	NaN
Q13347	Eukaryotic translation initiation factor 3 subunit I	EIF3I	2.70428	0	0.842359	0	+				0.101098	0.616027	NaN	NaN
Q13428	Treacle protein	TCOF1	0.0806508	0	0.833179	0	+				0.173464	0.000884589	NaN	NaN
Q13435	Splicing factor 3B subunit 2	SF3B2	1.02362	0	0.832646	0	+				0.192773	0.826067	NaN	NaN
Q13564	NEDD8-activating enzyme E1 regulatory subunit	NAE1	-1.89543	0	0.824721	0	+				-0.871047	1.19562	NaN	NaN
Q13596	Sorting nexin-1	SNX1	NaN	0	0.826294	0	+				0.931412	1.31722	NaN	NaN
Q13630	GDP-L-fucose synthase	TSTA3	NaN	0	0.828929	0	+				0.146431	1.11667	NaN	NaN
Q13733	Sodium/potassium-transporting ATPase subunit alpha-4	ATP1A4	NaN	0	0.829987	0	+				-0.810146	1.38841	NaN	NaN
Q14116	Interleukin-18	IL18	NaN	0	0.822633	0	+				-0.945602	1.33728	NaN	NaN
Q14151	Scaffold attachment factor B2	SAFB2	2.14997	0	0.857361	0	+				0.49644	0.733229	NaN	NaN
Q14166	Tubulin--tyrosine ligase-like protein 12	TTLL12	NaN	0	0.859061	0	+				-0.371623	1.21315	NaN	NaN
Q14247	Src substrate cortactin	CTTN	-0.161165	0	0.85963	0	+				-0.0806875	0.604155	NaN	NaN
Q14258	E3 ubiquitin/ISG15 ligase TRIM25	TRIM25	1.18434	0	0.856232	0	+				0.793323	1.1699	NaN	NaN
Q14320	Protein FAM50A	FAM50A	NaN	0	0.86191	0	+				-0.453175	0.640886	NaN	NaN
Q14566	DNA replication licensing factor MCM6	MCM6	NaN	0	0.863054	0	+				-0.0246294	0.0413768	NaN	NaN
Q14624	Inter-alpha-trypsin inhibitor heavy chain H4	ITIH4	1.13293	0	0.863628	0	+				0.678196	1.47442	NaN	NaN
Q14694	Ubiquitin carboxyl-terminal hydrolase 10	USP10	-0.502311	0	0.861339	0	+				0.494431	1.5334	NaN	NaN
Q14696	LDLR chaperone MESD	MESDC2	1.74566	0	0.855668	0	+				1.62008	2.08146	NaN	NaN
Q14764	Major vault protein	MVP	NaN	0	0.855105	0	+				0.990931	1.21692	NaN	NaN
Q14919	Dr1-associated corepressor	DRAP1	NaN	0	0.845647	0	+				0.925033	0.0601066	NaN	NaN
Q14980	Nuclear mitotic apparatus protein 1	NUMA1	NaN	0	0.847301	0	+				0.305992	0.754677	NaN	NaN
Q15233	Non-POU domain-containing octamer-binding protein	NONO	-0.0915344	0	0.852302	0	+				0.203741	0.459864	NaN	NaN
Q15291	Retinoblastoma-binding protein 5	RBBP5	NaN	0	1	0	+				-0.147155	0.100153	NaN	NaN
Q15424	Scaffold attachment factor B1	SAFB	0.330617	0	1	0	+				0.0763413	0.112754	NaN	NaN
Q15428	Splicing factor 3A subunit 2	SF3A2	NaN	0	1	0	+				-1.07575	1.24126	NaN	NaN
Q15459	Splicing factor 3A subunit 1	SF3A1	-2.86578	0	1	0	+				0.0445776	0.152823	NaN	NaN
Q15637	Splicing factor 1	SF1	-2.99515	0	1	0	+				-0.332391	0.470071	NaN	NaN
Q15833	Syntaxin-binding protein 2	STXBP2	NaN	0	1	0	+				0.22581	1.27432	NaN	NaN
Q15847	Adipogenesis regulatory factor	ADIRF	1.50326	0	1	0	+				0.652176	1.06383	NaN	NaN
Q16629	Serine/arginine-rich splicing factor 7	SRSF7	NaN	0	1	0	+				0.0174508	0.0969441	NaN	NaN
Q16630	Cleavage and polyadenylation specificity factor subunit 6	CPSF6	NaN	0	1	0	+				1.09195	0.180377	NaN	NaN
Q16836	Hydroxyacyl-coenzyme A dehydrogenase, mitochondrial	HADH	NaN	0	1	0	+				1.03388	1.46344	NaN	NaN
Q16881	Thioredoxin reductase 1, cytoplasmic	TXNRD1	NaN	0	1	0	+				-0.272308	0.262069	NaN	NaN
Q2TAY7	WD40 repeat-containing protein SMU1	SMU1	-0.213141	0	1	0	+				0.172586	0.387085	NaN	NaN
Q3LXA3	Bifunctional ATP-dependent dihydroxyacetone kinase/FAD-AMP lyase (cyclizing)	DAK	-0.58907	0	1	0	+				-0.292777	0.129401	NaN	NaN
Q4G0P3	Hydrocephalus-inducing protein homolog	HYDIN	NaN	0	1	0	+				0	0.0882093	NaN	NaN
Q53H82	Beta-lactamase-like protein 2	LACTB2	NaN	0	1	0	+				0.218065	1.52835	NaN	NaN
Q5JQF8	Polyadenylate-binding protein 1-like 2	PABPC1L2A	2.63413	0	1	0	+				0.00405138	0.0151682	NaN	NaN
Q6DKJ4	Nucleoredoxin	NXN	NaN	0	1	0	+				-1.22602	0.122321	NaN	NaN
Q6IAA8	Ragulator complex protein LAMTOR1	LAMTOR1	NaN	0	1	0	+				1.02655	0.507823	NaN	NaN
Q6PI48	Aspartate--tRNA ligase, mitochondrial	DARS2	1.69655	0	1	0	+				1.59434	1.08067	NaN	NaN
Q6PJT7	Zinc finger CCCH domain-containing protein 14	ZC3H14	NaN	0	1	0	+				-0.0427971	0.105409	NaN	NaN
Q6PKG0	La-related protein 1	LARP1	NaN	0	1	0	+				0.659858	1.31984	NaN	NaN
Q6UB35	Monofunctional C1-tetrahydrofolate synthase, mitochondrial	MTHFD1L	0.175261	0	1	0	+				0.0219723	0.178338	NaN	NaN
Q6UN15	Pre-mRNA 3-end-processing factor FIP1	FIP1L1	NaN	0	1	0	+				0.584461	0.826553	NaN	NaN
Q6Y1H2	Very-long-chain (3R)-3-hydroxyacyl-CoA dehydratase 2	HACD2	NaN	0	1	0	+				0.721855	0.145558	NaN	NaN
Q7KZF4	Staphylococcal nuclease domain-containing protein 1	SND1	0.511884	0	1	0	+				0.162839	0.0523092	NaN	NaN
Q7L0Y3	Mitochondrial ribonuclease P protein 1	TRMT10C	NaN	0	1	0	+				0.980591	0.823339	NaN	NaN
Q7L5N1	COP9 signalosome complex subunit 6	COPS6	NaN	0	1	0	+				-0.149799	1.32101	NaN	NaN
Q7Z406	Myosin-14	MYH14	0.111931	0	1	0	+				0.577632	1.66553	NaN	NaN
Q7Z4W1	L-xylulose reductase	DCXR	NaN	0	1	0	+				0.450641	0.178168	NaN	NaN
Q86UE4	Protein LYRIC	MTDH	-1.67551	0	1	0	+				-0.498995	0.530193	NaN	NaN
Q8IWX8	Calcium homeostasis endoplasmic reticulum protein	CHERP	NaN	0	1	0	+				-0.138841	0.811659	NaN	NaN
Q8IYD1	Eukaryotic peptide chain release factor GTP-binding subunit ERF3B	GSPT2	NaN	0	1	0	+				-0.323086	0.344855	NaN	NaN
Q8IYT4	Katanin p60 ATPase-containing subunit A-like 2	KATNAL2	NaN	0	1	0	+				-0.154183	0.520653	NaN	NaN
Q8N1F7	Nuclear pore complex protein Nup93	NUP93	NaN	0	1	0	+				0.442635	0.0888982	NaN	NaN
Q8N684	Cleavage and polyadenylation specificity factor subunit 7	CPSF7	-0.0823613	0	1	0	+				-0.075083	0.726184	NaN	NaN
Q8NBS9	Thioredoxin domain-containing protein 5	TXNDC5	NaN	0	1	0	+				-1.30891	1.43202	NaN	NaN
Q8NCW5	NAD(P)H-hydrate epimerase	APOA1BP	NaN	0	1	0	+				-0.542492	1.54644	NaN	NaN
Q8NI22	Multiple coagulation factor deficiency protein 2	MCFD2	-0.914893	0	1	0	+				-0.287783	1.27021	NaN	NaN
Q8TAQ2	SWI/SNF complex subunit SMARCC2	SMARCC2	0.169483	0	1	0	+				-0.154103	0.326003	NaN	NaN
Q8TAT6	Nuclear protein localization protein 4 homolog	NPLOC4	-0.804505	0	1	0	+				-0.138833	0.295707	NaN	NaN
Q8TCA0	Leucine-rich repeat-containing protein 20	LRRC20	NaN	0	1	0	+				0.590099	0.976563	NaN	NaN
Q8WUM4	Programmed cell death 6-interacting protein	PDCD6IP	1.18024	0	1	0	+				0.367418	0.687056	NaN	NaN
Q8WVM8	Sec1 family domain-containing protein 1	SCFD1	NaN	0	1	0	+				0.301458	1.67547	NaN	NaN
Q8WW22	DnaJ homolog subfamily A member 4	DNAJA4	NaN	0	1	0	+				-0.5245	0.741754	NaN	NaN
Q92499	ATP-dependent RNA helicase DDX1	DDX1	1.07655	0	1	0	+				0.0680688	0.0524842	NaN	NaN
Q92522	Histone H1x	H1FX	1.3816	0	1	0	+				0.329945	1.6222	NaN	NaN
Q92538	Golgi-specific brefeldin A-resistance guanine nucleotide exchange factor 1	GBF1	0.720621	0	1	0	+				0.961653	2.39154	NaN	NaN
Q92542	Nicastrin	NCSTN	NaN	0	1	0	+				0.669824	1.17293	NaN	NaN
Q92769	Histone deacetylase 2	HDAC2	0.0505401	0	1	0	+				-0.34807	1.38018	NaN	NaN
Q92900	Regulator of nonsense transcripts 1	UPF1	0.0404718	0	1	0	+				0.0597435	1.36833	NaN	NaN
Q92922	SWI/SNF complex subunit SMARCC1	SMARCC1	-1.33868	0	1	0	+				-0.350122	0.210371	NaN	NaN
Q92973	Transportin-1	TNPO1	NaN	0	1	0	+				0.103715	0.433502	NaN	NaN
Q92974	Rho guanine nucleotide exchange factor 2	ARHGEF2	NaN	0	1	0	+				-0.684684	0.440904	NaN	NaN
Q96A72	Protein mago nashi homolog 2	MAGOHB	NaN	0	1	0	+				-0.791499	1.28191	NaN	NaN
Q96BP3	Peptidylprolyl isomerase domain and WD repeat-containing protein 1	PPWD1	NaN	0	1	0	+				0	1	NaN	NaN
Q96DB5	Regulator of microtubule dynamics protein 1	RMDN1	0.946361	0	1	0	+				0.460058	0.320247	NaN	NaN
Q96DG6	Carboxymethylenebutenolidase homolog	CMBL	-2.13955	0	1	0	+				-0.430843	0.0496612	NaN	NaN
Q96DI7	U5 small nuclear ribonucleoprotein 40 kDa protein	SNRNP40	-0.751554	0	1	0	+				0.455214	0.707838	NaN	NaN
Q96HC4	PDZ and LIM domain protein 5	PDLIM5	NaN	0	1	0	+				0.34294	0.720997	NaN	NaN
Q96HJ9	UPF0562 protein C7orf55	C7orf55	NaN	0	1	0	+				0.0851012	1.40908	NaN	NaN
Q96HR8	H/ACA ribonucleoprotein complex non-core subunit NAF1	NAF1	NaN	0	1	0	+				-0.590158	0.83461	NaN	NaN
Q96HS1	Serine/threonine-protein phosphatase PGAM5, mitochondrial	PGAM5	-0.11632	0	1	0	+				0.469338	0.5246	NaN	NaN
Q96IX5	Up-regulated during skeletal muscle growth protein 5	USMG5	0.753974	0	1	0	+				0.753974	1.26739	NaN	NaN
Q96QD8	Sodium-coupled neutral amino acid transporter 2	SLC38A2	NaN	0	1	0	+				0.519896	1.56573	NaN	NaN
Q96RQ1	Endoplasmic reticulum-Golgi intermediate compartment protein 2	ERGIC2	NaN	0	1	0	+				-0.245561	0.347276	NaN	NaN
Q96SB4	SRSF protein kinase 1	SRPK1	NaN	0	1	0	+				-0.268217	0.742782	NaN	NaN
Q96SI9	Spermatid perinuclear RNA-binding protein	STRBP	1.51497	0	1	0	+				0.247667	1.59459	NaN	NaN
Q96T88	E3 ubiquitin-protein ligase UHRF1	UHRF1	NaN	0	1	0	+				-0.082521	0.24697	NaN	NaN
Q99459	Cell division cycle 5-like protein	CDC5L	1.49732	0	1	0	+				0.305825	0.858642	NaN	NaN
Q99460	26S proteasome non-ATPase regulatory subunit 1	PSMD1	0.763989	0	1	0	+				0.365002	0.480996	NaN	NaN
Q99575	Ribonucleases P/MRP protein subunit POP1	POP1	NaN	0	1	0	+				1.08564	1.6118	NaN	NaN
Q9BQ39	ATP-dependent RNA helicase DDX50	DDX50	NaN	0	1	0	+				-0.153348	0.216867	NaN	NaN
Q9BQC6	Ribosomal protein 63, mitochondrial	MRPL57	NaN	0	1	0	+				0.875134	1.13074	NaN	NaN
Q9BRK5	45 kDa calcium-binding protein	SDF4	NaN	0	1	0	+				0.168425	0.0384462	NaN	NaN
Q9BS26	Endoplasmic reticulum resident protein 44	ERP44	NaN	0	1	0	+				0.65783	0.549105	NaN	NaN
Q9BTT0	Acidic leucine-rich nuclear phosphoprotein 32 family member E	ANP32E	NaN	0	1	0	+				-1.16153	0.870528	NaN	NaN
Q9BUJ2	Heterogeneous nuclear ribonucleoprotein U-like protein 1	HNRNPUL1	-0.0812909	0	1	0	+				0.144465	0.160294	NaN	NaN
Q9BUL8	Programmed cell death protein 10	PDCD10	NaN	0	1	0	+				-0.465251	0.657964	NaN	NaN
Q9BVG4	Protein PBDC1	PBDC1	NaN	0	1	0	+				0.801681	0.0701493	NaN	NaN
Q9BXJ9	N-alpha-acetyltransferase 15, NatA auxiliary subunit	NAA15	0.168374	0	1	0	+				-0.109645	0.624912	NaN	NaN
Q9BXP5	Serrate RNA effector molecule homolog	SRRT	NaN	0	1	0	+				0.721919	0.685092	NaN	NaN
Q9BYG3	MKI67 FHA domain-interacting nucleolar phosphoprotein	NIFK	NaN	0	1	0	+				-0.362306	0.155447	NaN	NaN
Q9BYT8	Neurolysin, mitochondrial	NLN	NaN	0	1	0	+				-0.473192	0.633704	NaN	NaN
Q9BZE4	Nucleolar GTP-binding protein 1	GTPBP4	-0.30278	0	1	0	+				-0.128021	0.221742	NaN	NaN
Q9GZT3	SRA stem-loop-interacting RNA-binding protein, mitochondrial	SLIRP	NaN	0	1	0	+				0.115381	0.371792	NaN	NaN
Q9GZZ9	Ubiquitin-like modifier-activating enzyme 5	UBA5	NaN	0	1	0	+				0.460356	0.644254	NaN	NaN
Q9H074	Polyadenylate-binding protein-interacting protein 1	PAIP1	NaN	0	1	0	+				-0.429671	0.607647	NaN	NaN
Q9H488	GDP-fucose protein O-fucosyltransferase 1	POFUT1	NaN	0	1	0	+				0.164259	0.174968	NaN	NaN
Q9H4L7	SWI/SNF-related matrix-associated actin-dependent regulator of chromatin subfamily A containing DEAD/H box 1	SMARCAD1	NaN	0	1	0	+				-0.172204	0.670815	NaN	NaN
Q9H4M9	EH domain-containing protein 1	EHD1	NaN	0	1	0	+				0.235086	0.461735	NaN	NaN
Q9H9B4	Sideroflexin-1	SFXN1	1.90246	0	1	0	+				-0.40526	0.606823	NaN	NaN
Q9HAV7	GrpE protein homolog 1, mitochondrial	GRPEL1	-0.214692	0	1	0	+				-0.336099	0.578465	NaN	NaN
Q9HCE1	Putative helicase MOV-10	MOV10	1.79464	0	1	0	+				0.567587	1.12972	NaN	NaN
Q9HDC9	Adipocyte plasma membrane-associated protein	APMAP	NaN	0	1	0	+				0.572031	0.141784	NaN	NaN
Q9NPI6	mRNA-decapping enzyme 1A	DCP1A	NaN	0	1	0	+				-0.389431	1.204	NaN	NaN
Q9NPJ3	Acyl-coenzyme A thioesterase 13	ACOT13	NaN	0	1	0	+				0.0296932	0.134256	NaN	NaN
Q9NR30	Nucleolar RNA helicase 2	DDX21	1.34198	0	1	0	+				0.188309	0.125464	NaN	NaN
Q9NRW1	Ras-related protein Rab-6B	RAB6B	NaN	0	1	0	+				-0.338801	1.50727	NaN	NaN
Q9NRX4	14 kDa phosphohistidine phosphatase	PHPT1	0.748735	0	1	0	+				0.0233799	0.459574	NaN	NaN
Q9NUQ6	SPATS2-like protein	SPATS2L	NaN	0	1	0	+				-0.508236	1.09746	NaN	NaN
Q9NVE7	Pantothenate kinase 4	PANK4	-1.51493	0	1	0	+				-0.232432	0.303768	NaN	NaN
Q9NX63	MICOS complex subunit MIC19	CHCHD3	NaN	0	1	0	+				-1.52401	1.90403	NaN	NaN
Q9NY33	Dipeptidyl peptidase 3	DPP3	NaN	0	1	0	+				-0.309437	1.01278	NaN	NaN
Q9NZ45	CDGSH iron-sulfur domain-containing protein 1	CISD1	1.88991	0	1	0	+				0.99061	0.240736	NaN	NaN
Q9NZI8	Insulin-like growth factor 2 mRNA-binding protein 1	IGF2BP1	0.233909	0	1	0	+				-0.370506	0.211084	NaN	NaN
Q9P2E9	Ribosome-binding protein 1	RRBP1	NaN	0	1	0	+				-0.452244	0.689347	NaN	NaN
Q9UBE0	SUMO-activating enzyme subunit 1	SAE1	-4.04584	0	1	0	+				0.0389657	0.413167	NaN	NaN
Q9UBT2	SUMO-activating enzyme subunit 2	UBA2	NaN	0	1	0	+				0.822734	1.54479	NaN	NaN
Q9UBX3	Mitochondrial dicarboxylate carrier	SLC25A10	NaN	0	1	0	+				-0.236088	0.413265	NaN	NaN
Q9UFW8	CGG triplet repeat-binding protein 1	CGGBP1	NaN	0	1	0	+				0	0.0837961	NaN	NaN
Q9UGP8	Translocation protein SEC63 homolog	SEC63	NaN	0	1	0	+				-0.281336	0.65144	NaN	NaN
Q9UGV2	Protein NDRG3	NDRG3	-2.3917	0	1	0	+				-0.0298457	0.737475	NaN	NaN
Q9UHB6	LIM domain and actin-binding protein 1	LIMA1	NaN	0	1	0	+				-0.255276	0.76479	NaN	NaN
Q9UHD1	Cysteine and histidine-rich domain-containing protein 1	CHORDC1	NaN	0	1	0	+				0.204962	0.241509	NaN	NaN
Q9UHQ9	NADH-cytochrome b5 reductase 1	CYB5R1	NaN	0	1	0	+				0	0.0942576	NaN	NaN
Q9UHV9	Prefoldin subunit 2	PFDN2	NaN	0	1	0	+				1.59965	2.05887	NaN	NaN
Q9UJZ1	Stomatin-like protein 2, mitochondrial	STOML2	NaN	0	1	0	+				0.675773	0.868424	NaN	NaN
Q9UKD2	mRNA turnover protein 4 homolog	MRTO4	-0.970118	0	1	0	+				-0.584951	1.24424	NaN	NaN
Q9UKF6	Cleavage and polyadenylation specificity factor subunit 3	CPSF3	NaN	0	1	0	+				-0.0653908	0.618317	NaN	NaN
Q9UKK9	ADP-sugar pyrophosphatase	NUDT5	3.35966	0	1	0	+				0.273087	0.16337	NaN	NaN
Q9UKY7	Protein CDV3 homolog	CDV3	NaN	0	1	0	+				-0.719837	1.16763	NaN	NaN
Q9ULA0	Aspartyl aminopeptidase	DNPEP	NaN	0	1	0	+				-0.307878	0.098656	NaN	NaN
Q9ULW3	Activator of basal transcription 1	ABT1	NaN	0	1	0	+				0	1	NaN	NaN
Q9UM54	Unconventional myosin-VI	MYO6	NaN	0	1	0	+				-0.0827627	1.40936	NaN	NaN
Q9UN37	Vacuolar protein sorting-associated protein 4A	VPS4A	-2.02593	0	1	0	+				-0.0982312	0.0528808	NaN	NaN
Q9UNF1	Melanoma-associated antigen D2	MAGED2	NaN	0	1	0	+				0.937269	0.703506	NaN	NaN
Q9UNZ2	NSFL1 cofactor p47	NSFL1C	0.78804	0	1	0	+				0.960766	1.29715	NaN	NaN
Q9UQE7	Structural maintenance of chromosomes protein 3	SMC3	0.200228	0	1	0	+				-0.359198	0.333611	NaN	NaN
Q9Y2A7	Nck-associated protein 1	NCKAP1	1.3623	0	1	0	+				0.677806	0.761291	NaN	NaN
Q9Y2S7	Polymerase delta-interacting protein 2	POLDIP2	NaN	0	1	0	+				0.827272	1.09522	NaN	NaN
Q9Y2T2	AP-3 complex subunit mu-1	AP3M1	NaN	0	1	0	+				0.889501	1.14315	NaN	NaN
Q9Y2Z0	Suppressor of G2 allele of SKP1 homolog	SUGT1	1.40024	0	1	0	+				1.335	1.16579	NaN	NaN
Q9Y333	U6 snRNA-associated Sm-like protein LSm2	LSM2	NaN	0	1	0	+				1.08688	1.52326	NaN	NaN
Q9Y399	28S ribosomal protein S2, mitochondrial	MRPS2	NaN	0	1	0	+				-0.705755	0.637528	NaN	NaN
Q9Y3B4	Splicing factor 3B subunit 6	SF3B6	-1.26218	0	1	0	+				-1.14085	1.05898	NaN	NaN
Q9Y3C8	Ubiquitin-fold modifier-conjugating enzyme 1	UFC1	NaN	0	1	0	+				0.434907	1.04176	NaN	NaN
Q9Y3D9	28S ribosomal protein S23, mitochondrial	MRPS23	0.148099	0	1	0	+				-0.150655	0.258887	NaN	NaN
Q9Y5A9	YTH domain-containing family protein 2	YTHDF2	NaN	0	1	0	+				-0.195374	0.424772	NaN	NaN
Q9Y5K5	Ubiquitin carboxyl-terminal hydrolase isozyme L5	UCHL5	NaN	0	1	0	+				-0.366199	0.517884	NaN	NaN
Q9Y5M8	Signal recognition particle receptor subunit beta	SRPRB	NaN	0	1	0	+				-0.874758	1.30898	NaN	NaN
Q9Y6G9	Cytoplasmic dynein 1 light intermediate chain 1	DYNC1LI1	-1.92887	0	1	0	+				-0.462731	0.0608291	NaN	NaN
Q9Y6M1	Insulin-like growth factor 2 mRNA-binding protein 2	IGF2BP2	0.157052	0	1	0	+				-0.471179	1.64999	NaN	NaN
Q9Y6M9	NADH dehydrogenase [ubiquinone] 1 beta subcomplex subunit 9	NDUFB9	1.7235	0	1	0	+				1.07096	1.70627	NaN	NaN
A6NCE7	Microtubule-associated proteins 1A/1B light chain 3 beta 2	MAP1LC3B2	NaN	0	0.992183	0		+			NaN	NaN	0.136096	0.00886649
O00203	AP-3 complex subunit beta-1	AP3B1	-1.77709	0	0.999815	0		+			NaN	NaN	0.21641	1.36369
O00429	Dynamin-1-like protein	DNM1L	1.09392	0	0.975064	0		+			NaN	NaN	-0.83657	0.516942
O14737	Programmed cell death protein 5	PDCD5	0.488611	0	1	0		+			NaN	NaN	0.0242073	0.906942
O14776	Transcription elongation regulator 1	TCERG1	0.943369	0	1	0		+			NaN	NaN	-0.553097	0.906531
O43670	BUB3-interacting and GLEBS motif-containing protein ZNF207	ZNF207	NaN	0	1	0		+			NaN	NaN	0.19962	1.06538
O43776	Asparagine--tRNA ligase, cytoplasmic	NARS	0.744938	0	0.972147	0		+			NaN	NaN	-0.510174	0.423527
O60762	Dolichol-phosphate mannosyltransferase subunit 1	DPM1	NaN	0	0.929728	0		+			NaN	NaN	0.154455	0.148065
O75131	Copine-3	CPNE3	NaN	0	0.919858	0		+			NaN	NaN	-0.0486482	0.177295
O75380	NADH dehydrogenase [ubiquinone] iron-sulfur protein 6, mitochondrial	NDUFS6	-1.83104	0	0.924438	0		+			NaN	NaN	-0.118369	0.778657
O75439	Mitochondrial-processing peptidase subunit beta	PMPCB	-1.90924	0	0.926415	0		+			NaN	NaN	0.743446	1.39966
O75934	Pre-mRNA-splicing factor SPF27	BCAS2	0.861639	0	0.966364	0		+			NaN	NaN	-0.173091	0.621519
O75937	DnaJ homolog subfamily C member 8	DNAJC8	1.53906	0	0.967083	0		+			NaN	NaN	-0.102691	0.310502
O95394	Phosphoacetylglucosamine mutase	PGM3	0.525297	0	0.950117	0		+			NaN	NaN	-0.872808	0.961757
P00387	NADH-cytochrome b5 reductase 3	CYB5R3	0.813564	0	1	0		+			NaN	NaN	0.593186	0.3617
P00568	Adenylate kinase isoenzyme 1	AK1	-0.51245	0	1	0		+			NaN	NaN	0.62141	1.00613
P02649	Apolipoprotein E	APOE	1.8841	0	1	0		+			NaN	NaN	-0.685151	0.0698211
P02654	Apolipoprotein C-I	APOC1	NaN	0	1	0		+			NaN	NaN	0	1
P02671	Fibrinogen alpha chain	FGA	-0.226148	0	1	0		+			NaN	NaN	-0.328726	1.3926
P02790	Hemopexin	HPX	0.116623	0	1	0		+			NaN	NaN	-0.116623	1.88833
P04818	Thymidylate synthase	TYMS	NaN	0	1	0		+			NaN	NaN	0.179354	0.102849
P04899	Guanine nucleotide-binding protein G(i) subunit alpha-2	GNAI2	NaN	0	1	0		+			NaN	NaN	0.342732	2.80949
P04908	Histone H2A type 1-B/E	HIST1H2AB	1.39943	0	1	0		+			NaN	NaN	0.403951	0.565871
P05091	Aldehyde dehydrogenase, mitochondrial	ALDH2	1.42343	0	1	0		+			NaN	NaN	0	0.048716
P06727	Apolipoprotein A-IV	APOA4	NaN	0	1	0		+			NaN	NaN	0.119933	1.40401
P07948	Tyrosine-protein kinase Lyn	LYN	-0.0974289	0	1	0		+			NaN	NaN	0.0825974	0.691163
P08621	U1 small nuclear ribonucleoprotein 70 kDa	SNRNP70	NaN	0	1	0		+			NaN	NaN	-0.225694	0.421906
P08754	Guanine nucleotide-binding protein G(k) subunit alpha	GNAI3	NaN	0	1	0		+			NaN	NaN	0.342732	2.80949
P10412	Histone H1.4	HIST1H1E	-1.21853	0	1	0		+			NaN	NaN	0.666922	0.154795
P10515	Dihydrolipoyllysine-residue acetyltransferase component of pyruvate dehydrogenase complex, mitochondrial	DLAT	0.585086	0	1	0		+			NaN	NaN	-0.529727	0.292341
P12955	Xaa-Pro dipeptidase	PEPD	1.03708	0	1	0		+			NaN	NaN	-0.76566	0.528875
P13995	Bifunctional methylenetetrahydrofolate dehydrogenase/cyclohydrolase, mitochondrial	MTHFD2	NaN	0	1	0		+			NaN	NaN	0.656247	1.1136
P15121	Aldose reductase	AKR1B1	NaN	0	1	0		+			NaN	NaN	0.522913	0.671494
P15954	Cytochrome c oxidase subunit 7C, mitochondrial	COX7C	NaN	0	1	0		+			NaN	NaN	-0.65363	1.10343
P16403	Histone H1.2	HIST1H1C	-2.20616	0	1	0		+			NaN	NaN	1.37617	0.280257
P20839	Inosine-5-monophosphate dehydrogenase 1	IMPDH1	NaN	0	1	0		+			NaN	NaN	0.292314	0.442991
P24539	ATP synthase F(0) complex subunit B1, mitochondrial	ATP5F1	0.451666	0	1	0		+			NaN	NaN	-0.0811895	0.257871
P26583	High mobility group protein B2	HMGB2	0.933681	0	0.915969	0		+			NaN	NaN	-0.888397	0.509641
P27338	Amine oxidase [flavin-containing] B	MAOB	-0.711877	0	0.793507	0		+			NaN	NaN	0.460069	0.367769
P27482	Calmodulin-like protein 3	CALML3	NaN	0	0.794477	0		+			NaN	NaN	0.0770624	0.0962086
P30049	ATP synthase subunit delta, mitochondrial	ATP5D	0.874061	0	0.792056	0		+			NaN	NaN	-0.874061	1.08674
P30405	Peptidyl-prolyl cis-trans isomerase F, mitochondrial	PPIF	-0.979601	0	0.783935	0		+			NaN	NaN	0.485596	0.661615
P31942	Heterogeneous nuclear ribonucleoprotein H3	HNRNPH3	0.357246	0	0.78965	0		+			NaN	NaN	-0.633399	0.0125116
P34896	Serine hydroxymethyltransferase, cytosolic	SHMT1	NaN	0	0.802323	0		+			NaN	NaN	-0.457393	1.72165
P35613	Basigin	BSG	-0.902534	0	0.816948	0		+			NaN	NaN	0.178684	0.0668551
P37802	Transgelin-2	TAGLN2	-0.359884	0	0.820558	0		+			NaN	NaN	0.284364	0.45578
P38117	Electron transfer flavoprotein subunit beta	ETFB	1.44176	0	0.821076	0		+			NaN	NaN	-0.427497	0.762343
P40616	ADP-ribosylation factor-like protein 1	ARL1	NaN	0	0.803812	0		+			NaN	NaN	-0.783121	1.58033
P41091	Eukaryotic translation initiation factor 2 subunit 3	EIF2S3	NaN	0	0.805306	0		+			NaN	NaN	-0.756142	1.30407
P43307	Translocon-associated protein subunit alpha	SSR1	-1.36874	0	0.810327	0		+			NaN	NaN	-0.0692098	2.39007
P46063	ATP-dependent DNA helicase Q1	RECQL	0.399241	0	0.755677	0		+			NaN	NaN	-0.0807882	0.377501
P48147	Prolyl endopeptidase	PREP	-0.447403	0	0.758765	0		+			NaN	NaN	-0.126924	0.189525
P49207	60S ribosomal protein L34	RPL34	0.230885	0	0.753923	0		+			NaN	NaN	-0.851386	0.0757614
P51116	Fragile X mental retardation syndrome-related protein 2	FXR2	0.674232	0	0.76322	0		+			NaN	NaN	-0.533973	0.035979
P53597	Succinyl-CoA ligase [ADP/GDP-forming] subunit alpha, mitochondrial	SUCLG1	0.221758	0	0.77229	0		+			NaN	NaN	-0.198601	0.394091
P53999	Activated RNA polymerase II transcriptional coactivator p15	SUB1	0.820814	0	0.76637	0		+			NaN	NaN	-0.134346	0.174756
P55196	Afadin	MLLT4	NaN	0	0.821595	0		+			NaN	NaN	-0.828181	1.09709
P55327	Tumor protein D52	TPD52	-0.0418307	0	0.822115	0		+			NaN	NaN	0.301466	0.155702
P56192	Methionine--tRNA ligase, cytoplasmic	MARS	0.0884195	0	0.881791	0		+			NaN	NaN	-0.128367	0.0950482
P60983	Glia maturation factor beta	GMFB	NaN	0	0.887814	0		+			NaN	NaN	-1.71078	0.387299
P61019	Ras-related protein Rab-2A	RAB2A	0.210075	0	0.889029	0		+			NaN	NaN	-0.210075	0.902128
P61923	Coatomer subunit zeta-1	COPZ1	1.07015	0	0.870569	0		+			NaN	NaN	-0.453949	0.806275
P62913	60S ribosomal protein L11	RPL11	-1.52205	0	0.877623	0		+			NaN	NaN	0.396695	0.110546
P63096	Guanine nucleotide-binding protein G(i) subunit alpha-1	GNAI1	NaN	0	0.903866	0		+			NaN	NaN	0.342732	2.80949
P84103	Serine/arginine-rich splicing factor 3	SRSF3	-1.2546	0	0.91468	0		+			NaN	NaN	-0.304548	1.50476
Q01085	Nucleolysin TIAR	TIAL1	NaN	0	0.892692	0		+			NaN	NaN	0.469021	0.344181
Q01130	Serine/arginine-rich splicing factor 2	SRSF2	NaN	0	0.893306	0		+			NaN	NaN	-0.96496	0.791734
Q08043	Alpha-actinin-3	ACTN3	NaN	0	0.900735	0		+			NaN	NaN	0.49062	0.785061
Q14141	Septin-6	SEPTIN6	1.08755	0	0.844548	0		+			NaN	NaN	-1.27703	2.00311
Q14157	Ubiquitin-associated protein 2-like	UBAP2L	-0.449466	0	0.857927	0		+			NaN	NaN	-0.878528	0.733734
Q14677	Clathrin interactor 1	CLINT1	NaN	0	0.864202	0		+			NaN	NaN	0.01133	0.0564507
Q14978	Nucleolar and coiled-body phosphoprotein 1	NOLC1	NaN	0	0.846749	0		+			NaN	NaN	-0.515919	0.848107
Q15019	Septin-2	SEPTIN2	0.0283867	0	0.848407	0		+			NaN	NaN	-0.105701	0.151233
Q15125	3-beta-hydroxysteroid-Delta(8),Delta(7)-isomerase	EBP	0.611513	0	0.850628	0		+			NaN	NaN	0.326653	0.0347468
Q15155	Nodal modulator 1	NOMO1	0.346216	0	0.851743	0		+			NaN	NaN	-0.416905	1.39644
Q15363	Transmembrane emp24 domain-containing protein 2	TMED2	0.919163	0	1	0		+			NaN	NaN	-0.837765	1.23546
Q15417	Calponin-3	CNN3	-1.09656	0	1	0		+			NaN	NaN	0.535914	0.056567
Q16222	UDP-N-acetylhexosamine pyrophosphorylase	UAP1	0.308345	0	1	0		+			NaN	NaN	-0.0793313	0.112191
Q16543	Hsp90 co-chaperone Cdc37	CDC37	-2.08393	0	1	0		+			NaN	NaN	1.93352	1.77813
Q16777	Histone H2A type 2-C	HIST2H2AC	1.38955	0	1	0		+			NaN	NaN	0.26771	0.504743
Q4VCS5	Angiomotin	AMOT	-0.224989	0	1	0		+			NaN	NaN	0.0991291	0.470654
Q5JPE7	Nodal modulator 2	NOMO2	0.344456	0	1	0		+			NaN	NaN	-0.485114	1.38934
Q5VYK3	Proteasome-associated protein ECM29 homolog	ECM29	NaN	0	1	0		+			NaN	NaN	0	0.0076423
Q6PD62	RNA polymerase-associated protein CTR9 homolog	CTR9	NaN	0	1	0		+			NaN	NaN	-0.439821	0.515348
Q8IUE6	Histone H2A type 2-B	HIST2H2AB	NaN	0	1	0		+			NaN	NaN	-1.2301	0.0949295
Q8N163	Cell cycle and apoptosis regulator protein 2	CCAR2	-0.083014	0	1	0		+			NaN	NaN	0.083014	0.733017
Q8N999	Uncharacterized protein C12orf29	C12orf29	NaN	0	1	0		+			NaN	NaN	0.245033	0.346529
Q8NEJ9	Neuroguidin	NGDN	NaN	0	1	0		+			NaN	NaN	0.671782	1.04758
Q8WWY3	U4/U6 small nuclear ribonucleoprotein Prp31	PRPF31	NaN	0	1	0		+			NaN	NaN	0	0.0855292
Q93077	Histone H2A type 1-C	HIST1H2AC	1.39943	0	1	0		+			NaN	NaN	0.403951	0.565871
Q96GQ7	Probable ATP-dependent RNA helicase DDX27	DDX27	-0.81607	0	1	0		+			NaN	NaN	0.621117	0.0561707
Q99426	Tubulin-folding cofactor B	TBCB	NaN	0	1	0		+			NaN	NaN	0	1
Q99733	Nucleosome assembly protein 1-like 4	NAP1L4	0.0210407	0	1	0		+			NaN	NaN	0.17102	0.406205
Q9BPX3	Condensin complex subunit 3	NCAPG	2.22778	0	1	0		+			NaN	NaN	-0.570251	0.806457
Q9BRL6	Serine/arginine-rich splicing factor 8	SRSF8	NaN	0	1	0		+			NaN	NaN	-0.96496	0.791734
Q9BT78	COP9 signalosome complex subunit 4	COPS4	-1.2105	0	1	0		+			NaN	NaN	0.795773	1.65187
Q9BTZ2	Dehydrogenase/reductase SDR family member 4	DHRS4	NaN	0	1	0		+			NaN	NaN	0.0143691	0.0262802
Q9BVK6	Transmembrane emp24 domain-containing protein 9	TMED9	NaN	0	1	0		+			NaN	NaN	0	1
Q9H910	Hematological and neurological expressed 1-like protein	HN1L	NaN	0	1	0		+			NaN	NaN	0	1
Q9NQ88	Fructose-2,6-bisphosphatase TIGAR	TIGAR	NaN	0	1	0		+			NaN	NaN	-0.884062	1.17542
Q9NTZ6	RNA-binding protein 12	RBM12	-0.521949	0	1	0		+			NaN	NaN	0.460913	1.4007
Q9NVA2	Septin-11	SEPTIN11	1.02453	0	1	0		+			NaN	NaN	-1.1212	1.41994
Q9NVI7	ATPase family AAA domain-containing protein 3A	ATAD3A	-0.48627	0	1	0		+			NaN	NaN	0.460212	0.262962
Q9UBD5	Origin recognition complex subunit 3	ORC3	NaN	0	1	0		+			NaN	NaN	-0.139431	0.197185
Q9UBF2	Coatomer subunit gamma-2	COPG2	-2.95704	0	1	0		+			NaN	NaN	-0.0361247	0.316469
Q9UHB9	Signal recognition particle subunit SRP68	SRP68	0.0764741	0	1	0		+			NaN	NaN	0.0732138	0.0823979
Q9UMS4	Pre-mRNA-processing factor 19	PRPF19	0.0780316	0	1	0		+			NaN	NaN	0.0625275	0.124464
Q9UPY8	Microtubule-associated protein RP/EB family member 3	MAPRE3	0.688295	0	1	0		+			NaN	NaN	0.429701	0.502627
Q9Y2Q9	28S ribosomal protein S28, mitochondrial	MRPS28	NaN	0	1	0		+			NaN	NaN	0.0845214	0.119531
Q9Y2R5	28S ribosomal protein S17, mitochondrial	MRPS17	NaN	0	1	0		+			NaN	NaN	-0.609749	1.06768
Q9Y2X3	Nucleolar protein 58	NOP58	NaN	0	1	0		+			NaN	NaN	0.442024	0.251078
Q9Y5S9	RNA-binding protein 8A	RBM8A	0.710863	0	1	0		+			NaN	NaN	-0.472425	0.346931

## Sheet: 03_PRE. noPHLF vs ALPPS
	Protein ID	Protein name	Gene name	FC (lg2) noPHLF_ALPPS	p-value noPHLF_ALPPS	q-value noPHLF_ALPPS	T-stat noPHLF_ALPPS	192 noPHLF only (B-C)	149 ALPPS only (B-C)	sig FC>0	sig FC<0	noPHLF	stddev noPHLF	ALPPS	stddev ALPPS
	O60664	Perilipin-3	PLIN3	2.5287	2.24905	0.519429	5.41498			+		1.47055	0.508857	-1.05814	0.628713
	P06730	Eukaryotic translation initiation factor 4E	EIF4E	2.41837	1.48399	0.754105	3.2029			+		0.606321	0.551664	-1.81205	1.18575					noPHLF versus ALPPS
	Q9Y383	Putative RNA-binding protein Luc7-like 2	LUC7L2	2.30548	3.06014	0.466	13.5431			+		0.147398	0.213695	-2.15808	0.113988					downregulated		upregulated
	P24539	ATP synthase F(0) complex subunit B1, mitochondrial	ATP5F1	1.95241	1.47127	0.713524	3.72094			+		1.87122	0.926367	-0.0811895	0.257871					Gene Symbol	FC (lg2)	Gene Symbol	FC (lg2)
	P62258	14-3-3 protein epsilon	YWHAE	1.92062	2.39913	0.533333	5.95584			+		0.841713	0.217291	-1.07891	0.514548					EPRS	-2.64352	PLIN3	2.5287
	Q12906	Interleukin enhancer-binding factor 3	ILF3	1.79545	1.38272	0.666667	2.96311			+		1.08892	1.02423	-0.706527	0.228953					S100A13	-2.62549	EIF4E	2.41837
	P49207	60S ribosomal protein L34	RPL34	1.60246	1.82638	0.664667	8.09639			+		0.751074	0.269457	-0.851386	0.0757614					DDB1	-2.62463	LUC7L2	2.30548
	Q9Y281	Cofilin-2	CFL2	1.60036	1.55385	0.752	3.3742			+		1.25875	0.643257	-0.341611	0.510968					CLINT1	-1.56695	ATP5F1	1.95241
	P61970	Nuclear transport factor 2	NUTF2	1.56157	2.50539	0.4616	6.36526			+		0.845974	0.363232	-0.715593	0.220495					LARS	-1.54436	YWHAE	1.92062
	Q9BUF5	Tubulin beta-6 chain	TUBB6	1.19589	1.39312	0.668923	2.98728			+		0.489944	0.533674	-0.705944	0.442692					TWF1	-1.32276	ILF3	1.79545
	P15880	40S ribosomal protein S2	RPS2	1.08839	1.39411	0.724667	2.9896			+		-0.0237797	0.04533	-1.11217	0.628936					SARNP	-1.12431	RPL34	1.60246
	P47756	F-actin-capping protein subunit beta	CAPZB	0.942518	1.31997	0.730069	4.40498			+		0.696471	0.136401	-0.246047	0.270108					STMN1	-0.964559	CFL2	1.60036
	O75083	WD repeat-containing protein 1	WDR1	0.880595	1.50024	0.806118	3.2423			+		0.0549215	0.314331	-0.825673	0.349984					HSPA1B	-0.900086	NUTF2	1.56157
	O00425	Insulin-like growth factor 2 mRNA-binding protein 3	IGF2BP3	0.79737	1.36957	0.667429	3.39237			+		-0.0232003	0.258933	-0.82057	0.256754					EWSR1	-0.885141	TUBB6	1.19589
	P08865	40S ribosomal protein SA	RPSA	0.743005	1.47424	0.7368	3.17938			+		0.0772673	0.174432	-0.665737	0.365258
	P18669	Phosphoglycerate mutase 1	PGAM1	0.595286	1.63557	0.710667	3.58118			+		0.176089	0.130369	-0.419196	0.256705
	P27816	Microtubule-associated protein 4	MAP4	0.504156	1.3169	0.710267	3.23027			+		-0.126239	0.149396	-0.630394	0.207491
	P98196	Probable phospholipid-transporting ATPase IH	ATP11A	0.22486	3.00516	0.34	31.7877			+		0.16466	0.00912067	-0.0601998	0.00410985
	P25705	ATP synthase subunit alpha, mitochondrial	ATP5A1	-0.134507	1.48864	0.796	-3.7792				+	0.144136	0.0453211	0.278643	0.0212673
	P60842	Eukaryotic initiation factor 4A-I	EIF4A1	-0.669585	1.74841	0.682462	-3.87955				+	-0.302461	0.260348	0.367124	0.146915
	Q01844	RNA-binding protein EWS	EWSR1	-0.885141	1.44441	0.685913	-3.63209				+	-0.88664	0.24583	-0.00149872	0.276921
	P0DMV9	Heat shock 70 kDa protein 1B	HSPA1B	-0.900086	1.88896	0.641818	-4.27357				+	-0.829967	0.326384	0.0701186	0.162947
	P16949	Stathmin	STMN1	-0.964559	1.65704	0.746	-3.63678				+	-0.0108125	0.422964	0.953747	0.179252
	P82979	SAP domain-containing ribonucleoprotein	SARNP	-1.12431	2.709	0.364	-10.2953				+	-0.553882	0.0854964	0.570431	0.133462
	Q12792	Twinfilin-1	TWF1	-1.32276	2.09475	0.550667	-11.0852				+	-0.682106	0.037995	0.640651	0.16442
	Q9P2J5	Leucine--tRNA ligase, cytoplasmic	LARS	-1.54436	1.89584	0.6952	-5.35961				+	-0.381715	0.266242	1.16264	0.337654
	Q14677	Clathrin interactor 1	CLINT1	-1.56695	3.11181	0.872	-35.946				+	-1.55562	0.0247753	0.01133	0.0564507
	Q16531	DNA damage-binding protein 1	DDB1	-2.62463	1.39381	0.69568	-3.46876				+	-0.292013	0.595	2.33261	1.16318
	Q99584	Protein S100-A13	S100A13	-2.62549	1.46604	0.681273	-5.26808				+	-1.24196	0.259538	1.38354	0.655287
	P07814	Bifunctional glutamate/proline--tRNA ligase	EPRS	-2.64352	2.10722	0.611	-6.37531				+	-0.520581	0.260795	2.12294	0.694935
	P62241	40S ribosomal protein S8	RPS8	1.18343	1.26532	0.749935	2.6966					-0.228107	0.60408	-1.41153	0.461388
	P23526	Adenosylhomocysteinase	AHCY	0.430056	1.25967	0.735875	2.68406					0.163044	0.102411	-0.267012	0.257932
	Q86VP6	Cullin-associated NEDD8-dissociated protein 1	CAND1	0.944189	1.24287	0.736606	2.64694					0.261294	0.599534	-0.682895	0.149283
	P04406	Glyceraldehyde-3-phosphate dehydrogenase	GAPDH	0.661823	1.24011	0.720941	2.64085					0.174685	0.161591	-0.487138	0.40287
	Q13310	Polyadenylate-binding protein 4	PABPC4	-0.258736	1.23323	0.721829	-2.62572					-0.101168	0.0934781	0.157568	0.142799
	P11940	Polyadenylate-binding protein 1	PABPC1	-1.00997	1.2192	0.727111	-2.59496					-0.442543	0.390868	0.567423	0.549234
	P07195	L-lactate dehydrogenase B chain	LDHB	1.17548	1.2087	0.738811	2.57206					0.421351	0.713425	-0.754128	0.342961
	Q8WXF1	Paraspeckle component 1	PSPC1	1.58308	1.20712	0.719368	2.90854					1.25298	0.810879	-0.330103	0.4522
	O43390	Heterogeneous nuclear ribonucleoprotein R	HNRNPR	-0.270033	1.20574	0.700923	-2.90463					-0.139649	0.121822	0.130384	0.0378488
	P54136	Arginine--tRNA ligase, cytoplasmic	RARS	1.77418	1.19921	0.6971	2.55141					1.51016	1.11658	-0.264024	0.451523
	P13639	Elongation factor 2	EEF2	0.591374	1.18882	0.690829	2.5289					0.468468	0.146502	-0.122906	0.37761
	P07602	Prosaposin	PSAP	-0.768289	1.18172	0.686762	-3.70308					-0.0351113	0.0496549	0.733178	0.289179
	O43707	Alpha-actinin-4	ACTN4	0.538668	1.16368	0.721209	2.47472					0.598176	0.32696	0.0595077	0.187712
	Q14444	Caprin-1	CAPRIN1	1.48899	1.1624	0.704818	2.47195					0.572139	0.142451	-0.916855	1.03354
	O95487	Protein transport protein Sec24B	SEC24B	1.27767	1.16042	0.6968	3.60363					0.543669	0.366916	-0.734001	0.34174
	P04908	Histone H2A type 1-B/E	HIST1H2AB	-1.13875	1.14092	0.701872	-2.42603					-0.734803	0.583755	0.403951	0.565871
	Q93077	Histone H2A type 1-C	HIST1H2AC	-1.13875	1.14092	0.71713	-2.42603					-0.734803	0.583755	0.403951	0.565871
	Q9NUJ1	Mycophenolic acid acyl-glucuronide esterase, mitochondrial	ABHD10	-1.22592	1.12774	0.712583	-2.39801					-1.02676	0.820367	0.199161	0.333239
	P12956	X-ray repair cross-complementing protein 6	XRCC6	0.829541	1.11777	0.714367	2.66138					0.255295	0.331205	-0.574245	0.361059
	P30101	Protein disulfide-isomerase A3	PDIA3	-0.460985	1.11699	0.70256	-2.37523					-0.20537	0.3138	0.255615	0.120545
	P58546	Myotrophin	MTPN	1.9259	1.11681	0.688784	2.65879					0.412941	0.15603	-1.51296	1.35653
	P15311	Ezrin	EZR	-1.10009	1.11418	0.682154	-2.36928					-0.320951	0.425035	0.779136	0.682717
	P31939	Bifunctional purine biosynthesis protein PURH	ATIC	2.21382	1.11033	0.672	3.37825					0.118148	0.136158	-2.09567	0.9167
	Q14103	Heterogeneous nuclear ribonucleoprotein D0	HNRNPD	0.778209	1.09417	0.691778	2.32712					0.0133379	0.255214	-0.764871	0.519955
	O75874	Isocitrate dehydrogenase [NADP] cytoplasmic	IDH1	0.86851	1.07217	0.723709	2.28103					-0.143623	0.267175	-1.01213	0.602939
	P68363	Tubulin alpha-1B chain	TUBA1B	0.834999	1.07052	0.712714	2.2776					0.0400228	0.325152	-0.794976	0.545428
	Q9Y4L1	Hypoxia up-regulated protein 1	HYOU1	1.06757	1.04556	0.73193	2.47031					0.315577	0.568913	-0.751991	0.158186
	P68104	Elongation factor 1-alpha 1	EEF1A1	1.79695	1.03699	0.737724	2.20795					0.743354	1.31148	-1.05359	0.516801
	Q92945	Far upstream element-binding protein 2	KHSRP	0.128908	1.0333	0.72522	2.20032					0.0316115	0.0756036	-0.0972969	0.0676837
	P60981	Destrin	DSTN	1.60837	1.02052	0.746533	2.17398					0.680683	0.883015	-0.927688	0.928614
	P04181	Ornithine aminotransferase, mitochondrial	OAT	0.333276	1.019	0.739672	2.40179					0.484425	0.0155966	0.151149	0.262356
	O43809	Cleavage and polyadenylation specificity factor subunit 5	NUDT21	2.32484	1.0164	0.735548	2.39515					0.428998	0.0158308	-1.89585	1.30221
	P43487	Ran-specific GTPase-activating protein	RANBP1	1.05395	1.00814	0.732825	2.14852					0.652086	0.416279	-0.401866	0.74069
	A6NHL2	Tubulin alpha chain-like 3	TUBAL3	-1.32357	1.00659	0.72525	-2.14535					-0.828203	0.961325	0.495369	0.466618
	Q96E39	RNA binding motif protein, X-linked-like-1	RBMXL1	-1.72998	1.00566	0.715877	-2.94231					-1.37111	0.582326	0.358871	0.59355
	Q13263	Transcription intermediary factor 1-beta	TRIM28	-2.38536	0.999708	0.718848	-2.13125					-2.29104	1.86839	0.0943178	0.516862
	P10909	Clusterin	CLU	1.58611	0.965462	0.767403	2.26647					1.02879	0.17055	-0.557322	1.30572
	P62244	40S ribosomal protein S15a	RPS15A	1.31627	0.960077	0.768	2.25305					-0.243626	0.631606	-1.55989	0.656399
	P46776	60S ribosomal protein L27a	RPL27A	0.10158	0.958806	0.75687	2.04792					0.13968	0.0684931	0.0381002	0.051862
	P62318	Small nuclear ribonucleoprotein Sm D3	SNRPD3	-2.37836	0.954986	0.7516	-2.74678					-0.897805	0.369359	1.48055	1.16749
	O14979	Heterogeneous nuclear ribonucleoprotein D-like	HNRNPDL	0.922435	0.953678	0.741972	2.03753					0.104613	0.614388	-0.817822	0.487237
	P28070	Proteasome subunit beta type-4	PSMB4	0.291077	0.9443	0.762056	2.21393					0.0510027	0.119605	-0.240074	0.183352
	P12236	ADP/ATP translocase 3	SLC25A6	1.44955	0.941065	0.76411	2.01203					0.312361	0.407161	-1.13719	1.17955
	P27694	Replication protein A 70 kDa DNA-binding subunit	RPA1	1.51895	0.935335	0.768054	2.00046					0.563712	0.328964	-0.955242	1.27334
	Q13155	Aminoacyl tRNA synthase complex-interacting multifunctional protein 2	AIMP2	0.765217	0.93444	0.76048	1.99866					0.541056	0.385772	-0.224161	0.539387
	P05062	Fructose-bisphosphate aldolase B	ALDOB	0.443586	0.92997	0.753737	1.98965					0.0292013	0.230458	-0.414385	0.309846
	O75369	Filamin-B	FLNB	2.77787	0.927564	0.748571	1.9848					1.2216	1.3221	-1.55627	2.03186
	O43852	Calumenin	CALU	0.964796	0.921094	0.746	2.15691					0.525597	0.661994	-0.439198	0.375537
	P30533	Alpha-2-macroglobulin receptor-associated protein	LRPAP1	-1.12129	0.915738	0.745266	-2.14384					-0.288586	0.157953	0.832705	0.692773
	P05455	Lupus La protein	SSB	-2.52949	0.914015	0.7404	-2.13964					0.296583	0.90977	2.82607	1.83739
	Q16777	Histone H2A type 2-C	HIST2H2AC	-0.98366	0.912104	0.739852	-1.95373					-0.71595	0.71113	0.26771	0.504743
	P18077	60S ribosomal protein L35a	RPL35A	2.641	0.905971	0.73478	2.12008					0.924946	1.30168	-1.71605	1.395
	Q15019	Septin-2	SEPTIN2	0.390031	0.90571	0.727229	2.11944					0.28433	0.275993	-0.105701	0.151233
	Q92688	Acidic leucine-rich nuclear phosphoprotein 32 family member B	ANP32B	1.1309	0.90507	0.719667	1.93962					0.214822	0.693175	-0.916081	0.734412
	Q9H2U2	Inorganic pyrophosphatase 2, mitochondrial	PPA2	0.792301	0.900295	0.717647	2.54603					-0.110933	0.156883	-0.903234	0.411178
	O43143	Pre-mRNA-splicing factor ATP-dependent RNA helicase DHX15	DHX15	0.564264	0.896312	0.720372	2.5318					0.564329	0.30991	6.54496e-05	0.0574328
	P78371	T-complex protein 1 subunit beta	CCT2	2.48111	0.894844	0.720184	1.91915					1.73689	1.95367	-0.744224	1.09421
	P00492	Hypoxanthine-guanine phosphoribosyltransferase	HPRT1	-0.96431	0.892989	0.715955	-1.91544					-0.307531	0.52942	0.656779	0.692871
	P11279	Lysosome-associated membrane glycoprotein 1	LAMP1	1.00099	0.886744	0.716719	2.49784					0.0658407	0.441997	-0.93515	0.354724
	Q01082	Spectrin beta chain, non-erythrocytic 1	SPTBN1	1.10806	0.865724	0.746578	1.86107					0.365246	0.661594	-0.74281	0.79104
	Q9NVP1	ATP-dependent RNA helicase DDX18	DDX18	1.2599	0.858163	0.756	2.00522					0.482641	0.79147	-0.777257	0.63038
	P61088	Ubiquitin-conjugating enzyme E2 N	UBE2N	-0.447121	0.85176	0.752522	-1.99001					-0.347984	0.29735	0.0991371	0.216009
	Q71DI3	Histone H3.2	HIST2H3A	1.9467	0.850216	0.750323	2.37085					0.988669	0.832403	-0.958033	0.809634
	P55036	26S proteasome non-ATPase regulatory subunit 4	PSMD4	2.36441	0.849411	0.745191	1.98444					0.62567	1.32622	-1.73874	1.2621
	Q05639	Elongation factor 1-alpha 2	EEF1A2	1.56973	0.84272	0.747368	1.81541					1.30766	0.987486	-0.262063	1.12598
	P48643	T-complex protein 1 subunit epsilon	CCT5	1.79979	0.840566	0.742833	1.81114					0.382233	0.0878902	-1.41756	1.71895
	Q14315	Filamin-C	FLNC	2.40853	0.832595	0.756247	1.94473					1.25453	0.56135	-1.154	1.6135
	Q14847	LIM and SH3 domain protein 1	LASP1	1.9982	0.829494	0.755837	1.93743					-0.0780702	0.0120769	-2.07627	1.38369
	P31948	Stress-induced-phosphoprotein 1	STIP1	1.88883	0.828997	0.750545	1.78825					1.26906	1.71017	-0.619772	0.64983
	P22102	Trifunctional purine biosynthetic protein adenosine-3	GART	0.273318	0.825608	0.75144	1.92831					-0.228999	0.0651311	-0.502317	0.252667
	P68371	Tubulin beta-4B chain	TUBB4B	1.30738	0.824151	0.747406	1.77867					0.40643	0.352354	-0.90095	1.22338
	P61026	Ras-related protein Rab-10	RAB10	-1.5273	0.811664	0.757216	-1.75402					-1.38933	1.36095	0.137975	0.649923
	P61247	40S ribosomal protein S3a	RPS3A	1.76122	0.804682	0.767922	1.74026					0.647366	1.04176	-1.11386	1.40977
	P53396	ATP-citrate synthase	ACLY	2.08355	0.803063	0.764692	1.73707					1.43666	1.73896	-0.646886	1.13671
	Q71U36	Tubulin alpha-1A chain	TUBA1A	0.749145	0.79972	0.764076	1.73049					-0.110364	0.534932	-0.859509	0.525432
	P05023	Sodium/potassium-transporting ATPase subunit alpha-1	ATP1A1	2.22882	0.799587	0.757962	2.20151					1.51163	1.42895	-0.717195	0.0896414
	P30044	Peroxiredoxin-5, mitochondrial	PRDX5	0.685353	0.796729	0.758019	1.8609					0.14702	0.0882421	-0.538333	0.490159
	P62491	Ras-related protein Rab-11A	RAB11A	0.968145	0.795182	0.754519	1.85731					0.453365	0.665216	-0.51478	0.305203
	Q15907	Ras-related protein Rab-11B	RAB11B	0.968145	0.795182	0.747596	1.85731					0.453365	0.665216	-0.51478	0.305203
	P26447	Protein S100-A4	S100A4	1.64773	0.788645	0.750473	1.7087					1.71261	1.66462	0.0648791	0.136893
	Q92879	CUGBP Elav-like family member 1	CELF1	1.54883	0.788493	0.744216	2.16538					0.53676	0.239974	-1.01206	0.982662
	Q13813	Spectrin alpha chain, non-erythrocytic 1	SPTAN1	1.09262	0.783817	0.744857	1.69921					0.611737	0.369941	-0.480884	1.0505
	Q15185	Prostaglandin E synthase 3	PTGES3	-1.47503	0.783605	0.738265	-1.8305					-1.15698	1.31885	0.318054	0.546909
	P31947	14-3-3 protein sigma	SFN	-1.16786	0.781714	0.737544	-1.69508					-1.30248	0.95963	-0.134619	0.709336
	P08670	Vimentin	VIM	-1.79501	0.779377	0.736835	-1.69049					-1.96792	1.66369	-0.172912	0.783946
	Q15366	Poly(rC)-binding protein 2	PCBP2	0.749227	0.770538	0.754483	1.67314					0.700752	0.768949	-0.0484745	0.101392
	Q9GZL7	Ribosome biogenesis protein WDR12	WDR12	2.09875	0.764673	0.75935	2.08894					0.992292	1.40331	-1.10646	0.222582
	P43490	Nicotinamide phosphoribosyltransferase	NAMPT	0.535097	0.764526	0.754169	1.78658					-0.340095	0.0783828	-0.875192	0.397994
	Q01105	Protein SET	SET	0.376306	0.758574	0.759361	1.77293					0.218745	0.278637	-0.157561	0.0830885
	O75643	U5 small nuclear ribonucleoprotein 200 kDa helicase	SNRNP200	-0.655685	0.753085	0.7709	-1.76037					-0.0708652	0.123195	0.58482	0.684899
	P36551	Oxygen-dependent coproporphyrinogen-III oxidase, mitochondrial	CPOX	0.878115	0.752557	0.764529	1.75917					0.0438525	0.222299	-0.834263	0.8934
	P07237	Protein disulfide-isomerase	P4HB	2.02619	0.747622	0.776295	1.62824					0.704819	1.08198	-1.32138	1.86413
	P14174	Macrophage migration inhibitory factor	MIF	0.199177	0.747223	0.77278	1.74699					-0.132426	0.0714137	-0.331603	0.144387
	P10768	S-formylglutathione hydrolase	ESD	1.07904	0.744371	0.774742	2.02497					-0.35139	0.49694	-1.43043	0.566521
	P62750	60S ribosomal protein L23a	RPL23A	0.753702	0.737321	0.787072	1.60809					0.251134	0.316393	-0.502568	0.747607
	P49588	Alanine--tRNA ligase, cytoplasmic	AARS	-1.13002	0.734235	0.790095	-1.71742					0.0557277	0.480213	1.18575	1.04755
	P05388	60S acidic ribosomal protein P0	RPLP0	0.736159	0.732867	0.788441	1.59938					0.90041	0.266856	0.164251	0.751234
	P26641	Elongation factor 1-gamma	EEF1G	-0.963801	0.73185	0.785	-1.5974					-0.753376	1.0239	0.210425	0.209172
	P27797	Calreticulin	CALR	-1.24195	0.731506	0.778915	-1.59672					-0.534642	1.2079	0.707312	0.59663
	O00303	Eukaryotic translation initiation factor 3 subunit F	EIF3F	0.967235	0.730237	0.773631	1.59424					0.408321	0.692327	-0.558914	0.790542
	P07910	Heterogeneous nuclear ribonucleoproteins C1/C2	HNRNPC	1.70973	0.729999	0.767725	1.59378					0.127681	0.249961	-1.58205	1.84117
	O95861	3(2),5-bisphosphate nucleotidase 1	BPNT1	-1.07308	0.728248	0.766667	-1.70383					-0.449461	0.758138	0.623622	0.65314
	Q13509	Tubulin beta-3 chain	TUBB3	1.43631	0.727879	0.760902	1.58964					0.317857	0.464245	-1.11845	1.49455
	P46781	40S ribosomal protein S9	RPS9	-1.89765	0.724094	0.76197	-1.69442					-1.89327	1.50227	0.00438619	0.0418725
	O00429	Dynamin-1-like protein	DNM1L	1.84574	0.719659	0.764859	1.9485					1.00916	1.23587	-0.83657	0.516942
	Q92526	T-complex protein 1 subunit zeta-2	CCT6B	-0.792006	0.719576	0.759235	-1.6842					0.0328007	0.142497	0.824807	0.869196
	Q16891	MICOS complex subunit MIC60	IMMT	1.71413	0.714694	0.762219	1.56389					1.45299	1.79267	-0.26114	0.624849
	P35580	Myosin-10	MYH10	-1.567	0.712538	0.757594	-1.55968					-0.975075	1.56669	0.591924	0.757432
	P05198	Eukaryotic translation initiation factor 2 subunit 1	EIF2S1	-1.8871	0.712115	0.753554	-1.92545					-0.0681603	0.582381	1.81894	1.25776
	Q14011	Cold-inducible RNA-binding protein	CIRBP	-0.218119	0.709348	0.7554	-1.91703					0.0844995	0.147418	0.302618	0.0644942
	Q9UHX1	Poly(U)-binding-splicing factor PUF60	PUF60	-2.05277	0.707659	0.753021	-1.55016					-0.298352	0.603832	1.75442	2.21273
	Q58FF6	Putative heat shock protein HSP 90-beta 4	HSP90AB4P	-0.590125	0.705522	0.752254	-1.54599					-0.327992	0.402977	0.262132	0.524144
	Q96AG4	Leucine-rich repeat-containing protein 59	LRRC59	0.716133	0.697376	0.767049	1.63416					-0.390759	0.650429	-1.10689	0.366261
	Q14019	Coactosin-like protein	COTL1	-1.48566	0.697166	0.761722	-1.52969					-0.0790831	0.145376	1.40657	1.6759
	P36578	60S ribosomal protein L4	RPL4	0.478799	0.696758	0.756469	1.52889					-0.313558	0.378204	-0.792357	0.388823
	P40121	Macrophage-capping protein	CAPG	-1.04917	0.694959	0.754411	-1.62874					-0.203561	0.855109	0.845607	0.17712
	Q09028	Histone-binding protein RBBP4	RBBP4	-1.59899	0.693497	0.754313	-1.52253					-0.692362	1.80173	0.906626	0.250273
	Q9HC38	Glyoxalase domain-containing protein 4	GLOD4	-0.92759	0.690939	0.752703	-1.61972					-0.255588	0.548306	0.672002	0.761191
	Q9NPH2	Inositol-3-phosphate synthase 1	ISYNA1	-1.44802	0.690004	0.753423	-1.85868					-0.995682	0.240432	0.452339	1.0752
	O00299	Chloride intracellular channel protein 1	CLIC1	0.726667	0.684259	0.760027	1.84151					0.050821	0.39606	-0.675846	0.393142
	E9PAV3	Nascent polypeptide-associated complex subunit alpha, muscle-specific form	NACA	1.16127	0.67815	0.768053	1.49262					0.818114	1.19925	-0.343158	0.614568
	P50395	Rab GDP dissociation inhibitor beta	GDI2	1.51605	0.677704	0.763	1.59009					-0.21321	0.531791	-1.72926	1.64527
	P14314	Glucosidase 2 subunit beta	PRKCSH	1.19981	0.675797	0.76034	1.58583					0.384034	0.269786	-0.81578	0.996974
	O95831	Apoptosis-inducing factor 1, mitochondrial	AIFM1	2.20297	0.671751	0.765039	1.80439					0.59651	0.151192	-1.60646	1.71998
	P78527	DNA-dependent protein kinase catalytic subunit	PRKDC	-0.978702	0.669425	0.763045	-1.57162					-0.15728	0.553416	0.821422	0.885179
	P22392	Nucleoside diphosphate kinase B	NME2	1.02738	0.667129	0.761359	1.47115					0.642469	1.10573	-0.384909	0.490361
	P04632	Calpain small subunit 1	CAPNS1	0.821557	0.659995	0.768484	1.45725					-0.117454	0.404844	-0.939011	0.888602
	P04083	Annexin A1	ANXA1	0.750867	0.65233	0.776608	1.44232					0.485603	0.636006	-0.265264	0.639183
	P62851	40S ribosomal protein S25	RPS25	0.612669	0.651926	0.773006	1.53269					0.0807234	0.0820386	-0.531946	0.533153
	Q96DH6	RNA-binding protein Musashi homolog 2	MSI2	1.40867	0.651873	0.769625	1.53257					1.22568	1.11455	-0.182991	0.746314
	P31943	Heterogeneous nuclear ribonucleoprotein H	HNRNPH1	-0.196356	0.64344	0.777391	-1.42501					0.0775019	0.204168	0.273858	0.123594
	Q07021	Complement component 1 Q subcomponent-binding protein, mitochondrial	C1QBP	0.662897	0.642672	0.774642	1.42352					0.349649	0.554304	-0.313249	0.585926
	Q99729	Heterogeneous nuclear ribonucleoprotein A/B	HNRNPAB	0.580996	0.642487	0.770675	1.42316					0.0937659	0.081261	-0.48723	0.702416
	Q9GZS3	WD repeat-containing protein 61	WDR61	1.78611	0.640564	0.766561	1.41941					0.511173	0.881298	-1.27493	1.99339
	P35637	RNA-binding protein FUS	FUS	-1.46657	0.639445	0.763903	-1.41723					-0.291645	0.773177	1.17493	1.61701
	P35222	Catenin beta-1	CTNNB1	-0.575668	0.639106	0.759301	-1.50428					-0.0284824	0.319692	0.547186	0.568165
	Q16795	NADH dehydrogenase [ubiquinone] 1 alpha subcomplex subunit 9, mitochondrial	NDUFA9	0.700727	0.633079	0.767904	1.69175					0.301512	0.330961	-0.399215	0.483315
	P15531	Nucleoside diphosphate kinase A	NME1	0.669102	0.629786	0.769905	1.39842					0.419054	0.744674	-0.250048	0.363678
	P32969	60S ribosomal protein L9	RPL9	1.32933	0.625315	0.771834	1.47381					0.229479	0.216604	-1.09985	1.68372
	P31946	14-3-3 protein beta/alpha	YWHAB	-1.27097	0.625106	0.767294	-1.3893					-1.36181	1.46842	-0.0908365	0.595378
	Q7Z5H4	Vomeronasal type-1 receptor 5	VN1R5	1.16206	0.624767	0.763439	1.4726					0.292907	0.133784	-0.869157	1.05449
	P62195	26S protease regulatory subunit 8	PSMC5	-2.00564	0.618861	0.77293	-1.45958					-1.93038	1.84204	0.0752548	0.106426
	O00148	ATP-dependent RNA helicase DDX39A	DDX39A	0.962075	0.6178	0.770266	1.45724					0.136859	0.0462464	-0.825216	1.25094
	Q8IUE6	Histone H2A type 2-B	HIST2H2AB	0.839989	0.614651	0.774391	1.45031					-0.390114	0.774145	-1.2301	0.0949295
	P12004	Proliferating cell nuclear antigen	PCNA	1.00538	0.611	0.77632	1.36182					0.339309	0.467659	-0.666069	1.19012
	P38117	Electron transfer flavoprotein subunit beta	ETFB	1.48434	0.61046	0.772705	1.62726					1.05684	1.04064	-0.427497	0.762343
	P60174	Triosephosphate isomerase	TPI1	1.73712	0.608846	0.76922	1.35762					0.0460638	0.12136	-1.69106	2.21289
	P63261	Actin, cytoplasmic 2	ACTG1	1.2635	0.608529	0.764899	1.35701					0.0635312	1.60916	-1.19997	0.106706
	Q13838	Spliceosome RNA helicase DDX39B	DDX39B	0.706856	0.595179	0.784559	1.33098					0.174998	0.0868392	-0.531857	0.915746
	P61009	Signal peptidase complex subunit 3	SPCS3	0.360421	0.586569	0.7984	1.56021					0.174194	0.190058	-0.186227	0.265722
	O00483	Cytochrome c oxidase subunit NDUFA4	NDUFA4	-0.867734	0.586245	0.794851	-1.38794					-0.540412	0.722867	0.327321	0.601704
	O95202	LETM1 and EF-hand domain-containing protein 1, mitochondrial	LETM1	0.95553	0.582712	0.796066	1.54948					0.97262	0.776169	0.0170897	0.397675
	P02787	Serotransferrin	TF	-1.01666	0.581126	0.793115	-1.30357					-0.558151	1.18624	0.458505	0.646211
	P27708	CAD protein	CAD	-1.32373	0.578722	0.791326	-1.37148					0.254111	1.29467	1.57784	0.0361788
	O60762	Dolichol-phosphate mannosyltransferase subunit 1	DPM1	-1.42634	0.578025	0.788368	-1.53648					-1.27188	1.30447	0.154455	0.148065
	P39023	60S ribosomal protein L3	RPL3	1.49915	0.577057	0.789247	1.29562					-0.0256037	0.472542	-1.52475	1.94763
	P04843	Dolichyl-diphosphooligosaccharide--protein glycosyltransferase subunit 1	RPN1	0.305136	0.576981	0.785027	1.29547					0.401979	0.284141	0.0968423	0.292748
	P62266	40S ribosomal protein S23	RPS23	1.39476	0.575871	0.781511	1.29331					0.671916	1.72106	-0.722841	0.725992
	Q05519	Serine/arginine-rich splicing factor 11	SRSF11	1.09858	0.574827	0.781206	1.29127					0.385818	0.416804	-0.712761	1.41341
	Q14152	Eukaryotic translation initiation factor 3 subunit A	EIF3A	0.595329	0.569766	0.7936	1.28138					0.143462	0.781646	-0.451866	0.19127
	Q14204	Cytoplasmic dynein 1 heavy chain 1	DYNC1H1	-1.77672	0.567511	0.794932	-1.27698					-0.575458	0.708352	1.20126	2.30343
	Q12849	G-rich sequence factor 1	GRSF1	-1.16028	0.567377	0.791167	-1.50708					-0.951761	1.06462	0.20852	0.228143
	P18206	Vinculin	VCL	-1.55093	0.566219	0.793762	-1.27445					-0.84745	0.735919	0.703482	1.97515
	O43670	BUB3-interacting and GLEBS motif-containing protein ZNF207	ZNF207	-1.23082	0.566151	0.78967	-1.34401					-1.0312	0.865514	0.19962	1.06538
	Q8N257	Histone H2B type 3-B	HIST3H2BB	1.32077	0.564896	0.788964	1.27187					1.11924	1.02174	-0.201521	1.48025
	P62906	60S ribosomal protein L10a	RPL10A	0.907277	0.563517	0.788347	1.26917					0.107278	0.378856	-0.799999	1.17878
	Q92804	TATA-binding protein-associated factor 2N	TAF15	-1.70646	0.560148	0.794457	-1.26259					-0.63084	1.53686	1.07562	1.76584
	Q15717	ELAV-like protein 1	ELAVL1	-0.474554	0.559972	0.790444	-1.33052					-0.215185	0.579778	0.259368	0.246797
	Q07955	Serine/arginine-rich splicing factor 1	SRSF1	0.685979	0.559845	0.786472	1.33025					0.649375	0.691814	-0.0366046	0.0106827
	Q06323	Proteasome activator complex subunit 1	PSME1	2.94837	0.559663	0.78418	1.4859					2.05325	2.80001	-0.895117	0.185271
	Q15393	Splicing factor 3B subunit 3	SF3B3	-2.20325	0.556444	0.788816	-1.32283					-0.634951	0.304714	1.5683	2.22417
	P12235	ADP/ATP translocase 1	SLC25A4	1.27805	0.549272	0.799188	1.24131					0.154614	1.24201	-1.12344	1.2797
	P20700	Lamin-B1	LMNB1	2.04987	0.546558	0.802877	1.236					1.68989	2.84134	-0.359979	0.42234
	O15144	Actin-related protein 2/3 complex subunit 2	ARPC2	1.04147	0.545268	0.803941	1.29848					0.930243	1.07159	-0.111231	0.139162
	P40429	60S ribosomal protein L13a	RPL13A	-0.35398	0.543225	0.806849	-1.22947					-0.53303	0.393018	-0.17905	0.306948
	P09622	Dihydrolipoyl dehydrogenase, mitochondrial	DLD	1.78005	0.537284	0.815903	1.21783					1.26856	2.4979	-0.511487	0.412107
	Q9Y3I0	tRNA-splicing ligase RtcB homolog	RTCB	-1.20656	0.535505	0.815981	-1.27723					-0.256956	0.352339	0.949607	1.72174
	P25786	Proteasome subunit alpha type-1	PSMA1	0.251513	0.535055	0.813115	1.27625					0.166665	0.349494	-0.0848479	0.0939901
	Q9UQ80	Proliferation-associated protein 2G4	PA2G4	0.517765	0.533403	0.811234	1.21022					0.356364	0.550956	-0.1614	0.495534
	O14744	Protein arginine N-methyltransferase 5	PRMT5	0.694267	0.529524	0.817676	1.40406					0.218661	0.0191077	-0.475607	0.699025
	P07737	Profilin-1	PFN1	1.1342	0.527904	0.8211	1.19943					0.261466	1.44296	-0.87273	0.774853
	P09382	Galectin-1	LGALS1	1.38368	0.527801	0.817226	1.19923					-0.0873114	0.43165	-1.47099	1.95128
	P68366	Tubulin alpha-4A chain	TUBA4A	0.738084	0.525108	0.819962	1.19394					-0.245142	0.902491	-0.983227	0.576184
	Q13162	Peroxiredoxin-4	PRDX4	0.506459	0.524568	0.816131	1.19288					-0.0637082	0.613557	-0.570168	0.405363
	Q15691	Microtubule-associated protein RP/EB family member 1	MAPRE1	1.3952	0.522966	0.81546	1.24997					1.33462	1.47803	-0.0605778	0.340577
	O75390	Citrate synthase, mitochondrial	CS	1.26784	0.521771	0.813222	1.18739					0.0378594	0.227132	-1.22998	1.8354
	P17987	T-complex protein 1 subunit alpha	TCP1	1.45167	0.520847	0.810507	1.18558					0.144489	0.940929	-1.30718	1.90064
	Q96I99	Succinyl-CoA ligase [GDP-forming] subunit beta, mitochondrial	SUCLG2	-1.52329	0.518856	0.80978	-1.37543					-0.089724	0.242413	1.43357	1.54737
	Q15365	Poly(rC)-binding protein 1	PCBP1	0.491907	0.516659	0.814046	1.23627					0.479553	0.750662	-0.0123538	0.0568554
	O43747	AP-1 complex subunit gamma-1	AP1G1	1.21389	0.511067	0.818073	1.16635					-0.110817	0.520132	-1.32471	1.72599
	Q13404	Ubiquitin-conjugating enzyme E2 variant 1	UBE2V1	0.616864	0.507948	0.822208	1.21735					0.585535	0.174324	-0.0313292	0.668577
	P54886	Delta-1-pyrroline-5-carboxylate synthase	ALDH18A1	-1.47156	0.505593	0.82427	-1.21224					-1.50202	2.069	-0.0304591	0.7156
	Q86V81	THO complex subunit 4	ALYREF	0.682507	0.498336	0.83835	1.3208					0.495507	0.726798	-0.187	0.0761615
	P10599	Thioredoxin	TXN	0.667533	0.49254	0.850304	1.12984					-0.0253878	1.00218	-0.692921	0.206989
	P16070	CD44 antigen	CD44	1.58471	0.490561	0.850027	1.12593					1.23304	2.34051	-0.351675	0.681858
	P00441	Superoxide dismutase [Cu-Zn]	SOD1	0.903448	0.486986	0.85554	1.29083					0.522843	0.987618	-0.380605	0.065768
	P84077	ADP-ribosylation factor 1	ARF1	-0.848019	0.484612	0.854943	-1.11418					-0.00307325	0.69711	0.844945	1.1189
	Q9UMS4	Pre-mRNA-processing factor 19	PRPF19	0.0931958	0.47291	0.894632	1.14134					0.155723	0.0652366	0.0625275	0.124464
	P67936	Tropomyosin alpha-4 chain	TPM4	-0.643079	0.472484	0.892507	-1.09017					-0.521589	1.01037	0.121489	0.151853
	Q06830	Peroxiredoxin-1	PRDX1	0.871224	0.472302	0.888626	1.08981					0.648855	1.35687	-0.222368	0.27596
	P32119	Peroxiredoxin-2	PRDX2	0.908607	0.471889	0.886719	1.08899					-0.162923	0.714824	-1.07153	1.25598
	Q13177	Serine/threonine-protein kinase PAK 2	PAK2	-0.838644	0.470788	0.88781	-1.24833					-0.327487	0.512145	0.511156	0.80023
	Q01469	Fatty acid-binding protein, epidermal	FABP5	1.14555	0.464872	0.892618	1.07507					0.105351	0.096692	-1.0402	1.84306
	Q15084	Protein disulfide-isomerase A6	PDIA6	-0.792014	0.463922	0.89212	-1.07318					-0.684242	1.24127	0.107772	0.305301
	P63208	S-phase kinase-associated protein 1	SKP1	-1.16371	0.460721	0.895847	-1.11491					-0.066314	0.0426231	1.0974	1.40005
	P41250	Glycine--tRNA ligase	GARS	1.78772	0.458574	0.898	1.06255					0.0918773	0.0373569	-1.69585	2.9139
	P62269	40S ribosomal protein S18	RPS18	-0.750551	0.455865	0.903055	-1.05717					-0.722824	1.2251	0.0277267	0.106229
	Q13242	Serine/arginine-rich splicing factor 9	SRSF9	-1.50794	0.455362	0.901109	-1.05617					-0.103738	0.0630057	1.4042	2.47214
	Q9UKM9	RNA-binding protein Raly	RALY	1.25034	0.454277	0.901339	1.20533					1.17638	1.46682	-0.0739615	0.0248786
	P07954	Fumarate hydratase, mitochondrial	FH	-0.972776	0.450105	0.912317	-1.09188					0.250449	0.372082	1.22322	1.16598
	Q04837	Single-stranded DNA-binding protein, mitochondrial	SSBP1	1.02445	0.447875	0.912498	1.08704					0.784174	1.25928	-0.240275	0.160524
	Q02878	60S ribosomal protein L6	RPL6	0.713144	0.447521	0.910942	1.04055					0.0561469	0.685717	-0.656997	0.968983
	P23284	Peptidyl-prolyl cis-trans isomerase B	PPIB	0.878538	0.445277	0.916	1.03607					0.324672	0.814557	-0.553865	1.22211
	P23528	Cofilin-1	CFL1	1.11838	0.444429	0.913902	1.03438					0.781337	1.12682	-0.337045	1.49577
	Q16576	Histone-binding protein RBBP7	RBBP7	-1.12236	0.443874	0.911624	-1.03327					-0.324809	1.84392	0.797552	0.373609
	P61313	60S ribosomal protein L15	RPL15	0.423416	0.440855	0.914228	1.02724					-0.0884843	0.601562	-0.511901	0.384471
	O75531	Barrier-to-autointegration factor	BANF1	0.67757	0.440769	0.910526	1.02707					-0.23554	0.442281	-0.913111	1.05359
	O75400	Pre-mRNA-processing factor 40 homolog A	PRPF40A	1.6046	0.44066	0.906855	1.07138					-0.0337373	1.24349	-1.63834	2.23216
	P62333	26S protease regulatory subunit 10B	PSMC6	0.404064	0.43856	0.910217	1.06682					0.0724872	0.0859107	-0.331577	0.504509
	Q02952	A-kinase anchor protein 12	AKAP12	0.152033	0.437621	0.911696	1.02078					0.00433238	0.169692	-0.147701	0.1943
	P62888	60S ribosomal protein L30	RPL30	1.66944	0.435263	0.911745	1.05966					-0.245842	0.742052	-1.91528	2.79892
	P11216	Glycogen phosphorylase, brain form	PYGB	-0.463485	0.434983	0.908619	-1.05906					0.300898	0.575172	0.764383	0.166908
	Q15008	26S proteasome non-ATPase regulatory subunit 6	PSMD6	-1.45812	0.43381	0.909534	-1.05651					0.0335253	0.111701	1.49165	2.61385
	P29401	Transketolase	TKT	1.03824	0.43114	0.912803	1.00781					1.3541	1.21618	0.315866	1.30567
	Q92820	Gamma-glutamyl hydrolase	GGH	1.37224	0.429801	0.915718	1.0478					1.16421	1.73538	-0.208026	0.389174
	P84090	Enhancer of rudimentary homolog	ERH	0.438007	0.429093	0.913609	1.00371					0.551167	0.241861	0.11316	0.716107
	P50991	T-complex protein 1 subunit delta	CCT4	0.719237	0.428349	0.913167	1.00222					0.181158	0.819927	-0.538079	0.934219
	P14618	Pyruvate kinase PKM	PKM	-1.57838	0.422178	0.925984	-0.989835					-1.49275	2.74096	0.0856216	0.339513
	Q9Y6E2	Basic leucine zipper and W2 domain-containing protein 2	BZW2	1.16757	0.421958	0.922409	0.989393					0.00147151	0.306085	-1.1661	2.02092
	O43768	Alpha-endosulfine	ENSA	-1.49638	0.421038	0.917962	-0.987545					0.0622401	1.32386	1.55862	2.26614
	P56211	cAMP-regulated phosphoprotein 19	ARPP19	-1.49638	0.421038	0.921492	-0.987545					0.0622401	1.32386	1.55862	2.26614
	P22234	Multifunctional protein ADE2	PAICS	-0.360511	0.420214	0.91571	-0.985889					-0.22703	0.49305	0.133482	0.397553
	P06703	Protein S100-A6	S100A6	0.245776	0.416278	0.920335	1.0184					0.142941	0.298396	-0.102835	0.177742
	Q16718	NADH dehydrogenase [ubiquinone] 1 alpha subcomplex subunit 5	NDUFA5	0.215668	0.412942	0.927924	1.01115					0.23672	0.0818791	0.0210527	0.28024
	Q9Y617	Phosphoserine aminotransferase	PSAT1	-1.31773	0.410741	0.930249	-1.00636					-0.353692	0.558005	0.964035	2.35576
	Q96AE4	Far upstream element-binding protein 1	FUBP1	0.434465	0.406654	0.936526	0.95858					-0.0432403	0.277	-0.477705	0.734537
	Q7L1Q6	Basic leucine zipper and W2 domain-containing protein 1	BZW1	0.45967	0.406449	0.933423	0.958165					0.0527838	0.206581	-0.406886	0.804845
	P17812	CTP synthase 1	CTPS1	2.33714	0.406447	0.929985	1.08233					1.98088	2.98517	-0.356262	0.643776
	Q13200	26S proteasome non-ATPase regulatory subunit 2	PSMD2	1.16767	0.405509	0.928357	0.956269					0.446678	0.870175	-0.720992	1.92765
	P13010	X-ray repair cross-complementing protein 5	XRCC5	-0.583755	0.403308	0.930637	-0.951821					-0.278	0.84609	0.305756	0.642305
	P06744	Glucose-6-phosphate isomerase	GPI	0.830235	0.400412	0.934554	0.945967					0.167603	0.378355	-0.662632	1.47231
	P06753	Tropomyosin alpha-3 chain	TPM3	-0.659209	0.400298	0.931926	-0.945736					-0.621321	1.19985	0.0378883	0.13388
	P32322	Pyrroline-5-carboxylate reductase 1, mitochondrial	PYCR1	-1.76792	0.397692	0.936703	-0.977933					-1.61338	2.41507	0.154533	0.31667
	Q99873	Protein arginine N-methyltransferase 1	PRMT1	-1.32528	0.39696	0.937606	-0.938981					-1.56854	2.36913	-0.243263	0.602788
	Q07666	KH domain-containing, RNA-binding, signal transduction-associated protein 1	KHDRBS1	0.138213	0.396729	0.934196	0.938513					0.225202	0.243416	0.0869896	0.0762376
	P53999	Activated RNA polymerase II transcriptional coactivator p15	SUB1	-1.49201	0.395822	0.931971	-1.05527					-1.62636	1.99185	-0.134346	0.174756
	P30040	Endoplasmic reticulum resident protein 29	ERP29	-1.17645	0.395493	0.929343	-1.05444					-0.778479	1.54643	0.397975	0.313369
	P04350	Tubulin beta-4A chain	TUBB4A	0.778352	0.390172	0.940935	0.925216					0.19907	1.3024	-0.579282	0.653409
	Q99623	Prohibitin-2	PHB2	-0.975424	0.389547	0.939685	-0.923948					-0.992824	1.81818	-0.0173999	0.194412
	P21796	Voltage-dependent anion-selective channel protein 1	VDAC1	-0.724148	0.388375	0.940029	-0.921567					0.128673	1.03018	0.852821	0.889429
	Q6IBS0	Twinfilin-2	TWF2	-0.847821	0.38822	0.936683	-0.957265					-0.311606	1.22125	0.536214	0.816218
	P62424	60S ribosomal protein L7a	RPL7A	-0.944361	0.387993	0.933688	-0.956768					-0.0747047	1.7419	0.869656	0.486313
	Q15819	Ubiquitin-conjugating enzyme E2 variant 2	UBE2V2	0.925997	0.387566	0.930728	0.955837					0.804037	0.340651	-0.12196	1.27724
	P36871	Phosphoglucomutase-1	PGM1	-0.479289	0.387133	0.928507	-1.03321					-0.0771633	0.327059	0.402126	0.568692
	Q14240	Eukaryotic initiation factor 4A-II	EIF4A2	1.17397	0.38596	0.926316	0.916659					0.379217	1.07858	-0.794752	1.93837
	P53675	Clathrin heavy chain 2	CLTCL1	-1.49584	0.383953	0.92765	-1.02515					-0.44551	0.189431	1.05033	2.05483
	P09493	Tropomyosin alpha-1 chain	TPM1	-1.29626	0.38233	0.928404	-0.909273					-1.22719	2.44449	0.069079	0.34862
	P60900	Proteasome subunit alpha type-6	PSMA6	-0.930431	0.380445	0.928778	-0.905432					-1.0404	1.77984	-0.10997	0.0109468
	P14923	Junction plakoglobin	JUP	-1.0458	0.379869	0.928803	-0.939016					-0.673937	1.46131	0.371866	0.441042
	Q13283	Ras GTPase-activating protein-binding protein 1	G3BP1	-1.28137	0.378591	0.928097	-1.01157					-1.12779	1.79112	0.153583	0.0324124
	Q9Y678	Coatomer subunit gamma-1	COPG1	0.497198	0.37802	0.926186	0.900489					0.333404	0.785841	-0.163794	0.545011
	P46778	60S ribosomal protein L21	RPL21	0.725521	0.375089	0.930712	0.894507					0.993113	1.34972	0.267592	0.389641
	P22626	Heterogeneous nuclear ribonucleoproteins A2/B1	HNRNPA2B1	1.07013	0.37414	0.931741	0.892569					-0.108049	0.459951	-1.17818	2.02504
	Q9P287	BRCA2 and CDKN1A-interacting protein	BCCIP	1.69342	0.37294	0.930177	0.923854					1.41173	2.45693	-0.281696	0.150349
	Q9Y3F4	Serine-threonine kinase receptor-associated protein	STRAP	-0.591662	0.372805	0.927458	-0.88984					-0.171532	1.09037	0.42013	0.370689
	P16615	Sarcoplasmic/endoplasmic reticulum calcium ATPase 2	ATP2A2	-0.442215	0.372703	0.924743	-0.923335					0.0977159	0.822684	0.539931	0.272898
	O60884	DnaJ homolog subfamily A member 2	DNAJA2	-1.7042	0.372406	0.921657	-0.995921					-0.0484753	0.271334	1.65572	2.40471
	P30086	Phosphatidylethanolamine-binding protein 1	PEBP1	0.890531	0.367678	0.931718	0.912326					1.17237	1.23339	0.281835	0.62255
	P49736	DNA replication licensing factor MCM2	MCM2	2.01645	0.367412	0.928883	0.983306					0.0511041	0.242595	-1.96534	2.88994
	Q9UBF2	Coatomer subunit gamma-2	COPG2	0.462145	0.364205	0.935027	0.90471					0.42602	0.859693	-0.0361247	0.316469
	Q92616	Translational activator GCN1	GCN1L1	-2.23823	0.361947	0.934166	-0.969515					0.0158404	0.0590761	2.25407	3.26433
	O75947	ATP synthase subunit d, mitochondrial	ATP5H	0.126682	0.360614	0.93604	0.864863					0.00694992	0.188732	-0.119732	0.169548
	P48735	Isocitrate dehydrogenase [NADP], mitochondrial	IDH2	-1.04099	0.357609	0.941162	-0.858685					-0.889488	1.93862	0.151505	0.806756
	P63104	14-3-3 protein zeta/delta	YWHAZ	-1.20377	0.356107	0.941224	-0.855595					-0.998833	2.39536	0.204933	0.447924
	P55209	Nucleosome assembly protein 1-like 1	NAP1L1	-0.42523	0.353525	0.944367	-0.850277					0.0756145	0.731209	0.500845	0.464389
	O75131	Copine-3	CPNE3	0.127359	0.353345	0.941281	0.880853					0.0787105	0.111313	-0.0486482	0.177295
	Q99497	Protein deglycase DJ-1	PARK7	0.303074	0.351224	0.942697	0.845533					0.438156	0.601886	0.135081	0.152233
	P29692	Elongation factor 1-delta	EEF1D	-0.376882	0.348948	0.945104	-0.840836					0.123529	0.639008	0.500411	0.440887
	Q99613	Eukaryotic translation initiation factor 3 subunit C	EIF3C	-0.558685	0.346108	0.948725	-0.834967					0.191377	0.527905	0.750062	1.03172
	P50502	Hsc70-interacting protein	ST13	-0.996759	0.345646	0.945974	-0.863903					-0.882869	1.54796	0.11389	0.00316504
	Q9Y5B9	FACT complex subunit SPT16	SUPT16H	-0.90574	0.345049	0.943897	-0.926962					-0.00949	0.195606	0.89625	1.36792
	P20962	Parathymosin	PTMS	0.386459	0.342315	0.949564	0.856558					0.567935	0.803181	0.181476	0.209423
	P09651	Heterogeneous nuclear ribonucleoprotein A1	HNRNPA1	-0.662208	0.341536	0.947131	-0.854841					-0.702677	1.14987	-0.040469	0.647353
	P00367	Glutamate dehydrogenase 1, mitochondrial	GLUD1	0.552332	0.340498	0.947554	0.823351					-0.284284	0.250235	-0.836616	1.13465
	O60506	Heterogeneous nuclear ribonucleoprotein Q	SYNCRIP	-0.651739	0.339419	0.946273	-0.850167					-0.530999	1.02845	0.12074	0.0152358
	P56192	Methionine--tRNA ligase, cytoplasmic	MARS	1.13813	0.337883	0.94643	0.846777					1.00976	1.80201	-0.128367	0.0950482
	P62826	GTP-binding nuclear protein Ran	RAN	0.569229	0.336773	0.946246	0.815623					0.42805	1.01677	-0.141179	0.653756
	P11586	C-1-tetrahydrofolate synthase, cytoplasmic	MTHFD1	-1.04058	0.334907	0.94917	-0.811744					0.275526	0.225137	1.3161	2.20888
	P51148	Ras-related protein Rab-5C	RAB5C	0.560622	0.334086	0.948389	0.89941					0.657443	0.881504	0.0968211	0.00308065
	Q15149	Plectin	PLEC	1.04017	0.333779	0.9457	0.809399					0.364776	1.19331	-0.675399	1.87899
	Q08945	FACT complex subunit SSRP1	SSRP1	0.624053	0.333543	0.942754	0.837183					0.48209	0.569066	-0.141962	1.16304
	Q00325	Phosphate carrier protein, mitochondrial	SLC25A3	-1.30432	0.328709	0.948634	-0.798839					-1.5489	2.81997	-0.244582	0.213401
	P06733	Alpha-enolase	ENO1	0.783966	0.327532	0.947715	0.796386					0.352566	0.535091	-0.4314	1.6189
	P02786	Transferrin receptor protein 1	TFRC	-0.426006	0.325587	0.950988	-0.792326					-0.519598	0.350626	-0.0935914	0.862737
	P07355	Annexin A2	ANXA2	0.404849	0.323488	0.953563	0.787938					0.535802	0.697469	0.130954	0.55275
	Q09666	Neuroblast differentiation-associated protein AHNAK	AHNAK	0.769855	0.319428	0.961521	0.779441					0.826917	1.50277	0.057062	0.817515
	Q8N163	Cell cycle and apoptosis regulator protein 2	CCAR2	0.468587	0.312407	0.976844	0.845018					0.551601	0.278732	0.083014	0.733017
	P51153	Ras-related protein Rab-13	RAB13	-0.442381	0.3123	0.968958	-0.764478					-0.29084	0.574157	0.151541	0.821538
	P62820	Ras-related protein Rab-1A	RAB1A	-0.391474	0.3123	0.971903	-0.764478					-0.399797	0.508086	-0.00832311	0.726999
	Q92930	Ras-related protein Rab-8B	RAB8B	-0.544686	0.3123	0.974866	-0.764478					-0.3581	0.706936	0.186586	1.01153
	P08195	4F2 cell-surface antigen heavy chain	SLC3A2	1.31966	0.312109	0.96632	0.764074					-0.0197177	0.272905	-1.33938	2.97902
	Q562R1	Beta-actin-like protein 2	ACTBL2	-0.458191	0.311702	0.966108	-0.763218					-0.236955	0.953392	0.221236	0.415053
	P06748	Nucleophosmin	NPM1	-0.364974	0.310337	0.966715	-0.760347					-0.39736	0.449314	-0.0323863	0.699533
	Q16778	Histone H2B type 2-E	HIST2H2BE	0.764126	0.309613	0.966132	0.758821					0.885816	0.178081	0.121689	1.73505
	Q9UPY8	Microtubule-associated protein RP/EB family member 3	MAPRE3	-0.297953	0.307285	0.971272	-0.832176					0.131747	0.0612613	0.429701	0.502627
	P62081	40S ribosomal protein S7	RPS7	0.146962	0.305626	0.972071	0.750414					0.0939444	0.25506	-0.0530172	0.223619
	P62316	Small nuclear ribonucleoprotein Sm D2	SNRPD2	-0.543399	0.304426	0.97124	-0.772482					-0.0598953	0.10151	0.483504	0.941037
	P61158	Actin-related protein 3	ACTR3	-0.920622	0.302372	0.972296	-0.767893					-0.872236	1.19772	0.0483854	1.51835
	Q07020	60S ribosomal protein L18	RPL18	-0.523008	0.302131	0.969994	-0.743027					-0.346068	1.15755	0.17694	0.382681
	P46777	60S ribosomal protein L5	RPL5	0.556708	0.302045	0.967141	0.742846					0.206234	0.42081	-0.350474	1.22794
	P12277	Creatine kinase B-type	CKB	-0.771838	0.301173	0.966135	-0.741					-0.225807	0.890111	0.546031	1.56927
	P63010	AP-2 complex subunit beta	AP2B1	-0.292707	0.299568	0.966433	-0.761621					-0.590774	0.506833	-0.298066	0.134055
	P61224	Ras-related protein Rap-1b	RAP1B	0.544482	0.296591	0.971708	0.731289					-0.486385	0.675892	-1.03087	1.09829
	P62834	Ras-related protein Rap-1A	RAP1A	0.544482	0.296591	0.968884	0.731289					-0.486385	0.675892	-1.03087	1.09829
	Q15293	Reticulocalbin-1	RCN1	1.63611	0.29526	0.969542	0.802032					1.43405	2.88404	-0.202064	0.0720306
	P55060	Exportin-2	CSE1L	0.450303	0.295247	0.966809	0.728436					-0.421499	0.456507	-0.871802	0.968521
	Q13885	Tubulin beta-2A chain	TUBB2A	-0.701869	0.29232	0.969061	-0.722213					-0.911462	0.83698	-0.209593	1.46042
	P12268	Inosine-5-monophosphate dehydrogenase 2	IMPDH2	0.1797	0.291694	0.96869	0.720879					-0.0138238	0.251665	-0.193524	0.350835
	P62993	Growth factor receptor-bound protein 2	GRB2	-0.880657	0.291274	0.966544	-0.719986					0.460728	0.254626	1.34138	2.10321
	P34897	Serine hydroxymethyltransferase, mitochondrial	SHMT2	-0.306976	0.291202	0.964057	-0.719833					0.0869125	0.200833	0.393888	0.710813
	P52272	Heterogeneous nuclear ribonucleoprotein M	HNRNPM	0.363061	0.290048	0.964137	0.717375					0.0661967	0.740285	-0.296864	0.469446
	P61254	60S ribosomal protein L26	RPL26	1.78627	0.287333	0.968648	0.782158					-0.279168	0.916827	-2.06544	3.09687
	P11766	Alcohol dehydrogenase class-3	ADH5	-0.15791	0.286381	0.967603	-0.732031					-0.0962076	0.286578	0.0617026	0.0571404
	P27824	Calnexin	CANX	-0.538755	0.285367	0.966418	-0.707386					-0.461813	1.25026	0.0769421	0.420738
	P84103	Serine/arginine-rich splicing factor 3	SRSF3	0.892297	0.285285	0.963696	0.729564					0.587748	0.925455	-0.304548	1.50476
	P14625	Endoplasmin	HSP90B1	0.170655	0.282703	0.965584	0.70169					0.037307	0.120308	-0.133348	0.403699
	P04075	Fructose-bisphosphate aldolase A	ALDOA	-0.887581	0.277981	0.973994	-0.691567					-0.941812	2.22239	-0.0542316	0.051
	Q8NC51	Plasminogen activator inhibitor 1 RNA-binding protein	SERBP1	-1.12103	0.277706	0.972279	-0.690977					-1.26574	2.77973	-0.144707	0.411731
	Q16181	Septin-7	SEPTIN7	0.311051	0.27736	0.970173	0.690235					0.307902	0.369914	-0.00314899	0.687319
	P22307	Non-specific lipid-transfer protein	SCP2	-0.895331	0.276264	0.969322	-0.68788					-0.621275	2.0512	0.274056	0.935358
	P55884	Eukaryotic translation initiation factor 3 subunit B	EIF3B	0.1216	0.274443	0.968765	0.683965					0.0823875	0.19593	-0.0392123	0.237562
	Q9Y490	Talin-1	TLN1	-0.752286	0.272914	0.969249	-0.680672					0.0127484	1.68793	0.765034	0.902974
	P49368	T-complex protein 1 subunit gamma	CCT3	-0.874938	0.266538	0.978017	-0.687173					-0.836292	1.68838	0.0386466	0.367242
	P40926	Malate dehydrogenase, mitochondrial	MDH2	-0.474174	0.265101	0.977484	-0.6638					-0.710373	1.16141	-0.236199	0.426542
	Q9UNX3	60S ribosomal protein L26-like 1	RPL26L1	1.63479	0.265064	0.974948	0.726269					-0.436642	0.697935	-2.07143	3.10587
	P60891	Ribose-phosphate pyrophosphokinase 1	PRPS1	0.379624	0.263482	0.974732	0.680226					-0.0892675	0.412354	-0.468891	0.689643
	Q9P0J1	[Pyruvate dehydrogenase [acetyl-transferring]]-phosphatase 1, mitochondrial	PDP1	-0.957277	0.263156	0.972708	-0.721472					-1.30552	1.84629	-0.348247	0.334985
	P50990	T-complex protein 1 subunit theta	CCT8	0.482223	0.262155	0.974391	0.657413					-0.160074	1.17746	-0.642296	0.477198
	P26640	Valine--tRNA ligase	VARS	1.02741	0.2611	0.974602	0.674805					0.0196056	0.48498	-1.0078	2.01369
	P30048	Thioredoxin-dependent peroxide reductase, mitochondrial	PRDX3	0.343705	0.260897	0.972973	0.654683					0.315273	0.549786	-0.0284324	0.724288
	P52907	F-actin-capping protein subunit alpha-1	CAPZA1	-1.16036	0.255301	0.979472	-0.661576					-0.845228	2.20339	0.315132	1.16823
	Q9NUQ9	Protein FAM49B	FAM49B	-1.50269	0.254483	0.977978	-0.699659					-0.263934	0.535849	1.23875	2.98972
	P05387	60S acidic ribosomal protein P2	RPLP2	0.535262	0.253498	0.977598	0.657453					0.651725	1.02602	0.116463	0.529884
	P08708	40S ribosomal protein S17	RPS17	-0.105872	0.253061	0.974984	-0.637619					-0.24712	0.260179	-0.141248	0.122547
	Q9HB71	Calcyclin-binding protein	CACYBP	0.390396	0.25076	0.975061	0.632592					0.138428	0.247758	-0.251969	1.0398
	Q15050	Ribosome biogenesis regulatory protein homolog	RRS1	0.587698	0.249798	0.974947	0.648983					0.350875	0.925836	-0.236823	1.02348
	P55786	Puromycin-sensitive aminopeptidase	NPEPPS	-1.03509	0.248725	0.975363	-0.628136					-1.60374	2.7198	-0.568647	0.865608
	Q99879	Histone H2B type 1-M	HIST1H2BM	0.639864	0.248221	0.97142	0.627032					0.762741	0.323522	0.122877	1.73763
	Q99880	Histone H2B type 1-L	HIST1H2BL	0.643714	0.248221	0.973989	0.627032					0.767331	0.325469	0.123617	1.74809
	P49748	Very long-chain specific acyl-CoA dehydrogenase, mitochondrial	ACADVL	0.817754	0.247857	0.969768	0.644532					0.165335	0.68314	-0.652418	2.20493
	Q14697	Neutral alpha-glucosidase AB	GANAB	0.217054	0.246586	0.970299	0.623447					-0.0204336	0.42029	-0.237487	0.432416
	Q8TCT9	Minor histocompatibility antigen H13	HM13	-0.416383	0.244067	0.974953	-0.673416					0.51887	0.216016	0.935253	0.847326
	P39687	Acidic leucine-rich nuclear phosphoprotein 32 family member A	ANP32A	0.643429	0.242729	0.97552	0.67004					0.840152	1.02303	0.196723	0.893142
	P46783	40S ribosomal protein S10	RPS10	0.158012	0.238878	0.980969	0.606487					0.219156	0.405254	0.0611441	0.19851
	Q13151	Heterogeneous nuclear ribonucleoprotein A0	HNRNPA0	-0.550095	0.23639	0.984914	-0.60099					-0.987545	1.41642	-0.43745	0.712142
	Q9Y4G6	Talin-2	TLN2	-0.99296	0.23435	0.986373	-0.61342					0.487687	1.58877	1.48065	2.09395
	P07339	Cathepsin D	CTSD	0.213564	0.230286	0.992734	0.587459					-0.018451	0.300192	-0.232015	0.553502
	Q08257	Quinone oxidoreductase	CRYZ	0.493552	0.227722	0.995247	0.632105					-0.0285222	0.574595	-0.522074	0.942952
	P24752	Acetyl-CoA acetyltransferase, mitochondrial	ACAT1	0.305075	0.227575	0.993039	0.597715					0.326017	0.966117	0.020942	0.0471892
	Q04637	Eukaryotic translation initiation factor 4 gamma 1	EIF4G1	0.75706	0.227255	0.991087	0.580717					-0.152063	1.20298	-0.909123	1.91088
	P11142	Heat shock cognate 71 kDa protein	HSPA8	-0.275711	0.22711	0.988552	-0.580395					-0.519586	0.729085	-0.243874	0.381349
	Q9BRA2	Thioredoxin domain-containing protein 17	TXNDC17	-1.45684	0.226389	0.987796	-0.628727					-1.06337	3.21956	0.393471	0.61042
	Q08211	ATP-dependent RNA helicase A	DHX9	0.427416	0.226062	0.986494	0.57806					0.371525	1.08859	-0.0558908	0.674605
	P35241	Radixin	RDX	-0.301316	0.224109	0.990213	-0.5737					0.0872987	0.636483	0.388615	0.649956
	Q92841	Probable ATP-dependent RNA helicase DDX17	DDX17	-0.436404	0.223943	0.988496	-0.58927					-0.52853	0.761874	-0.0921268	0.834871
	P40227	T-complex protein 1 subunit zeta	CCT6A	0.568522	0.223177	0.987929	0.571619					-0.0228197	0.200708	-0.591342	1.71094
	O14980	Exportin-1	XPO1	-1.11422	0.221719	0.989521	-0.584088					-0.174813	0.375136	0.939406	2.54556
	Q16643	Drebrin	DBN1	0.706676	0.221077	0.988432	0.566922					0.920275	2.09897	0.213599	0.505699
	P23246	Splicing factor, proline- and glutamine-rich	SFPQ	0.163075	0.220983	0.985955	0.58237					0.359804	0.221535	0.196728	0.429097
	Q9Y5S9	RNA-binding protein 8A	RBM8A	1.22424	0.219415	0.98702	0.611034					0.751819	2.81215	-0.472425	0.346931
	P62249	40S ribosomal protein S16	RPS16	0.0384007	0.218871	0.986015	0.561979					0.0920297	0.0881273	0.053629	0.0790002
	P00390	Glutathione reductase, mitochondrial	GSR	-0.596465	0.218581	0.984418	-0.576762					-0.565684	0.0918771	0.0307811	1.38595
	P62937	Peptidyl-prolyl cis-trans isomerase A	PPIA	-0.415139	0.218272	0.983127	-0.560635					-0.515798	1.01807	-0.10066	0.780039
	Q14974	Importin subunit beta-1	KPNB1	0.321648	0.216761	0.982762	0.557242					0.252702	0.9877	-0.0689459	0.154848
	P16989	Y-box-binding protein 3	YBX3	-0.694279	0.215195	0.982479	-0.600308					-0.558226	0.806808	0.136053	1.42275
	P37837	Transaldolase	TALDO1	-0.500579	0.214481	0.983241	-0.552115					-0.967203	1.39664	-0.466624	0.717968
	P20339	Ras-related protein Rab-5A	RAB5A	0.633228	0.21382	0.982526	0.596809					0.917241	1.44617	0.284014	0.400139
	P61020	Ras-related protein Rab-5B	RAB5B	0.633228	0.21382	0.980471	0.596809					0.917241	1.44617	0.284014	0.400139
	P18124	60S ribosomal protein L7	RPL7	-0.225936	0.212629	0.981095	-0.547943					-0.453936	0.437602	-0.228	0.564417
	Q12874	Splicing factor 3A subunit 3	SF3A3	0.695333	0.211509	0.98122	0.560195					0.600578	1.63653	-0.0947552	1.19753
	Q58FG1	Putative heat shock protein HSP 90-alpha A4	HSP90AA4P	-0.413834	0.202527	0.996409	-0.539033					-0.173942	0.245991	0.239892	1.01523
	O76094	Signal recognition particle subunit SRP72	SRP72	0.926172	0.199619	1	0.560568					1.25985	2.33629	0.333676	0.0363544
	Q9UHD8	Septin-9	SEPTIN9	0.386507	0.199469	0.99907	0.518095					-0.218208	1.14536	-0.604715	0.598143
	P62263	40S ribosomal protein S14	RPS14	-0.397379	0.199325	0.996657	-0.517768					-0.950891	0.816493	-0.553512	1.04902
	P08238	Heat shock protein HSP 90-beta	HSP90AB1	0.299406	0.199163	0.994255	0.517397					0.39172	0.396259	0.0923136	0.920641
	P00558	Phosphoglycerate kinase 1	PGK1	-0.707519	0.198649	0.99299	-0.516224					-0.999223	2.22634	-0.291704	0.823866
	O14776	Transcription elongation regulator 1	TCERG1	0.483713	0.198422	0.990791	0.557502					-0.0693837	0.826929	-0.553097	0.906531
	P99999	Cytochrome c	CYCS	1.11167	0.195879	0.994182	0.523278					0.300455	0.80613	-0.811211	2.79264
	P61006	Ras-related protein Rab-8A	RAB8A	-0.391181	0.194624	0.994893	-0.507018					-0.54111	1.25816	-0.14993	0.450351
	P23381	Tryptophan--tRNA ligase, cytoplasmic	WARS	-1.0879	0.194606	0.992914	-0.547721					0.0791585	0.125325	1.16706	2.80616
	P51858	Hepatoma-derived growth factor	HDGF	-0.438711	0.19409	0.992817	-0.546397					0.0579472	0.934594	0.496658	0.644888
	O43175	D-3-phosphoglycerate dehydrogenase	PHGDH	-0.0822206	0.191244	0.997858	-0.499259					-0.0991259	0.244978	-0.0169053	0.146114
	P42704	Leucine-rich PPR motif-containing protein, mitochondrial	LRPPRC	0.227557	0.188376	1	0.492656					-0.163113	0.638758	-0.39067	0.481702
	P13073	Cytochrome c oxidase subunit 4 isoform 1, mitochondrial	COX4I1	-0.723961	0.188343	0.998	-0.505319					-0.724358	1.92215	-0.000397167	0.000561679
	P18564	Integrin beta-6	ITGB6	0.486022	0.187642	0.997544	0.503641					0.792394	1.12061	0.306372	1.0239
	Q9Y266	Nuclear migration protein nudC	NUDC	-0.725064	0.186774	0.996263	-0.48896					0.36133	1.71311	1.08639	1.91362
	P78417	Glutathione S-transferase omega-1	GSTO1	0.648833	0.186652	0.994436	0.488678					-1.04213	1.78001	-1.69096	1.45607
	P50454	Serpin H1	SERPINH1	0.204875	0.185017	0.996009	0.523064					-0.535564	0.509049	-0.740439	0.218403
	P17844	Probable ATP-dependent RNA helicase DDX5	DDX5	-0.34464	0.184656	0.995301	-0.484065					-0.213811	0.556278	0.130829	1.10057
	P36542	ATP synthase subunit gamma, mitochondrial	ATP5C1	-0.0339135	0.183524	0.995851	-0.493775					-0.0954853	0.0908908	-0.0615717	0.0660337
	Q13247	Serine/arginine-rich splicing factor 6	SRSF6	-0.470149	0.18291	0.995954	-0.492302					-0.581653	1.25054	-0.111503	0.394479
	Q93045	Stathmin-2	STMN2	0.39452	0.181493	0.996269	0.476736					-0.228495	0.438147	-0.623015	1.36474
	P06737	Glycogen phosphorylase, liver form	PYGL	0.392961	0.177331	0.999741	0.467056					0.484128	0.892472	0.0911664	1.15202
	P61604	10 kDa heat shock protein, mitochondrial	HSPE1	0.487112	0.174232	1	0.459823					-0.754859	1.42389	-1.24197	1.15723
	P05783	Keratin, type I cytoskeletal 18	KRT18	0.0836697	0.173631	1	0.458417					-0.0595868	0.212808	-0.143257	0.233778
	P38919	Eukaryotic initiation factor 4A-III	EIF4A3	-0.548776	0.173411	0.999064	-0.457901					-0.932846	2.05771	-0.38407	0.273428
	P53597	Succinyl-CoA ligase [ADP/GDP-forming] subunit alpha, mitochondrial	SUCLG1	0.210792	0.173112	0.997565	0.468675					0.0121908	0.535219	-0.198601	0.394091
	P12081	Histidine--tRNA ligase, cytoplasmic	HARS	0.332695	0.172622	0.997945	0.467487					0.501456	0.9548	0.168762	0.000883071
	P14649	Myosin light chain 6B	MYL6B	-0.529901	0.16994	0.99918	-0.449764					0.448461	1.59946	0.978363	1.2673
	P11413	Glucose-6-phosphate 1-dehydrogenase	G6PD	-0.491492	0.169841	0.9972	-0.460743					-0.941362	1.1217	-0.44987	1.19129
	P00338	L-lactate dehydrogenase A chain	LDHA	0.252524	0.168781	0.996163	0.447041					1.16147	0.519006	0.90895	0.829394
	P39019	40S ribosomal protein S19	RPS19	0.574298	0.165266	1	0.438761					-0.529054	1.58903	-1.10335	1.61701
	Q99733	Nucleosome assembly protein 1-like 4	NAP1L4	-0.142849	0.164732	0.999413	-0.470475					0.0281713	0.139196	0.17102	0.406205
	P49821	NADH dehydrogenase [ubiquinone] flavoprotein 1, mitochondrial	NDUFV1	-0.159007	0.162831	1	-0.433008					-0.218285	0.477514	-0.0592783	0.420145
	P02751	Fibronectin	FN1	0.227638	0.161723	1	0.430382					-0.176289	0.650763	-0.403926	0.644807
	Q9Y2W1	Thyroid hormone receptor-associated protein 3	THRAP3	-0.369005	0.16167	0.998691	-0.430257					0.138625	0.234065	0.50763	1.46692
	P43686	26S protease regulatory subunit 6B	PSMC4	-0.826247	0.159496	1	-0.456792					-0.418775	0.0273698	0.407472	2.55788
	P0DN76	Splicing factor U2AF 35 kDa subunit	U2AF1	-0.340216	0.153936	1	-0.411856					-0.804232	1.3941	-0.464016	0.321858
	P02671	Fibrinogen alpha chain	FGA	0.437444	0.152642	1	0.418629					0.108718	0.228424	-0.328726	1.3926
	P48556	26S proteasome non-ATPase regulatory subunit 8	PSMD8	0.0740448	0.152431	1	0.418107					0.276774	0.218795	0.202729	0.131011
	P10809	60 kDa heat shock protein, mitochondrial	HSPD1	0.37914	0.151734	1	0.406588					-0.754429	1.47965	-1.13357	0.647504
	P01009	Alpha-1-antitrypsin	SERPINA1	0.398789	0.150489	1	0.403605					-0.544259	0.935699	-0.943048	1.43294
	P05141	ADP/ATP translocase 2	SLC25A5	0.446208	0.150193	1	0.402895					-0.839979	0.796675	-1.28619	1.745
	P07437	Tubulin beta chain	TUBB	0.353575	0.150042	1	0.402531					-0.431434	0.801774	-0.785009	1.29298
	Q9Y262	Eukaryotic translation initiation factor 3 subunit L	EIF3L	0.700935	0.149277	1	0.410306					1.10424	2.28792	0.403302	0.192277
	Q9UHB9	Signal recognition particle subunit SRP68	SRP68	0.322868	0.148517	1	0.408422					0.396082	1.059	0.0732138	0.0823979
	P04792	Heat shock protein beta-1	HSPB1	0.27345	0.144116	1	0.397484					-1.30083	0.617059	-1.57428	0.970712
	Q9H0U4	Ras-related protein Rab-1B	RAB1B	0.281135	0.143736	1	0.387341					-0.308333	0.52851	-0.589468	1.14065
	P63244	Guanine nucleotide-binding protein subunit beta-2-like 1	GNB2L1	0.638319	0.143694	1	0.396435					0.244052	1.86669	-0.394267	1.53761
	P45880	Voltage-dependent anion-selective channel protein 2	VDAC2	0.103555	0.143516	1	0.38681					0.11572	0.457963	0.012165	0.0726937
	P07900	Heat shock protein HSP 90-alpha	HSP90AA1	-0.33029	0.142616	1	-0.384631					-0.356951	1.31192	-0.0266618	0.700759
	P17066	Heat shock 70 kDa protein 6	HSPA6	0.347094	0.142406	1	0.384124					-0.24238	1.32049	-0.589473	0.840106
	P51149	Ras-related protein Rab-7a	RAB7A	0.115057	0.13902	1	0.375908					0.01404	0.485556	-0.101017	0.212811
	O00571	ATP-dependent RNA helicase DDX3X	DDX3X	-0.224702	0.138128	1	-0.373738					-0.497089	0.997625	-0.272386	0.298628
	P02545	Prelamin-A/C	LMNA	0.328906	0.138108	1	0.373689					0.464967	1.22308	0.136061	0.910006
	P63241	Eukaryotic translation initiation factor 5A-1	EIF5A	-0.408537	0.136541	1	-0.36987					-0.746561	1.7901	-0.338024	0.674946
	O00410	Importin-5	IPO5	0.424285	0.13616	1	0.368943					-0.220598	1.14869	-0.644882	1.62728
	P49321	Nuclear autoantigenic sperm protein	NASP	0.594561	0.135912	1	0.376961					0.794539	1.8983	0.199977	1.32236
	Q9Y230	RuvB-like 2	RUVBL2	0.428843	0.13452	1	0.37346					0.924094	1.43169	0.495251	0.804649
	P62277	40S ribosomal protein S13	RPS13	0.0893903	0.133993	1	0.372135					0.350729	0.288381	0.261338	0.203458
	P31949	Protein S100-A11	S100A11	-0.382515	0.133883	1	-0.363378					-0.369453	1.81034	0.0130617	0.216755
	P31689	DnaJ homolog subfamily A member 1	DNAJA1	0.347292	0.132665	1	0.385863					0.482808	1.15695	0.135516	0.53066
	P34932	Heat shock 70 kDa protein 4	HSPA4	0.11722	0.131581	1	0.366053					0.0144243	0.425943	-0.102795	0.0794159
	Q9Y2R5	28S ribosomal protein S17, mitochondrial	MRPS17	-0.481481	0.12943	1	-0.377208					-1.09123	1.45555	-0.609749	1.06768
	P61978	Heterogeneous nuclear ribonucleoprotein K	HNRNPK	-0.251859	0.127767	1	-0.34836					-0.456516	0.776585	-0.204657	0.982361
	Q08380	Galectin-3-binding protein	LGALS3BP	-0.184676	0.127527	1	-0.355793					1.00911	0.523154	1.19379	0.650019
	P40939	Trifunctional enzyme subunit alpha, mitochondrial	HADHA	0.603886	0.127315	1	0.371535					1.15945	2.23723	0.555562	0.527752
	P25788	Proteasome subunit alpha type-3	PSMA3	-0.221607	0.126963	1	-0.346377					0.409991	0.615265	0.631598	0.921639
	Q9UNM6	26S proteasome non-ATPase regulatory subunit 13	PSMD13	0.569827	0.125973	1	0.343933					-0.044533	1.33333	-0.61436	2.5411
	P13804	Electron transfer flavoprotein subunit alpha, mitochondrial	ETFA	0.215059	0.125564	1	0.350807					1.00353	0.730204	0.788473	0.535305
	Q15029	116 kDa U5 small nuclear ribonucleoprotein component	EFTUD2	-0.716653	0.125424	0.999152	-0.366455					-0.73551	2.74386	-0.0188563	0.346848
	P11021	78 kDa glucose-regulated protein	HSPA5	-0.153012	0.125156	0.997602	-0.341912					-0.0298292	0.657784	0.123183	0.410046
	P62701	40S ribosomal protein S4, X isoform	RPS4X	0.130122	0.124981	0.995735	0.34148					0.247331	0.582179	0.117209	0.310925
	Q71UM5	40S ribosomal protein S27-like	RPS27L	-0.313809	0.124793	0.993901	-0.348846					-0.229942	0.630931	0.083867	1.1214
	Q7L2H7	Eukaryotic translation initiation factor 3 subunit M	EIF3M	-0.265108	0.123051	0.994153	-0.336699					-0.934054	0.988401	-0.668945	0.939652
	P26599	Polypyrimidine tract-binding protein 1	PTBP1	0.177035	0.1224	0.993185	0.335085					0.059593	0.717687	-0.117442	0.56773
	P08621	U1 small nuclear ribonucleoprotein 70 kDa	SNRNP70	-0.514621	0.121458	0.994152	-0.355767					-0.740315	2.0017	-0.225694	0.421906
	P52434	DNA-directed RNA polymerases I, II, and III subunit RPABC3	POLR2H	-0.316991	0.121238	0.992844	-0.332198					-0.666325	1.58353	-0.349334	0.473332
	P09972	Fructose-bisphosphate aldolase C	ALDOC	0.284777	0.119282	0.995534	0.32733					-0.566866	0.970272	-0.851643	1.15293
	Q04760	Lactoylglutathione lyase	GLO1	-0.341624	0.118986	0.993502	-0.326593					-0.810009	1.577	-0.468385	0.89194
	P08727	Keratin, type I cytoskeletal 19	KRT19	-0.308823	0.117328	0.995438	-0.322453					-0.72037	1.41385	-0.411547	0.867627
	P18085	ADP-ribosylation factor 4	ARF4	-0.188237	0.115788	0.996699	-0.325811					0.329369	0.77161	0.517606	0.104396
	P02649	Apolipoprotein E	APOE	0.17404	0.115241	0.996235	0.338935					-0.511111	0.72282	-0.685151	0.0698211
	Q8TDN6	Ribosome biogenesis protein BRX1 homolog	BRIX1	-0.263363	0.113835	0.99715	-0.335114					-1.20959	0.74443	-0.946224	0.825268
	Q02543	60S ribosomal protein L18a	RPL18A	-0.0999277	0.113197	0.997713	-0.319136					-0.137089	0.304984	-0.0371615	0.408566
	P14550	Alcohol dehydrogenase [NADP(+)]	AKR1A1	-0.225027	0.111321	0.998903	-0.31429					-0.464686	0.958384	-0.239659	0.0921578
	P23396	40S ribosomal protein S3	RPS3	-0.219046	0.110472	0.999155	-0.312092					-0.614265	0.73176	-0.395219	0.838122
	Q9Y3D6	Mitochondrial fission 1 protein	FIS1	-0.859637	0.110229	0.997582	-0.325292					-0.643144	0.794526	0.216494	3.65186
	P19338	Nucleolin	NCL	0.20378	0.109399	0.998886	0.302537					0.687636	0.440696	0.483856	1.08022
	P62873	Guanine nucleotide-binding protein G(I)/G(S)/G(T) subunit beta-1	GNB1	-0.0627266	0.107629	0.999026	-0.304719					-0.028685	0.251209	0.0340416	0.162284
	P62879	Guanine nucleotide-binding protein G(I)/G(S)/G(T) subunit beta-2	GNB2	-0.0627266	0.107629	1	-0.304719					-0.028685	0.251209	0.0340416	0.162284
	P38646	Stress-70 protein, mitochondrial	HSPA9	-0.282406	0.105839	0.999952	-0.293526					-0.614208	1.50613	-0.331801	0.713138
	P12814	Alpha-actinin-1	ACTN1	0.150141	0.10549	0.998425	0.292638					-0.170482	0.514527	-0.320623	0.724537
	P37802	Transgelin-2	TAGLN2	0.150163	0.102287	1	0.290791					0.434527	0.737914	0.284364	0.45578
	P35232	Prohibitin	PHB	-0.333567	0.101643	1	-0.289105					-0.80688	1.41034	-0.473313	0.902389
	Q00610	Clathrin heavy chain 1	CLTC	0.404351	0.100702	1	0.280442					-0.387277	1.02962	-0.791628	2.27521
	P00352	Retinal dehydrogenase 1	ALDH1A1	0.125687	0.0999544	1	0.27853					-0.267819	0.496281	-0.393506	0.603812
	P31930	Cytochrome b-c1 complex subunit 1, mitochondrial	UQCRC1	-0.0976671	0.0994947	0.999488	-0.277353					0.0549384	0.353595	0.152606	0.496969
	P19105	Myosin regulatory light chain 12A	MYL12A	0.0889165	0.0983945	0.999081	0.280579					0.49977	0.0901364	0.410854	0.420367
	P27348	14-3-3 protein theta	YWHAQ	0.166324	0.0980286	0.998016	0.273595					-0.389932	0.410188	-0.556255	0.969767
	Q9NYU2	UDP-glucose:glycoprotein glucosyltransferase 1	UGGT1	0.0993218	0.0975596	0.996877	0.278382					-0.136402	0.266097	-0.235723	0.440142
	Q96FJ2	Dynein light chain 2, cytoplasmic	DYNLL2	0.0525454	0.0970405	0.995508	0.271058					-0.0718474	0.14377	-0.124393	0.303427
	P26038	Moesin	MSN	-0.0544261	0.0909888	1	-0.255438					0.00974987	0.136255	0.064176	0.342973
	Q96HE7	ERO1-like protein alpha	ERO1L	0.180994	0.0896358	1	0.268442					-0.55311	0.85185	-0.734104	0.42842
	P22695	Cytochrome b-c1 complex subunit 2, mitochondrial	UQCRC2	-0.285866	0.0895783	1	-0.251777					-0.554437	1.95087	-0.268571	0.247898
	P68400	Casein kinase II subunit alpha	CSNK2A1	-0.0778254	0.0893222	1	-0.256569					-0.118423	0.29453	-0.0405977	0.397163
	P26368	Splicing factor U2AF 65 kDa subunit	U2AF2	-0.307907	0.0872051	1	-0.2456					-0.380632	2.16936	-0.0727253	0.095327
	P00918	Carbonic anhydrase 2	CA2	-0.091233	0.0865807	1	-0.243972					0.354329	0.564216	0.445562	0.31808
	P48047	ATP synthase subunit O, mitochondrial	ATP5O	0.354895	0.0860847	1	0.242677					0.69038	1.85884	0.335485	1.72068
	P35998	26S protease regulatory subunit 7	PSMC2	-0.251723	0.0859666	1	-0.242368					-0.254284	1.14204	-0.00256056	1.3899
	Q01813	ATP-dependent 6-phosphofructokinase, platelet type	PFKP	-0.397732	0.0857419	0.999846	-0.24701					1.20514	1.82771	1.60288	1.62869
	Q9Y277	Voltage-dependent anion-selective channel protein 3	VDAC3	0.295743	0.0845572	0.998536	0.238683					1.05952	2.1042	0.763775	0.422099
	P47914	60S ribosomal protein L29	RPL29	-0.291669	0.0831248	0.999946	-0.239991					-0.485541	1.29071	-0.193872	1.35118
	P11177	Pyruvate dehydrogenase E1 component subunit beta, mitochondrial	PDHB	-0.315132	0.0823195	1	-0.237827					-0.0869363	1.75533	0.228196	0.397928
	P43243	Matrin-3	MATR3	-0.188633	0.081532	1	-0.235707					-0.354174	1.06868	-0.165542	0.146657
	Q10567	AP-1 complex subunit beta-1	AP1B1	0.296931	0.0815221	0.998662	0.23568					0.380702	1.68874	0.0837714	0.103281
	P62847	40S ribosomal protein S24	RPS24	-0.300853	0.0813823	0.996949	-0.230351					0.421524	0.191165	0.722377	2.25408
	P62805	Histone H4	HIST1H4A	0.129145	0.0809042	0.995917	0.229092					-0.209861	0.713971	-0.339006	0.666035
	O95373	Importin-7	IPO7	-0.415455	0.0800623	0.995146	-0.231744					0.0914639	0.98921	0.506919	2.30124
	P53007	Tricarboxylate transport protein, mitochondrial	SLC25A1	0.146383	0.0790842	0.995479	0.229102					0.503387	0.855354	0.357003	0.0802068
	Q12905	Interleukin enhancer-binding factor 2	ILF2	-0.25665	0.0782556	0.995239	-0.226861					-0.340379	1.97589	-0.0837296	0.593011
	P49327	Fatty acid synthase	FASN	0.175932	0.0777792	0.994023	0.225572					-0.472122	0.813465	-0.648054	0.930831
	P54577	Tyrosine--tRNA ligase, cytoplasmic	YARS	0.267567	0.0776131	0.99239	0.220406					-0.436951	1.41124	-0.704519	1.55873
	P06576	ATP synthase subunit beta, mitochondrial	ATP5B	-0.247975	0.0772686	0.992187	-0.219494					-0.0795639	1.7794	0.168411	0.814115
	P09455	Retinol-binding protein 1	RBP1	-0.193817	0.076285	0.992262	-0.22152					-0.226823	0.914847	-0.0330056	1.04019
	P24534	Elongation factor 1-beta	EEF1B2	-0.163381	0.0761276	0.99041	-0.21647					0.176681	1.17658	0.340062	0.56975
	Q99798	Aconitate hydratase, mitochondrial	ACO2	0.204125	0.0750117	0.990004	0.218061					0.400569	0.537682	0.196444	1.19697
	P49458	Signal recognition particle 9 kDa protein	SRP9	0.367921	0.0740368	0.990483	0.224433					0.0175493	1.32716	-0.350371	1.90091
	P25398	40S ribosomal protein S12	RPS12	-0.0225275	0.0740001	0.988972	-0.210817					0.0830344	0.0897856	0.105562	0.161847
	P29218	Inositol monophosphatase 1	IMPA1	0.256181	0.0738695	0.987141	0.214952					0.320203	1.59769	0.064022	0.0905408
	P35613	Basigin	BSG	-0.0412656	0.0737737	0.985641	-0.223683					0.137419	0.252186	0.178684	0.0668551
	P13667	Protein disulfide-isomerase A4	PDIA4	-0.17194	0.0705523	0.990118	-0.201614					-0.121717	0.111585	0.0502231	1.4729
	Q04917	14-3-3 protein eta	YWHAH	-0.228919	0.0690859	0.989915	-0.197685					-1.05527	1.7764	-0.826348	0.931299
	P09960	Leukotriene A-4 hydrolase	LTA4H	0.116965	0.0676934	0.990603	0.198045					0.299923	0.778453	0.182958	0.209098
	O94826	Mitochondrial import receptor subunit TOM70	TOMM70A	0.261625	0.0674813	0.989248	0.197461					-0.0625484	1.77622	-0.324174	0.0989879
	P46459	Vesicle-fusing ATPase	NSF	-0.289756	0.0662505	0.990916	-0.190059					0.361427	1.35184	0.651183	2.26833
	Q15181	Inorganic pyrophosphatase	PPA1	-0.0653732	0.0658938	0.98928	-0.189098					-0.0872718	0.587016	-0.0218986	0.118159
	O95758	Polypyrimidine tract-binding protein 3	PTBP3	-0.144283	0.0635407	0.991766	-0.182738					-0.0957581	0.465631	0.0485248	1.28585
	Q9BVA1	Tubulin beta-2B chain	TUBB2B	-0.148074	0.0622206	0.993071	-0.179159					-0.839256	0.847151	-0.691182	1.15395
	Q08043	Alpha-actinin-3	ACTN3	-0.114214	0.0619524	0.991665	-0.18218					0.376407	0.631913	0.49062	0.785061
	P29373	Cellular retinoic acid-binding protein 2	CRABP2	0.247963	0.0618986	0.989938	0.189538					-0.612946	0.481534	-0.860909	1.78639
	P46940	Ras GTPase-activating-like protein IQGAP1	IQGAP1	0.18688	0.0612558	0.989413	0.180244					-0.294379	1.38334	-0.481259	0.206594
	O75964	ATP synthase subunit g, mitochondrial	ATP5L	-0.0738962	0.0606573	0.988477	-0.17858					0.198182	0.187445	0.272078	0.739023
	Q14498	RNA-binding protein 39	RBM39	0.0902448	0.0603127	0.987184	0.184933					-0.152876	0.0812589	-0.24312	0.685317
	P18621	60S ribosomal protein L17	RPL17	0.192236	0.0592553	0.987258	0.171091					-0.102822	0.500067	-0.295058	1.88077
	P30050	60S ribosomal protein L12	RPL12	0.168041	0.0590692	0.985482	0.170583					-0.519069	1.33614	-0.68711	1.06112
	Q6P2Q9	Pre-mRNA-processing-splicing factor 8	PRPF8	-0.229552	0.0578046	0.986248	-0.170624					-0.497602	0.717322	-0.268049	2.34242
	P28066	Proteasome subunit alpha type-5	PSMA5	0.0876928	0.0576269	0.984703	0.166643					-0.183886	0.432353	-0.271579	0.802392
	Q86UP2	Kinectin	KTN1	0.233789	0.0575581	0.983306	0.166454					0.859331	2.32761	0.625542	0.707288
	P08758	Annexin A5	ANXA5	0.0673386	0.0569118	0.982336	0.164685					-0.178086	0.0598064	-0.245425	0.705693
	O43432	Eukaryotic translation initiation factor 4 gamma 3	EIF4G3	0.107374	0.0556333	0.982581	0.164544					0.350968	0.816603	0.243594	0.446431
	P43304	Glycerol-3-phosphate dehydrogenase, mitochondrial	GPD2	-0.39906	0.0555739	0.98094	-0.171107					-0.27567	3.07452	0.12339	1.19413
	Q9NVI7	ATPase family AAA domain-containing protein 3A	ATAD3A	-0.166879	0.0553916	0.979524	-0.170573					0.293333	1.35837	0.460212	0.262962
	P61956	Small ubiquitin-related modifier 2	SUMO2	-0.122257	0.0542274	0.979596	-0.160594					-0.0718729	1.42868	0.050384	0.150397
	P54819	Adenylate kinase 2, mitochondrial	AK2	-0.291043	0.0526155	0.979901	-0.162423					0.100034	0.106127	0.391076	2.53188
	Q9P2R7	Succinyl-CoA ligase [ADP-forming] subunit beta, mitochondrial	SUCLA2	0.155328	0.0516128	0.981449	0.159471					0.503262	0.705803	0.347934	1.18291
	P67809	Nuclease-sensitive element-binding protein 1	YBX1	-0.113063	0.0504588	0.981735	-0.14691					-0.577922	0.940131	-0.46486	0.945003
	P51114	Fragile X mental retardation syndrome-related protein 1	FXR1	0.144416	0.0493655	0.982549	0.152836					-0.597494	1.17077	-0.74191	0.644198
	P61981	14-3-3 protein gamma	YWHAG	-0.0983184	0.0481226	0.982826	-0.140424					-0.527117	0.920204	-0.428799	0.78985
	Q92598	Heat shock protein 105 kDa	HSPH1	0.218461	0.047819	0.981102	0.13958					-0.256784	2.21547	-0.475245	1.56226
	P22314	Ubiquitin-like modifier-activating enzyme 1	UBA1	-0.11279	0.0474849	0.979776	-0.138649					-0.18995	1.1928	-0.0771594	0.750027
	P49411	Elongation factor Tu, mitochondrial	TUFM	0.0469317	0.0474172	0.978063	0.141329					0.156439	0.187813	0.109507	0.425272
	P15559	NAD(P)H dehydrogenase [quinone] 1	NQO1	0.0495888	0.0448046	0.981969	0.133876					-0.0656056	0.496919	-0.115194	0.00845045
	P01024	Complement C3	C3	0.148745	0.0444994	0.980662	0.133003					-0.669592	0.375963	-0.818337	1.47669
	P28074	Proteasome subunit beta type-5	PSMB5	-0.178896	0.0433276	0.982817	-0.129647					1.15262	1.65869	1.33151	1.43234
	O75347	Tubulin-specific chaperone A	TBCA	0.0223515	0.0421106	0.982597	0.13125					0.0443258	0.203041	0.0219743	0.129524
	Q14651	Plastin-1	PLS1	0.0342947	0.0413406	0.981622	0.128943					-0.171264	0.327711	-0.205559	0.184616
	P04899	Guanine nucleotide-binding protein G(i) subunit alpha-2	GNAI2	-0.187695	0.0412967	0.980069	-0.123815					0.155037	0.435784	0.342732	2.80949
	P08754	Guanine nucleotide-binding protein G(k) subunit alpha	GNAI3	-0.187695	0.0412967	0.97669	-0.123815					0.155037	0.435784	0.342732	2.80949
	P63096	Guanine nucleotide-binding protein G(i) subunit alpha-1	GNAI1	-0.187695	0.0412967	0.978377	-0.123815					0.155037	0.435784	0.342732	2.80949
	Q9NSD9	Phenylalanine--tRNA ligase beta subunit	FARSB	0.0372252	0.0397751	0.976978	0.11943					0.261929	0.295677	0.224704	0.418201
	P52209	6-phosphogluconate dehydrogenase, decarboxylating	PGD	0.0650552	0.0395313	0.975299	0.116333					-0.28644	0.808668	-0.351495	0.533127
	Q16658	Fascin	FSCN1	-0.0207635	0.0366478	0.98024	-0.108159					0.0488506	0.210801	0.0696141	0.257142
	P62280	40S ribosomal protein S11	RPS11	-0.0605245	0.0363933	0.97913	-0.109642					0.443067	0.603562	0.503592	0.606996
	O14818	Proteasome subunit alpha type-7	PSMA7	-0.0487297	0.0357236	0.978537	-0.112022					-0.645953	0.00502732	-0.597224	0.615162
	P14866	Heterogeneous nuclear ribonucleoprotein L	HNRNPL	0.0713552	0.0326784	0.981413	0.0968336					0.176137	1.10715	0.104781	0.634985
	P42766	60S ribosomal protein L35	RPL35	-0.0153388	0.0304791	0.982923	-0.0923719					0.0183192	0.219376	0.0336579	0.0549155
	P61769	Beta-2-microglobulin	B2M	0.0536049	0.0299681	0.981973	0.0890496					0.717328	0.860899	0.663723	0.588169
	Q58FF8	Putative heat shock protein HSP 90-beta 2	HSP90AB2P	-0.0385012	0.0265684	0.989331	-0.0792266					0.52965	0.527675	0.568151	0.655773
	Q00839	Heterogeneous nuclear ribonucleoprotein U	HNRNPU	0.0854183	0.0258147	0.988285	0.0770396					-0.310022	0.986278	-0.395441	1.64781
	P60228	Eukaryotic translation initiation factor 3 subunit E	EIF3E	-0.0586383	0.0243226	0.9902	-0.0727004					0.189023	0.901095	0.247662	1.06757
	Q9Y265	RuvB-like 1	RUVBL1	-0.0727347	0.0231417	0.991554	-0.069257					-1.13248	0.505168	-1.05975	1.74747
	P13797	Plastin-3	PLS3	0.0716668	0.0207033	0.993875	0.06212					-1.06956	1.49862	-1.14123	1.32178
	P47755	F-actin-capping protein subunit alpha-2	CAPZA2	-0.0838287	0.0198293	0.994337	-0.0631821					-0.753809	1.87616	-0.669981	0.0269762
	P30153	Serine/threonine-protein phosphatase 2A 65 kDa regulatory subunit A alpha isoform	PPP2R1A	0.112305	0.019795	0.992847	0.0594524					0.520056	3.21292	0.407751	0.618023
	Q02790	Peptidyl-prolyl cis-trans isomerase FKBP4	FKBP4	0.0372671	0.017804	0.994537	0.0535871					-0.173839	1.00796	-0.211106	0.659513
	P21333	Filamin-A	FLNA	-0.0789805	0.0176932	0.993032	-0.0532599					0.806526	1.7434	0.885506	1.8862
	Q9P289	Serine/threonine-protein kinase 26	STK26	0.0308208	0.0142556	0.997244	0.043947					0.0489711	0.579065	0.0181502	1.04882
	Q9Y6E0	Serine/threonine-protein kinase 24	STK24	0.0309956	0.0142556	0.995579	0.043947					0.0279794	0.582349	-0.0030162	1.05476
	Q99832	T-complex protein 1 subunit eta	CCT7	0.054197	0.0141122	0.99392	0.042646					0.150509	1.34553	0.096312	1.74207
	P68032	Actin, alpha cardiac muscle 1	ACTC1	0.0432408	0.0135084	0.992965	0.0408482					-0.159243	1.81296	-0.202484	0.273663
	Q92905	COP9 signalosome complex subunit 5	COPS5	0.0173915	0.0128719	0.992445	0.0397411					-0.143628	0.385071	-0.16102	0.626806
	P08243	Asparagine synthetase [glutamine-hydrolyzing]	ASNS	-0.0590043	0.0127568	0.990799	-0.0386071					0.353638	0.341265	0.412642	2.62505
	P30085	UMP-CMP kinase	CMPK1	-0.00969131	0.0119962	0.990212	-0.0385435					-0.000327833	0.349894	0.00936347	0.0633776
	Q01518	Adenylyl cyclase-associated protein 1	CAP1	-0.0330293	0.0118165	0.988813	-0.0357985					0.187407	1.37034	0.220437	0.822195
	P09104	Gamma-enolase	ENO2	-0.0119117	0.0116064	0.98732	-0.0373069					-0.229687	0.324827	-0.217776	0.313654
	Q71UI9	Histone H2A.V	H2AFV	-0.0405403	0.0111688	0.986524	-0.0338603					-0.931287	1.39881	-0.890747	1.53094
	O75937	DnaJ homolog subfamily C member 8	DNAJC8	-0.00826786	0.0104426	0.986	-0.0336087					-0.110959	0.15692	-0.102691	0.310502
	Q9NTK5	Obg-like ATPase 1	OLA1	0.0181711	0.0104175	0.984565	0.0316089					-0.144649	0.697891	-0.16282	0.710199
	P38159	RNA-binding motif protein, X chromosome	RBMX	0.0314941	0.0078353	0.987475	0.0238424					-0.512475	1.66239	-0.543969	1.57195
	P55072	Transitional endoplasmic reticulum ATPase	VCP	-0.00785758	0.00781606	0.985859	-0.0237844					0.276313	0.551717	0.28417	0.151777
	P54652	Heat shock-related 70 kDa protein 2	HSPA2	0.0280382	0.00733252	0.985471	0.022325					0.129547	0.297075	0.101509	2.15492
	P60660	Myosin light polypeptide 6	MYL6	-0.020122	0.00545143	0.9874	-0.0166329					0.648894	1.84027	0.669016	1.00202
	P78344	Eukaryotic translation initiation factor 4 gamma 2	EIF4G2	0.0130251	0.00344976	0.988984	0.0107632					0.096899	0.588442	0.0838739	2.13999
	P43307	Translocon-associated protein subunit alpha	SSR1	0.0176928	0.00312395	0.987688	0.0101364					-0.051517	0.617134	-0.0692098	2.39007
	P35579	Myosin-9	MYH9	-0.00984465	0.00230758	0.988409	-0.00706583					-0.855916	1.3876	-0.846071	1.97439
	O14737	Programmed cell death protein 5	PDCD5	0.00470714	0.00220419	0.987358	0.0068868					0.0289144	0.191668	0.0242073	0.906942
	P84085	ADP-ribosylation factor 5	ARF5	-0.00388219	0.00216137	0.985916	-0.00675335					0.105445	0.763459	0.109327	0.154612
	P51610	Host cell factor 1	HCFC1	-0.00382	0.00110116	0.986229	-0.00344481					-0.809496	1.25073	-0.805676	1.1394
	P26639	Threonine--tRNA ligase, cytoplasmic	TARS	0.00100588	0.000490496	0.985935	0.00153552					0.516292	0.525722	0.515287	0.996023
	A6NHR9	Structural maintenance of chromosomes flexible hinge domain-containing protein 1	SMCHD1	NaN	0	0.997721	0	+				0.0538521	0.0761584	NaN	NaN
	O00231	26S proteasome non-ATPase regulatory subunit 11	PSMD11	0.69479	0	0.987255	0	+				0.545025	2.86552	NaN	NaN
	O00232	26S proteasome non-ATPase regulatory subunit 12	PSMD12	-1.6751	0	0.974478	0	+				-0.899559	1.27217	NaN	NaN
	O00273	DNA fragmentation factor subunit alpha	DFFA	1.55461	0	0.985532	0	+				1.56536	0.578667	NaN	NaN
	O00442	RNA 3-terminal phosphate cyclase	RTCA	NaN	0	0.983815	0	+				-0.662661	0.00142296	NaN	NaN
	O14561	Acyl carrier protein, mitochondrial	NDUFAB1	2.40061	0	0.977007	0	+				2.28621	1.42532	NaN	NaN
	O14787	Transportin-2	TNPO2	NaN	0	0.97532	0	+				-0.113477	0.179507	NaN	NaN
	O15067	Phosphoribosylformylglycinamidine synthase	PFAS	-0.0254946	0	1	0	+				-0.0254946	0.0206265	NaN	NaN
	O15479	Melanoma-associated antigen B2	MAGEB2	-0.107502	0	1	0	+				-0.883692	1.28406	NaN	NaN
	O43181	NADH dehydrogenase [ubiquinone] iron-sulfur protein 4, mitochondrial	NDUFS4	-1.98359	0	1	0	+				-0.351877	0.456359	NaN	NaN
	O60763	General vesicular transport factor p115	USO1	NaN	0	0.937278	0	+				-0.0524588	0.074188	NaN	NaN
	O60832	H/ACA ribonucleoprotein complex subunit 4	DKC1	-0.855714	0	0.936501	0	+				-0.0113045	0.0712861	NaN	NaN
	O75312	Zinc finger protein ZPR1	ZPR1	-1.18438	0	0.932634	0	+				-0.116203	0.179145	NaN	NaN
	O75351	Vacuolar protein sorting-associated protein 4B	VPS4B	-1.3414	0	0.921223	0	+				0.648256	1.56808	NaN	NaN
	O75477	Erlin-1	ERLIN1	NaN	0	0.926514	0	+				-0.550509	0.133759	NaN	NaN
	O75525	KH domain-containing, RNA-binding, signal transduction-associated protein 3	KHDRBS3	0.960276	0	0.928799	0	+				0.594893	1.57212	NaN	NaN
	O75533	Splicing factor 3B subunit 1	SF3B1	-2.43611	0	0.929564	0	+				-0.48954	0.171245	NaN	NaN
	O75718	Cartilage-associated protein	CRTAP	0.71492	0	0.959575	0	+				0.0514015	0.087215	NaN	NaN
	O75832	26S proteasome non-ATPase regulatory subunit 10	PSMD10	NaN	0	0.970292	0	+				-0.162846	0.00303491	NaN	NaN
	O76003	Glutaredoxin-3	GLRX3	-2.19314	0	0.966142	0	+				0.0548078	0.584715	NaN	NaN
	O94905	Erlin-2	ERLIN2	NaN	0	0.961209	0	+				-0.838203	0.144307	NaN	NaN
	O95372	Acyl-protein thioesterase 2	LYPLA2	-1.0197	0	0.954708	0	+				-0.291569	0.420027	NaN	NaN
	O95433	Activator of 90 kDa heat shock protein ATPase homolog 1	AHSA1	NaN	0	0.953097	0	+				-0.60603	1.91432	NaN	NaN
	O95881	Thioredoxin domain-containing protein 12	TXNDC12	NaN	0	0.948296	0	+				0.288518	0.449441	NaN	NaN
	O96008	Mitochondrial import receptor subunit TOM40 homolog	TOMM40	-0.554857	0	1	0	+				-0.748003	1.35162	NaN	NaN
	P00505	Aspartate aminotransferase, mitochondrial	GOT2	3.752	0	1	0	+				-0.0515639	0.0854781	NaN	NaN
	P01023	Alpha-2-macroglobulin	A2M	-2.46235	0	1	0	+				-0.530168	0.166645	NaN	NaN
	P02675	Fibrinogen beta chain	FGB	-0.349223	0	1	0	+				-0.285426	0.370217	NaN	NaN
	P02760	Protein AMBP	AMBP	NaN	0	1	0	+				1.75365	1.23561	NaN	NaN
	P04040	Catalase	CAT	NaN	0	1	0	+				-0.688986	1.33202	NaN	NaN
	P04080	Cystatin-B	CSTB	-2.05865	0	1	0	+				-1.60527	0.0804238	NaN	NaN
	P04114	Apolipoprotein B-100	APOB	0.374884	0	1	0	+				-0.0089656	0.351177	NaN	NaN
	P05026	Sodium/potassium-transporting ATPase subunit beta-1	ATP1B1	2.68121	0	1	0	+				1.24575	1.60377	NaN	NaN
	P05386	60S acidic ribosomal protein P1	RPLP1	NaN	0	1	0	+				-0.216553	0.352219	NaN	NaN
	P05546	Heparin cofactor 2	SERPIND1	NaN	0	1	0	+				0.0791431	1.40978	NaN	NaN
	P06493	Cyclin-dependent kinase 1	CDK1	-2.0164	0	1	0	+				-0.0686392	1.25642	NaN	NaN
	P07225	Vitamin K-dependent protein S	PROS1	NaN	0	1	0	+				-0.890373	1.83846	NaN	NaN
	P07384	Calpain-1 catalytic subunit	CAPN1	NaN	0	1	0	+				0.745789	2.33883	NaN	NaN
	P07686	Beta-hexosaminidase subunit beta	HEXB	NaN	0	1	0	+				-0.466335	0.432846	NaN	NaN
	P09234	U1 small nuclear ribonucleoprotein C	SNRPC	1.82357	0	1	0	+				0.627555	1.80188	NaN	NaN
	P09936	Ubiquitin carboxyl-terminal hydrolase isozyme L1	UCHL1	NaN	0	1	0	+				-0.434451	0.305458	NaN	NaN
	P10644	cAMP-dependent protein kinase type I-alpha regulatory subunit	PRKAR1A	NaN	0	1	0	+				0.12234	0.278586	NaN	NaN
	P11172	Uridine 5-monophosphate synthase	UMPS	NaN	0	1	0	+				-0.783612	0.189523	NaN	NaN
	P11310	Medium-chain specific acyl-CoA dehydrogenase, mitochondrial	ACADM	-0.236141	0	1	0	+				1.09115	1.51461	NaN	NaN
	P12270	Nucleoprotein TPR	TPR	NaN	0	1	0	+				0.0543412	1.36664	NaN	NaN
	P12429	Annexin A3	ANXA3	NaN	0	1	0	+				-0.0411174	0.616323	NaN	NaN
	P12532	Creatine kinase U-type, mitochondrial	CKMT1A	NaN	0	1	0	+				0.696487	1.18859	NaN	NaN
	P13693	Translationally-controlled tumor protein	TPT1	-0.134489	0	1	0	+				-0.218353	0.00234414	NaN	NaN
	P13798	Acylamino-acid-releasing enzyme	APEH	NaN	0	1	0	+				0.0543252	0.921393	NaN	NaN
	P14735	Insulin-degrading enzyme	IDE	NaN	0	1	0	+				0.896421	0.652918	NaN	NaN
	P14868	Aspartate--tRNA ligase, cytoplasmic	DARS	0.507873	0	1	0	+				0.885159	0.465262	NaN	NaN
	P15170	Eukaryotic peptide chain release factor GTP-binding subunit ERF3A	GSPT1	NaN	0	1	0	+				-0.523943	0.0884449	NaN	NaN
	P15924	Desmoplakin	DSP	NaN	0	1	0	+				-0.863028	1.65465	NaN	NaN
	P15927	Replication protein A 32 kDa subunit	RPA2	1.23203	0	1	0	+				-0.455943	0.499502	NaN	NaN
	P17174	Aspartate aminotransferase, cytoplasmic	GOT1	NaN	0	1	0	+				1.75055	2.37044	NaN	NaN
	P17655	Calpain-2 catalytic subunit	CAPN2	NaN	0	1	0	+				-0.00586343	0.890503	NaN	NaN
	P17931	Galectin-3	LGALS3	NaN	0	1	0	+				-1.84664	1.97961	NaN	NaN
	P19823	Inter-alpha-trypsin inhibitor heavy chain H2	ITIH2	NaN	0	1	0	+				-0.339404	0.856022	NaN	NaN
	P21283	V-type proton ATPase subunit C 1	ATP6V1C1	NaN	0	1	0	+				0.0347655	0.272024	NaN	NaN
	P22087	rRNA 2-O-methyltransferase fibrillarin	FBL	-0.565063	0	1	0	+				-0.578547	0.0377498	NaN	NaN
	P23919	Thymidylate kinase	DTYMK	-2.25221	0	1	0	+				-0.209584	0.317331	NaN	NaN
	P24941	Cyclin-dependent kinase 2	CDK2	-0.568794	0	1	0	+				-0.11921	0.243068	NaN	NaN
	P25205	DNA replication licensing factor MCM3	MCM3	1.64076	0	1	0	+				0.608393	1.25473	NaN	NaN
	P25789	Proteasome subunit alpha type-4	PSMA4	-0.31505	0	0.826808	0	+				-0.788613	0.362724	NaN	NaN
	P26196	Probable ATP-dependent RNA helicase DDX6	DDX6	-2.61783	0	0.917482	0	+				-1.20057	0.426901	NaN	NaN
	P26373	60S ribosomal protein L13	RPL13	0.792854	0	0.805004	0	+				-1.15791	0.256456	NaN	NaN
	P28331	NADH-ubiquinone oxidoreductase 75 kDa subunit, mitochondrial	NDUFS1	NaN	0	0.798177	0	+				-0.171721	0.914032	NaN	NaN
	P30041	Peroxiredoxin-6	PRDX6	-0.118784	0	0.794806	0	+				-0.17071	0.105972	NaN	NaN
	P30043	Flavin reductase (NADPH)	BLVRB	NaN	0	0.794248	0	+				-0.75139	1.38715	NaN	NaN
	P30084	Enoyl-CoA hydratase, mitochondrial	ECHS1	-0.313359	0	0.792575	0	+				-1.65246	1.20563	NaN	NaN
	P30566	Adenylosuccinate lyase	ADSL	NaN	0	0.790357	0	+				-0.35883	0.130777	NaN	NaN
	P30740	Leukocyte elastase inhibitor	SERPINB1	1.68572	0	0.789252	0	+				1.49359	2.89719	NaN	NaN
	P31150	Rab GDP dissociation inhibitor alpha	GDI1	2.90779	0	0.806153	0	+				-0.326803	0.73411	NaN	NaN
	P33176	Kinesin-1 heavy chain	KIF5B	NaN	0	0.824394	0	+				-0.554394	0.534336	NaN	NaN
	P33992	DNA replication licensing factor MCM5	MCM5	1.63294	0	0.822593	0	+				0.453584	2.05728	NaN	NaN
	P35268	60S ribosomal protein L22	RPL22	-0.10133	0	0.819014	0	+				-0.0491535	0.0470584	NaN	NaN
	P35659	Protein DEK	DEK	-1.3289	0	0.817828	0	+				-0.373177	0.385572	NaN	NaN
	P36776	Lon protease homolog, mitochondrial	LONP1	NaN	0	0.807305	0	+				-0.527403	0.399014	NaN	NaN
	P36957	Dihydrolipoyllysine-residue succinyltransferase component of 2-oxoglutarate dehydrogenase complex, mitochondrial	DLST	-0.268983	0	0.81429	0	+				-0.320731	0.87094	NaN	NaN
	P37198	Nuclear pore glycoprotein p62	NUP62	0.473898	0	0.813703	0	+				0.0811622	0.0423545	NaN	NaN
	P37235	Hippocalcin-like protein 1	HPCAL1	NaN	0	0.813117	0	+				-0.101866	0.14406	NaN	NaN
	P38606	V-type proton ATPase catalytic subunit A	ATP6V1A	NaN	0	0.812532	0	+				0.0522746	0.712938	NaN	NaN
	P40925	Malate dehydrogenase, cytoplasmic	MDH1	2.13496	0	0.80962	0	+				0.105737	0.0575232	NaN	NaN
	P41252	Isoleucine--tRNA ligase, cytoplasmic	IARS	-3.38954	0	0.807883	0	+				-1.39446	0.77416	NaN	NaN
	P42126	Enoyl-CoA delta isomerase 1, mitochondrial	ECI1	1.04613	0	0.787601	0	+				-0.742518	1.31389	NaN	NaN
	P42167	Lamina-associated polypeptide 2, isoforms beta/gamma	TMPO	NaN	0	0.786504	0	+				0.838635	2.26366	NaN	NaN
	P42224	Signal transducer and activator of transcription 1-alpha/beta	STAT1	NaN	0	0.767791	0	+				-0.173408	0.325343	NaN	NaN
	P43246	DNA mismatch repair protein Msh2	MSH2	NaN	0	0.765708	0	+				0.309918	0.768663	NaN	NaN
	P48163	NADP-dependent malic enzyme	ME1	1.45569	0	0.759529	0	+				0.288888	0.535669	NaN	NaN
	P48506	Glutamate--cysteine ligase catalytic subunit	GCLC	NaN	0	0.752947	0	+				-0.450562	0.604699	NaN	NaN
	P48637	Glutathione synthetase	GSS	NaN	0	0.753449	0	+				-1.00214	0.572423	NaN	NaN
	P49591	Serine--tRNA ligase, cytoplasmic	SARS	NaN	0	0.758	0	+				-0.123628	0.199076	NaN	NaN
	P49755	Transmembrane emp24 domain-containing protein 10	TMED10	-0.249234	0	0.768313	0	+				-0.103888	0.175516	NaN	NaN
	P50914	60S ribosomal protein L14	RPL14	-0.484815	0	0.782689	0	+				-0.742715	0.072438	NaN	NaN
	P51398	28S ribosomal protein S29, mitochondrial	DAP3	NaN	0	0.780525	0	+				0.997148	2.17151	NaN	NaN
	P51570	Galactokinase	GALK1	NaN	0	0.779986	0	+				-0.104799	0.108461	NaN	NaN
	P52815	39S ribosomal protein L12, mitochondrial	MRPL12	-0.0272713	0	0.775701	0	+				-0.0353736	0.102839	NaN	NaN
	P53621	Coatomer subunit alpha	COPA	-2.69761	0	0.771989	0	+				-0.385239	0.407391	NaN	NaN
	P54578	Ubiquitin carboxyl-terminal hydrolase 14	USP14	NaN	0	0.771462	0	+				-0.834179	0.651717	NaN	NaN
	P54727	UV excision repair protein RAD23 homolog B	RAD23B	-0.251808	0	0.755971	0	+				-0.0959291	0.135664	NaN	NaN
	P55010	Eukaryotic translation initiation factor 5	EIF5	0.805484	0	0.832292	0	+				-0.108538	0.533768	NaN	NaN
	P55769	NHP2-like protein 1	NHP2L1	0.311454	0	0.888607	0	+				0.322581	0.456198	NaN	NaN
	P55809	Succinyl-CoA:3-ketoacid coenzyme A transferase 1, mitochondrial	OXCT1	0.702437	0	0.887211	0	+				-0.0589106	0.0833122	NaN	NaN
	P56556	NADH dehydrogenase [ubiquinone] 1 alpha subcomplex subunit 6	NDUFA6	NaN	0	0.886515	0	+				-0.822603	1.16334	NaN	NaN
	P60468	Protein transport protein Sec61 subunit beta	SEC61B	NaN	0	0.885125	0	+				-0.111388	1.09605	NaN	NaN
	P60903	Protein S100-A10	S100A10	NaN	0	0.88374	0	+				0.169638	0.239905	NaN	NaN
	P61160	Actin-related protein 2	ACTR2	0.207499	0	0.880983	0	+				0.321776	0.10341	NaN	NaN
	P61289	Proteasome activator complex subunit 3	PSME3	-1.68595	0	0.878243	0	+				-0.193613	0.344965	NaN	NaN
	P62495	Eukaryotic peptide chain release factor subunit 1	ETF1	-1.1984	0	0.916737	0	+				0.00675259	0.0095496	NaN	NaN
	P62910	60S ribosomal protein L32	RPL32	-1.69229	0	0.913032	0	+				-1.58286	2.56608	NaN	NaN
	P62917	60S ribosomal protein L8	RPL8	NaN	0	0.911558	0	+				0.372848	0.209561	NaN	NaN
	P62995	Transformer-2 protein homolog beta	TRA2B	NaN	0	0.910089	0	+				-1.08003	2.13023	NaN	NaN
	P63092	Guanine nucleotide-binding protein G(s) subunit alpha isoforms short	GNAS	-2.18815	0	0.909356	0	+				0.0959106	0.43856	NaN	NaN
	P63165	Small ubiquitin-related modifier 1	SUMO1	2.72125	0	0.908624	0	+				0.619152	0.69897	NaN	NaN
	P63220	40S ribosomal protein S21	RPS21	-0.658341	0	0.907165	0	+				-1.07937	1.49052	NaN	NaN
	P67870	Casein kinase II subunit beta	CSNK2B	3.18515	0	0.904984	0	+				0.147163	0.213649	NaN	NaN
	P78347	General transcription factor II-I	GTF2I	NaN	0	0.902814	0	+				0.231002	0.326687	NaN	NaN
	P83731	60S ribosomal protein L24	RPL24	-4.17578	0	0.901373	0	+				-0.129048	0.241063	NaN	NaN
	P84098	60S ribosomal protein L19	RPL19	NaN	0	0.900654	0	+				-0.928086	1.59557	NaN	NaN
	Q00341	Vigilin	HDLBP	-2.10269	0	0.898504	0	+				-0.0710882	0.134563	NaN	NaN
	Q01484	Ankyrin-2	ANK2	NaN	0	0.894236	0	+				-0.437605	1.10313	NaN	NaN
	Q07065	Cytoskeleton-associated protein 4	CKAP4	0.362176	0	0.84348	0	+				0.273808	0.243199	NaN	NaN
	Q08170	Serine/arginine-rich splicing factor 4	SRSF4	-0.790949	0	0.841595	0	+				-0.463084	1.42401	NaN	NaN
	Q08752	Peptidyl-prolyl cis-trans isomerase D	PPID	-3.14854	0	0.840968	0	+				-0.0959392	0.177267	NaN	NaN
	Q0VDF9	Heat shock 70 kDa protein 14	HSPA14	NaN	0	0.840342	0	+				-1.39499	0.316601	NaN	NaN
	Q12840	Kinesin heavy chain isoform 5A	KIF5A	NaN	0	0.837849	0	+				-0.345772	0.0894299	NaN	NaN
	Q12904	Aminoacyl tRNA synthase complex-interacting multifunctional protein 1	AIMP1	NaN	0	0.837228	0	+				-0.165627	0.0846218	NaN	NaN
	Q12931	Heat shock protein 75 kDa, mitochondrial	TRAP1	-1.22091	0	0.828021	0	+				-0.000467002	0.433748	NaN	NaN
	Q12974	Protein tyrosine phosphatase type IVA 2	PTP4A2	NaN	0	0.828628	0	+				-0.695975	0.984257	NaN	NaN
	Q13126	S-methyl-5-thioadenosine phosphorylase	MTAP	-0.0551232	0	0.831067	0	+				-0.0551232	0.131949	NaN	NaN
	Q13257	Mitotic spindle assembly checkpoint protein MAD2A	MAD2L1	-1.4601	0	0.83352	0	+				-0.93316	1.31969	NaN	NaN
	Q13315	Serine-protein kinase ATM	ATM	NaN	0	0.834136	0	+				-0.616125	1.26768	NaN	NaN
	Q13347	Eukaryotic translation initiation factor 3 subunit I	EIF3I	2.45475	0	0.834752	0	+				-0.148432	0.209914	NaN	NaN
	Q13428	Treacle protein	TCOF1	-0.445945	0	0.83537	0	+				-0.353132	0.48814	NaN	NaN
	Q13630	GDP-L-fucose synthase	TSTA3	NaN	0	0.86612	0	+				-0.37521	1.49035	NaN	NaN
	Q14145	Kelch-like ECH-associated protein 1	KEAP1	1.26382	0	0.862811	0	+				-0.473505	0.685686	NaN	NaN
	Q14247	Src substrate cortactin	CTTN	0.92051	0	0.858875	0	+				1.00099	2.06656	NaN	NaN
	Q14554	Protein disulfide-isomerase A5	PDIA5	0.605207	0	0.85757	0	+				0.902077	1.49286	NaN	NaN
	Q14566	DNA replication licensing factor MCM6	MCM6	NaN	0	0.85692	0	+				-1.20638	1.88748	NaN	NaN
	Q14696	LDLR chaperone MESD	MESDC2	-0.111819	0	0.853036	0	+				-0.2374	0.749272	NaN	NaN
	Q15070	Mitochondrial inner membrane protein OXA1L	OXA1L	1.44827	0	1	0	+				1.41351	1.29728	NaN	NaN
	Q15233	Non-POU domain-containing octamer-binding protein	NONO	-1.3122	0	1	0	+				-1.01692	1.42862	NaN	NaN
	Q15404	Ras suppressor protein 1	RSU1	NaN	0	1	0	+				0	1	NaN	NaN
	Q15459	Splicing factor 3A subunit 1	SF3A1	-2.99641	0	1	0	+				-0.0860589	0.075831	NaN	NaN
	Q15847	Adipogenesis regulatory factor	ADIRF	1.38762	0	1	0	+				0.536542	0.383823	NaN	NaN
	Q16595	Frataxin, mitochondrial	FXN	NaN	0	1	0	+				-1.0823	1.5306	NaN	NaN
	Q16836	Hydroxyacyl-coenzyme A dehydrogenase, mitochondrial	HADH	NaN	0	1	0	+				1.16014	2.03172	NaN	NaN
	Q2TAY7	WD40 repeat-containing protein SMU1	SMU1	0.0541299	0	1	0	+				0.439857	0.267858	NaN	NaN
	Q6DKI1	60S ribosomal protein L7-like 1	RPL7L1	NaN	0	1	0	+				-1.23569	0.315887	NaN	NaN
	Q7KZF4	Staphylococcal nuclease domain-containing protein 1	SND1	-0.496865	0	1	0	+				-0.845909	2.81335	NaN	NaN
	Q7L0Y3	Mitochondrial ribonuclease P protein 1	TRMT10C	NaN	0	1	0	+				0.723567	1.65062	NaN	NaN
	Q7Z406	Myosin-14	MYH14	-1.33659	0	1	0	+				-0.870889	1.23411	NaN	NaN
	Q8IYD1	Eukaryotic peptide chain release factor GTP-binding subunit ERF3B	GSPT2	NaN	0	1	0	+				-0.939475	0.184127	NaN	NaN
	Q8IYT4	Katanin p60 ATPase-containing subunit A-like 2	KATNAL2	NaN	0	1	0	+				1.78905	0.164358	NaN	NaN
	Q8NBQ5	Estradiol 17-beta-dehydrogenase 11	HSD17B11	NaN	0	1	0	+				-0.0416705	0.133883	NaN	NaN
	Q8WVM8	Sec1 family domain-containing protein 1	SCFD1	NaN	0	1	0	+				0.243289	1.06957	NaN	NaN
	Q92499	ATP-dependent RNA helicase DDX1	DDX1	0.500204	0	1	0	+				-0.508278	1.04275	NaN	NaN
	Q92973	Transportin-1	TNPO1	NaN	0	1	0	+				0.277603	0.956427	NaN	NaN
	Q969H8	Myeloid-derived growth factor	MYDGF	1.85041	0	1	0	+				0.198693	0.62118	NaN	NaN
	Q96A72	Protein mago nashi homolog 2	MAGOHB	NaN	0	1	0	+				-1.44238	1.55821	NaN	NaN
	Q96FV9	THO complex subunit 1	THOC1	NaN	0	1	0	+				-0.0990224	0.944394	NaN	NaN
	Q96QK1	Vacuolar protein sorting-associated protein 35	VPS35	1.58142	0	1	0	+				0.863296	1.41258	NaN	NaN
	Q96SB4	SRSF protein kinase 1	SRPK1	NaN	0	1	0	+				-0.111665	0.157918	NaN	NaN
	Q99436	Proteasome subunit beta type-7	PSMB7	0.1679	0	1	0	+				-0.0184669	0.0865894	NaN	NaN
	Q9BQ39	ATP-dependent RNA helicase DDX50	DDX50	NaN	0	1	0	+				-0.0620019	1.98494	NaN	NaN
	Q9BVP2	Guanine nucleotide-binding protein-like 3	GNL3	1.23862	0	1	0	+				1.04556	1.33148	NaN	NaN
	Q9BX40	Protein LSM14 homolog B	LSM14B	NaN	0	1	0	+				1.14957	1.62573	NaN	NaN
	Q9BXJ9	N-alpha-acetyltransferase 15, NatA auxiliary subunit	NAA15	-0.614626	0	1	0	+				-0.892645	0.309784	NaN	NaN
	Q9BXP5	Serrate RNA effector molecule homolog	SRRT	NaN	0	1	0	+				-0.451819	0.286265	NaN	NaN
	Q9GZZ9	Ubiquitin-like modifier-activating enzyme 5	UBA5	NaN	0	1	0	+				0.718368	1.02271	NaN	NaN
	Q9H074	Polyadenylate-binding protein-interacting protein 1	PAIP1	NaN	0	1	0	+				-0.774024	0.968753	NaN	NaN
	Q9H307	Pinin	PNN	NaN	0	1	0	+				-0.332253	0.469877	NaN	NaN
	Q9H3K6	BolA-like protein 2	BOLA2	NaN	0	1	0	+				-0.0557759	0.0788791	NaN	NaN
	Q9H3N1	Thioredoxin-related transmembrane protein 1	TMX1	NaN	0	1	0	+				1.69616	0.82773	NaN	NaN
	Q9H9B4	Sideroflexin-1	SFXN1	3.06591	0	1	0	+				0.758191	1.07224	NaN	NaN
	Q9H9J2	39S ribosomal protein L44, mitochondrial	MRPL44	NaN	0	1	0	+				-0.614764	1.22803	NaN	NaN
	Q9NP72	Ras-related protein Rab-18	RAB18	NaN	0	1	0	+				1.41774	2.13301	NaN	NaN
	Q9NPJ3	Acyl-coenzyme A thioesterase 13	ACOT13	NaN	0	1	0	+				-0.0128105	0.505129	NaN	NaN
	Q9NR30	Nucleolar RNA helicase 2	DDX21	0.81845	0	1	0	+				-0.335221	0.333229	NaN	NaN
	Q9NZ45	CDGSH iron-sulfur domain-containing protein 1	CISD1	-0.160592	0	1	0	+				-1.05989	1.3829	NaN	NaN
	Q9UBE0	SUMO-activating enzyme subunit 1	SAE1	-4.01129	0	1	0	+				0.0735179	0.809738	NaN	NaN
	Q9UBT2	SUMO-activating enzyme subunit 2	UBA2	NaN	0	1	0	+				-0.500513	0.4709	NaN	NaN
	Q9UHV9	Prefoldin subunit 2	PFDN2	NaN	0	1	0	+				0.070038	0.0990487	NaN	NaN
	Q9UKK9	ADP-sugar pyrophosphatase	NUDT5	2.09986	0	1	0	+				-0.986715	0.0221319	NaN	NaN
	Q9UN37	Vacuolar protein sorting-associated protein 4A	VPS4A	-1.28978	0	1	0	+				0.637923	1.50774	NaN	NaN
	Q9UNF1	Melanoma-associated antigen D2	MAGED2	NaN	0	1	0	+				-0.290519	0.409452	NaN	NaN
	Q9UQ35	Serine/arginine repetitive matrix protein 2	SRRM2	NaN	0	1	0	+				1.21803	1.54625	NaN	NaN
	Q9Y333	U6 snRNA-associated Sm-like protein LSm2	LSM2	NaN	0	1	0	+				-0.333628	1.281	NaN	NaN
	Q9Y376	Calcium-binding protein 39	CAB39	NaN	0	1	0	+				0.780433	1.1037	NaN	NaN
	Q9Y3D7	Mitochondrial import inner membrane translocase subunit TIM16	PAM16	NaN	0	1	0	+				0	1	NaN	NaN
	Q9Y3D9	28S ribosomal protein S23, mitochondrial	MRPS23	1.59252	0	1	0	+				1.29376	2.46976	NaN	NaN
	Q9Y4W6	AFG3-like protein 2	AFG3L2	NaN	0	1	0	+				-0.128499	0.765631	NaN	NaN
	A6NCE7	Microtubule-associated proteins 1A/1B light chain 3 beta 2	MAP1LC3B2	0.0277495	0	0.999487	0		+			NaN	NaN	0.136096	0.00886649
	O00159	Unconventional myosin-Ic	MYO1C	-0.546513	0	0.991589	0		+			NaN	NaN	-0.202833	2.14933
	O00203	AP-3 complex subunit beta-1	AP3B1	NaN	0	0.988984	0		+			NaN	NaN	0.21641	1.36369
	O00487	26S proteasome non-ATPase regulatory subunit 14	PSMD14	-0.455159	0	0.982959	0		+			NaN	NaN	-0.490519	1.00629
	O43615	Mitochondrial import inner membrane translocase subunit TIM44	TIMM44	-0.0865358	0	1	0		+			NaN	NaN	0.169701	1.00117
	O43776	Asparagine--tRNA ligase, cytoplasmic	NARS	NaN	0	1	0		+			NaN	NaN	-0.510174	0.423527
	O60701	UDP-glucose 6-dehydrogenase	UGDH	1.67059	0	0.9404	0		+			NaN	NaN	0.142504	1.37952
	O75348	V-type proton ATPase subunit G 1	ATP6V1G1	NaN	0	0.920473	0		+			NaN	NaN	-0.962325	0.114484
	O75380	NADH dehydrogenase [ubiquinone] iron-sulfur protein 6, mitochondrial	NDUFS6	-1.26974	0	0.921976	0		+			NaN	NaN	-0.118369	0.778657
	O75439	Mitochondrial-processing peptidase subunit beta	PMPCB	-0.434577	0	0.924239	0		+			NaN	NaN	0.743446	1.39966
	O75694	Nuclear pore complex protein Nup155	NUP155	1.01201	0	0.945913	0		+			NaN	NaN	-1.48178	0.679596
	O75934	Pre-mRNA-splicing factor SPF27	BCAS2	-0.920501	0	0.967798	0		+			NaN	NaN	-0.173091	0.621519
	O95394	Phosphoacetylglucosamine mutase	PGM3	0.686441	0	0.953902	0		+			NaN	NaN	-0.872808	0.961757
	P00387	NADH-cytochrome b5 reductase 3	CYB5R3	-1.01186	0	0.925754	0		+			NaN	NaN	0.593186	0.3617
	P00491	Purine nucleoside phosphorylase	PNP	-0.571913	0	1	0		+			NaN	NaN	0.384314	0.381515
	P00568	Adenylate kinase isoenzyme 1	AK1	-0.62141	0	1	0		+			NaN	NaN	0.62141	1.00613
	P02654	Apolipoprotein C-I	APOC1	NaN	0	1	0		+			NaN	NaN	0	1
	P02790	Hemopexin	HPX	NaN	0	1	0		+			NaN	NaN	-0.116623	1.88833
	P04264	Keratin, type II cytoskeletal 1	KRT1	-0.15478	0	1	0		+			NaN	NaN	0.0701155	1.02209
	P04818	Thymidylate synthase	TYMS	-0.0157368	0	1	0		+			NaN	NaN	0.179354	0.102849
	P05091	Aldehyde dehydrogenase, mitochondrial	ALDH2	NaN	0	1	0		+			NaN	NaN	0	0.048716
	P06727	Apolipoprotein A-IV	APOA4	NaN	0	1	0		+			NaN	NaN	0.119933	1.40401
	P07947	Tyrosine-protein kinase Yes	YES1	-1.04931	0	1	0		+			NaN	NaN	0.153237	0.716619
	P07948	Tyrosine-protein kinase Lyn	LYN	-1.01203	0	1	0		+			NaN	NaN	0.0825974	0.691163
	P08133	Annexin A6	ANXA6	-2.48018	0	1	0		+			NaN	NaN	2.4422	0.325766
	P08574	Cytochrome c1, heme protein, mitochondrial	CYC1	1.19445	0	1	0		+			NaN	NaN	-0.0735603	0.281479
	P09211	Glutathione S-transferase P	GSTP1	-2.23589	0	1	0		+			NaN	NaN	-0.394646	0.932995
	P09496	Clathrin light chain A	CLTA	1.15379	0	1	0		+			NaN	NaN	0.256254	0.362398
	P09874	Poly [ADP-ribose] polymerase 1	PARP1	NaN	0	1	0		+			NaN	NaN	-0.680957	0.963019
	P10412	Histone H1.4	HIST1H1E	-1.40515	0	1	0		+			NaN	NaN	0.666922	0.154795
	P10515	Dihydrolipoyllysine-residue acetyltransferase component of pyruvate dehydrogenase complex, mitochondrial	DLAT	0.491941	0	1	0		+			NaN	NaN	-0.529727	0.292341
	P12931	Proto-oncogene tyrosine-protein kinase Src	SRC	-1.04931	0	1	0		+			NaN	NaN	0.153237	0.716619
	P12955	Xaa-Pro dipeptidase	PEPD	NaN	0	1	0		+			NaN	NaN	-0.76566	0.528875
	P13995	Bifunctional methylenetetrahydrofolate dehydrogenase/cyclohydrolase, mitochondrial	MTHFD2	NaN	0	1	0		+			NaN	NaN	0.656247	1.1136
	P15121	Aldose reductase	AKR1B1	0.421709	0	1	0		+			NaN	NaN	0.522913	0.671494
	P15954	Cytochrome c oxidase subunit 7C, mitochondrial	COX7C	0.65363	0	1	0		+			NaN	NaN	-0.65363	1.10343
	P16403	Histone H1.2	HIST1H1C	-2.54404	0	1	0		+			NaN	NaN	1.37617	0.280257
	P20042	Eukaryotic translation initiation factor 2 subunit 2	EIF2S2	NaN	0	1	0		+			NaN	NaN	0.272895	1.30737
	P20839	Inosine-5-monophosphate dehydrogenase 1	IMPDH1	-0.0854166	0	1	0		+			NaN	NaN	0.292314	0.442991
	P25787	Proteasome subunit alpha type-2	PSMA2	0.179158	0	0.918228	0		+			NaN	NaN	-0.181094	0.0491329
	P26583	High mobility group protein B2	HMGB2	1.83592	0	0.803858	0		+			NaN	NaN	-0.888397	0.509641
	P27338	Amine oxidase [flavin-containing] B	MAOB	-1.0516	0	0.802715	0		+			NaN	NaN	0.460069	0.367769
	P27482	Calmodulin-like protein 3	CALML3	0.248504	0	0.801007	0		+			NaN	NaN	0.0770624	0.0962086
	P27635	60S ribosomal protein L10	RPL10	1.07573	0	0.800439	0		+			NaN	NaN	-1.92535	1.78874
	P30046	D-dopachrome decarboxylase	DDT	0.671512	0	0.793689	0		+			NaN	NaN	-0.364728	0.212718
	P30049	ATP synthase subunit delta, mitochondrial	ATP5D	1.07892	0	0.793132	0		+			NaN	NaN	-0.874061	1.08674
	P30405	Peptidyl-prolyl cis-trans isomerase F, mitochondrial	PPIF	-0.434326	0	0.79202	0		+			NaN	NaN	0.485596	0.661615
	P30837	Aldehyde dehydrogenase X, mitochondrial	ALDH1B1	-0.918324	0	0.788701	0		+			NaN	NaN	0.510301	1.75309
	P31942	Heterogeneous nuclear ribonucleoprotein H3	HNRNPH3	0.381573	0	0.824996	0		+			NaN	NaN	-0.633399	0.0125116
	P34896	Serine hydroxymethyltransferase, cytosolic	SHMT1	0.654863	0	0.821994	0		+			NaN	NaN	-0.457393	1.72165
	P35080	Profilin-2	PFN2	1.58837	0	0.821396	0		+			NaN	NaN	-0.975451	0.327635
	P36405	ADP-ribosylation factor-like protein 3	ARL3	NaN	0	0.816055	0		+			NaN	NaN	-0.934602	1.53388
	P36873	Serine/threonine-protein phosphatase PP1-gamma catalytic subunit	PPP1CC	0.075228	0	0.815466	0		+			NaN	NaN	0.299417	0.0548438
	P39748	Flap endonuclease 1	FEN1	NaN	0	0.811365	0		+			NaN	NaN	-0.0629224	0.0574109
	P40616	ADP-ribosylation factor-like protein 1	ARL1	1.0712	0	0.810201	0		+			NaN	NaN	-0.783121	1.58033
	P41091	Eukaryotic translation initiation factor 2 subunit 3	EIF2S3	NaN	0	0.80904	0		+			NaN	NaN	-0.756142	1.30407
	P41227	N-alpha-acetyltransferase 10	NAA10	0.774661	0	0.808461	0		+			NaN	NaN	-0.774661	1.54833
	P42025	Beta-centractin	ACTR1B	2.41403	0	0.806729	0		+			NaN	NaN	-0.638928	0.209616
	P42677	40S ribosomal protein S27	RPS27	NaN	0	0.766748	0		+			NaN	NaN	-0.627663	0.456558
	P46063	ATP-dependent DNA helicase Q1	RECQL	-0.105357	0	0.763122	0		+			NaN	NaN	-0.0807882	0.377501
	P46779	60S ribosomal protein L28	RPL28	0.430867	0	0.761578	0		+			NaN	NaN	0.00712602	0.0580138
	P46782	40S ribosomal protein S5	RPS5	-0.344419	0	0.761065	0		+			NaN	NaN	0.0547203	0.981863
	P48147	Prolyl endopeptidase	PREP	NaN	0	0.76004	0		+			NaN	NaN	-0.126924	0.189525
	P48444	Coatomer subunit delta	ARCN1	0.226718	0	0.752445	0		+			NaN	NaN	-0.162398	0.826163
	P49721	Proteasome subunit beta type-2	PSMB2	-0.437674	0	0.759019	0		+			NaN	NaN	-0.0809803	0.320491
	P49792	E3 SUMO-protein ligase RanBP2	RANBP2	3.09983	0	0.76936	0		+			NaN	NaN	-1.2339	1.9577
	P50453	Serpin B9	SERPINB9	-2.90067	0	0.784319	0		+			NaN	NaN	1.63519	2.19992
	P51116	Fragile X mental retardation syndrome-related protein 2	FXR2	0.592257	0	0.781065	0		+			NaN	NaN	-0.533973	0.035979
	P52292	Importin subunit alpha-1	KPNA2	0.12135	0	0.777837	0		+			NaN	NaN	-0.113496	0.0693986
	P52597	Heterogeneous nuclear ribonucleoprotein F	HNRNPF	NaN	0	0.777302	0		+			NaN	NaN	0.305058	0.72194
	P52948	Nuclear pore complex protein Nup98-Nup96	NUP98	-0.0760817	0	0.774636	0		+			NaN	NaN	0.0760817	0.18617
	P55196	Afadin	MLLT4	0.406488	0	0.891413	0		+			NaN	NaN	-0.828181	1.09709
	P55263	Adenosine kinase	ADK	NaN	0	0.89071	0		+			NaN	NaN	1.59992	2.77725
	P55327	Tumor protein D52	TPD52	0.0653408	0	0.889307	0		+			NaN	NaN	0.301466	0.155702
	P60983	Glia maturation factor beta	GMFB	1.0317	0	0.883049	0		+			NaN	NaN	-1.71078	0.387299
	P61019	Ras-related protein Rab-2A	RAB2A	-0.198057	0	0.881671	0		+			NaN	NaN	-0.210075	0.902128
	P61163	Alpha-centractin	ACTR1A	2.41403	0	0.880296	0		+			NaN	NaN	-0.638928	0.209616
	P61201	COP9 signalosome complex subunit 2	COPS2	0.357768	0	0.879611	0		+			NaN	NaN	1.0701	1.08769
	P61353	60S ribosomal protein L27	RPL27	1.7033	0	0.876879	0		+			NaN	NaN	-0.840925	1.6372
	P61457	Pterin-4-alpha-carbinolamine dehydratase	PCBD1	-2.00651	0	0.876199	0		+			NaN	NaN	1.09021	2.74635
	P61923	Coatomer subunit zeta-1	COPZ1	2.18033	0	0.874841	0		+			NaN	NaN	-0.453949	0.806275
	P62136	Serine/threonine-protein phosphatase PP1-alpha catalytic subunit	PPP1CA	0.0728977	0	0.874164	0		+			NaN	NaN	0.187449	0.0531449
	P62140	Serine/threonine-protein phosphatase PP1-beta catalytic subunit	PPP1CB	0.0858192	0	0.873488	0		+			NaN	NaN	0.723674	0.0625651
	P62861	40S ribosomal protein S30	FAU	-1.10964	0	0.91451	0		+			NaN	NaN	0.204466	0.314178
	P62899	60S ribosomal protein L31	RPL31	2.12662	0	0.91377	0		+			NaN	NaN	-0.194759	0.323463
	P62913	60S ribosomal protein L11	RPL11	-1.22275	0	0.912294	0		+			NaN	NaN	0.396695	0.110546
	P62979	Ubiquitin-40S ribosomal protein S27a	RPS27A	-1.16497	0	0.910823	0		+			NaN	NaN	-0.273772	1.56933
	P98179	RNA-binding protein 3	RBM3	NaN	0	0.89922	0		+			NaN	NaN	0.0377226	0.393485
	Q01085	Nucleolysin TIAR	TIAL1	NaN	0	0.896365	0		+			NaN	NaN	0.469021	0.344181
	Q01130	Serine/arginine-rich splicing factor 2	SRSF2	1.55381	0	0.895654	0		+			NaN	NaN	-0.96496	0.791734
	Q02750	Dual specificity mitogen-activated protein kinase kinase 1	MAP2K1	NaN	0	0.870794	0		+			NaN	NaN	-0.988544	1.38927
	Q06210	Glutamine--fructose-6-phosphate aminotransferase [isomerizing] 1	GFPT1	-0.238708	0	0.844742	0		+			NaN	NaN	0	0.0911952
	Q13243	Serine/arginine-rich splicing factor 5	SRSF5	-2.61253	0	0.832906	0		+			NaN	NaN	1.38629	0.0205105
	Q13547	Histone deacetylase 1	HDAC1	NaN	0	0.847277	0		+			NaN	NaN	-0.000577867	0.799773
	Q13617	Cullin-2	CUL2	0.296315	0	0.86745	0		+			NaN	NaN	-0.0770537	0.087151
	Q14141	Septin-6	SEPTIN6	1.38182	0	0.863471	0		+			NaN	NaN	-1.27703	2.00311
	Q14157	Ubiquitin-associated protein 2-like	UBAP2L	1.19982	0	0.860838	0		+			NaN	NaN	-0.878528	0.733734
	Q14978	Nucleolar and coiled-body phosphoprotein 1	NOLC1	NaN	0	0.851108	0		+			NaN	NaN	-0.515919	0.848107
	Q15125	3-beta-hydroxysteroid-Delta(8),Delta(7)-isomerase	EBP	NaN	0	0.918975	0		+			NaN	NaN	0.326653	0.0347468
	Q15155	Nodal modulator 1	NOMO1	1.88326	0	1	0		+			NaN	NaN	-0.416905	1.39644
	Q15363	Transmembrane emp24 domain-containing protein 2	TMED2	NaN	0	1	0		+			NaN	NaN	-0.837765	1.23546
	Q15369	Transcription elongation factor B polypeptide 1	TCEB1	-2.48371	0	1	0		+			NaN	NaN	1.92015	0.630489
	Q15417	Calponin-3	CNN3	-0.607919	0	1	0		+			NaN	NaN	0.535914	0.056567
	Q16222	UDP-N-acetylhexosamine pyrophosphorylase	UAP1	-1.59723	0	1	0		+			NaN	NaN	-0.0793313	0.112191
	Q16543	Hsp90 co-chaperone Cdc37	CDC37	-2.01212	0	1	0		+			NaN	NaN	1.93352	1.77813
	Q16698	2,4-dienoyl-CoA reductase, mitochondrial	DECR1	1.01441	0	1	0		+			NaN	NaN	-0.960822	0.71391
	Q2TAL8	Glutamine-rich protein 1	QRICH1	0.942449	0	1	0		+			NaN	NaN	-0.942449	0.976899
	Q32MZ4	Leucine-rich repeat flightless-interacting protein 1	LRRFIP1	0.903376	0	1	0		+			NaN	NaN	0.679778	0.961351
	Q4VCS5	Angiomotin	AMOT	NaN	0	1	0		+			NaN	NaN	0.0991291	0.470654
	Q53H12	Acylglycerol kinase, mitochondrial	AGK	0.0359829	0	1	0		+			NaN	NaN	-0.51539	1.24561
	Q5JPE7	Nodal modulator 2	NOMO2	1.87368	0	1	0		+			NaN	NaN	-0.485114	1.38934
	Q5TEC6	Histone H3	HIST2H3PS2	0.907621	0	1	0		+			NaN	NaN	-1.38865	0.384024
	Q5VYK3	Proteasome-associated protein ECM29 homolog	ECM29	NaN	0	1	0		+			NaN	NaN	0	0.0076423
	Q6PD62	RNA polymerase-associated protein CTR9 homolog	CTR9	0.427864	0	1	0		+			NaN	NaN	-0.439821	0.515348
	Q7L014	Probable ATP-dependent RNA helicase DDX46	DDX46	-1.52011	0	1	0		+			NaN	NaN	1.52011	0.50837
	Q7Z4V5	Hepatoma-derived growth factor-related protein 2	HDGFRP2	1.98434	0	1	0		+			NaN	NaN	-0.58582	0.828475
	Q86U42	Polyadenylate-binding protein 2	PABPN1	0.57381	0	1	0		+			NaN	NaN	-0.0336561	0.0863458
	Q8IWV8	E3 ubiquitin-protein ligase UBR2	UBR2	1.04979	0	1	0		+			NaN	NaN	-0.29051	0.359548
	Q8N999	Uncharacterized protein C12orf29	C12orf29	NaN	0	1	0		+			NaN	NaN	0.245033	0.346529
	Q8NEJ9	Neuroguidin	NGDN	NaN	0	1	0		+			NaN	NaN	0.671782	1.04758
	Q8WWY3	U4/U6 small nuclear ribonucleoprotein Prp31	PRPF31	0.722423	0	1	0		+			NaN	NaN	0	0.0855292
	Q96C36	Pyrroline-5-carboxylate reductase 2	PYCR2	1.56142	0	1	0		+			NaN	NaN	-0.514112	0.719265
	Q96FW1	Ubiquitin thioesterase OTUB1	OTUB1	NaN	0	1	0		+			NaN	NaN	-0.174873	0.0857825
	Q96GQ7	Probable ATP-dependent RNA helicase DDX27	DDX27	NaN	0	1	0		+			NaN	NaN	0.621117	0.0561707
	Q96I25	Splicing factor 45	RBM17	-0.59582	0	1	0		+			NaN	NaN	0.56601	0.375656
	Q99426	Tubulin-folding cofactor B	TBCB	NaN	0	1	0		+			NaN	NaN	0	1
	Q99439	Calponin-2	CNN2	-0.135709	0	1	0		+			NaN	NaN	0.0953304	0.14663
	Q99536	Synaptic vesicle membrane protein VAT-1 homolog	VAT1	NaN	0	1	0		+			NaN	NaN	0.0490473	0.0045856
	Q9BPX3	Condensin complex subunit 3	NCAPG	NaN	0	1	0		+			NaN	NaN	-0.570251	0.806457
	Q9BQG0	Myb-binding protein 1A	MYBBP1A	0.350121	0	1	0		+			NaN	NaN	-0.350121	0.754494
	Q9BRL6	Serine/arginine-rich splicing factor 8	SRSF8	1.55381	0	1	0		+			NaN	NaN	-0.96496	0.791734
	Q9BT78	COP9 signalosome complex subunit 4	COPS4	0.100739	0	1	0		+			NaN	NaN	0.795773	1.65187
	Q9BTZ2	Dehydrogenase/reductase SDR family member 4	DHRS4	NaN	0	1	0		+			NaN	NaN	0.0143691	0.0262802
	Q9BVK6	Transmembrane emp24 domain-containing protein 9	TMED9	NaN	0	1	0		+			NaN	NaN	0	1
	Q9BZZ5	Apoptosis inhibitor 5	API5	-2.03965	0	1	0		+			NaN	NaN	1.74298	2.35094
	Q9H910	Hematological and neurological expressed 1-like protein	HN1L	NaN	0	1	0		+			NaN	NaN	0	1
	Q9NQ88	Fructose-2,6-bisphosphatase TIGAR	TIGAR	NaN	0	1	0		+			NaN	NaN	-0.884062	1.17542
	Q9NR31	GTP-binding protein SAR1a	SAR1A	NaN	0	1	0		+			NaN	NaN	0.21386	0.302444
	Q9NRF8	CTP synthase 2	CTPS2	0.993562	0	1	0		+			NaN	NaN	-0.992296	2.01686
	Q9NTZ6	RNA-binding protein 12	RBM12	NaN	0	1	0		+			NaN	NaN	0.460913	1.4007
	Q9NVA2	Septin-11	SEPTIN11	1.55567	0	1	0		+			NaN	NaN	-1.1212	1.41994
	Q9NYF8	Bcl-2-associated transcription factor 1	BCLAF1	NaN	0	1	0		+			NaN	NaN	0.533862	1.2736
	Q9UBD5	Origin recognition complex subunit 3	ORC3	NaN	0	1	0		+			NaN	NaN	-0.139431	0.197185
	Q9UIJ7	GTP:AMP phosphotransferase AK3, mitochondrial	AK3	NaN	0	1	0		+			NaN	NaN	-0.371393	0.286223
	Q9UK76	Hematological and neurological expressed 1 protein	HN1	0.191134	0	1	0		+			NaN	NaN	-0.191134	0.780647
	Q9Y2Q9	28S ribosomal protein S28, mitochondrial	MRPS28	NaN	0	1	0		+			NaN	NaN	0.0845214	0.119531
	Q9Y2X3	Nucleolar protein 58	NOP58	-2.48527	0	1	0		+			NaN	NaN	0.442024	0.251078
	Q9Y3B9	RRP15-like protein	RRP15	NaN	0	1	0		+			NaN	NaN	1.2779	1.71136
	Q9Y6B6	GTP-binding protein SAR1b	SAR1B	NaN	0	1	0		+			NaN	NaN	0.21386	0.302444

## Sheet: 04_GO-top 20 enriched Metascape
Metascape input lists for GO enrichment analysis: significant (black font) and only (coloured font)
PHLF (A) vs noPHLF (B)			PHLF (A) vs ALPPS (C)			noPHLF (B) vs ALPPS (C)
A-BpreUP	A-BpreDO		A-CpreUP	A-CpreDO		B-C_upOnly	B-C_doOnly				group	A-B.UP	A-B.DO		Description	_LogP_A-BpreDO	_LogP_A-BpreUP			GroupID	Category	Term	Description	LogP	Log(q-value)	Genes	Symbols	InTerm_InList			group	A-C.UP	A-C.DO	Description	_LogP_A-C.do	_LogP_A-C.up		GroupID	Category	Term	Description	LogP	Log(q-value)	Genes	Symbols	InTerm_InList		group	_LogP_B-C_doOnly
YWHAB	MDH1		LUC7L2	HNRNPR		PLIN3	ATP5A1				sample	PHLF	noPHLF							1_Summary	Reactome Gene Sets	R-HSA-72766	Translation	-12.1236	-7.7787	2107,2935,3376,4141,6137,6157,6161,6182,6730,7453,10952,51065,51116,58477,65080,65993,78988,1203,2937,10987,11093,26058,57486,54931,4508,5566	ETF1,GSPT1,IARS1,MARS1,RPL13,RPL27A,RPL32,MRPL12,SRP68,WARS1,SEC61B,RPS27L,MRPS2,SRPRB,MRPL44,MRPS34,MRPL57,CLN5,GSS,COPS5,ADAMTS13,GIGYF2,NLN,TRMT10C,ATP6,PRKACA	26/-			sample	PHLF	ALPPS					1_Summary	Reactome Gene Sets	R-HSA-8953854	Metabolism of RNA	-13.1914	-8.84645	2058,2107,3184,3315,5073,5720,5903,6138,6152,6157,6232,6427,6430,6632,7529,8570,8731,9631,10236,10929,11052,23019,23398,26121,55759,55802,84324,708,5566,10658,11100,51631	EPRS1,ETF1,HNRNPD,HSPB1,PARN,PSME1,RANBP2,RPL15,RPL24,RPL27A,RPS27,SRSF2,SRSF5,SNRPD1,YWHAB,KHSRP,RNMT,NUP155,HNRNPR,SRSF8,CPSF6,CNOT1,PPWD1,PRPF31,WDR12,DCP1A,SARNP,C1QBP,PRKACA,CELF1,HNRNPUL1,LUC7L2	32/-		Sample	ALPPS
RUVBL1	MYL12A		ATIC	HARS		EIF4E	EIF4A1				GO:0042060	3.10868	4.16495		wound healing	-4.16495	-3.10868			2_Summary	Reactome Gene Sets	R-HSA-8953854	Metabolism of RNA	-9.92646	-6.05868	2091,2107,2935,3315,5073,5688,5695,6137,6157,6161,6632,7529,8731,11052,23019,23398,23451,23636,51065,54931,55802,84324,472,5566,6281,8882,11100	FBL,ETF1,GSPT1,HSPB1,PARN,PSMA7,PSMB7,RPL13,RPL27A,RPL32,SNRPD1,YWHAB,RNMT,CPSF6,CNOT1,PPWD1,SF3B1,NUP62,RPS27L,TRMT10C,DCP1A,SARNP,ATM,PRKACA,S100A10,ZPR1,HNRNPUL1	27/-			WP2806	5.7608	2.85214	Complement system	-2.85214	-5.7608		2_Summary	WikiPathways	WP3888	VEGFA VEGFR2 signaling	-12.512	-8.64104	71,226,274,811,1666,2058,2597,3315,3688,4301,4641,4646,5777,5906,5908,6772,6921,7295,9168,26058,55379	ACTG1,ALDOA,BIN1,CALR,DECR1,EPRS1,GAPDH,HSPB1,ITGB1,AFDN,MYO1C,MYO6,PTPN6,RAP1A,RAP1B,STAT1,ELOC,TXN,TMSB10,GIGYF2,LRRC59	21/-		GO:0009205	3.03025
IARS	ACTN4		LAMP1	SARNP		LUC7L2	EWSR1				R-HSA-9634597	3.31104	5.5429		GPER1 signaling	-5.5429	-3.31104			3_Summary	Reactome Gene Sets	R-HSA-422475	Axon guidance	-8.73357	-5.17785	1211,1291,1460,2107,2935,3674,3688,4628,5566,5567,5688,5695,6137,6157,6161,8453,10627,51065,6730,10952,58477,55802,3376,4141,4507,5860,23636,8858,6182,51116,2091,54931,10542	CLTA,COL6A1,CSNK2B,ETF1,GSPT1,ITGA2B,ITGB1,MYH10,PRKACA,PRKACB,PSMA7,PSMB7,RPL13,RPL27A,RPL32,CUL2,MYL12A,RPS27L,SRP68,SEC61B,SRPRB,DCP1A,IARS1,MARS1,MTAP,QDPR,NUP62,PROZ,MRPL12,MRPS2,FBL,TRMT10C,LAMTOR5	33/-			GO:0010638	4.63181	2.20504	positive regulation of organelle organization	-2.20504	-4.63181		3_Summary	Reactome Gene Sets	R-HSA-72766	Translation	-12.5088	-8.64104	1915,1968,2058,2107,3035,6138,6152,6157,6182,6232,6726,27068,28957,51116,51520,58477,60559,78988,1369,26058,57486,1738,55750	EEF1A1,EIF2S3,EPRS1,ETF1,HARS1,RPL15,RPL24,RPL27A,MRPL12,RPS27,SRP9,PPA2,MRPS28,MRPS2,LARS1,SRPRB,SPCS3,MRPL57,CPN1,GIGYF2,NLN,DLD,AGK	23/-		GO:0072594	2.85472
SFN	ETF1		CAPRIN1	LARS		ATP5F1	HSPA1B				R-HSA-72766	5.13646	9.10794		Translation	-9.10794	-5.13646			4_Summary	Reactome Gene Sets	R-HSA-109582	Hemostasis	-8.67765	-5.17785	81,830,1191,2161,2770,2771,2773,2778,3674,3688,3818,5566,5567,6281,6694,7273,10916,11093,51706	ACTN4,CAPZA2,CLU,F12,GNAI1,GNAI2,GNAI3,GNAS,ITGA2B,ITGB1,KLKB1,PRKACA,PRKACB,S100A10,SPP2,TTN,MAGED2,ADAMTS13,CYB5R1	19/-			R-HSA-422475	6.75493	2.05628	Axon guidance	-2.05628	-6.75493		4_Summary	GO Biological Processes	GO:0006886	intracellular protein transport	-9.51272	-5.76988	811,1211,3315,4646,4851,5566,5903,7846,9181,9631,10204,10427,11231,23633,26985,51128,54732,55666,55750,56681,55968,6845,51290,3916,11345,274,1291,10059,23250,128240	CALR,CLTA,HSPB1,MYO6,NOTCH1,PRKACA,RANBP2,TUBA1A,ARHGEF2,NUP155,NUTF2,SEC24B,SEC63,KPNA6,AP3M1,SAR1B,TMED9,NPLOC4,AGK,SAR1A,NSFL1C,VAMP7,ERGIC2,LAMP1,GABARAPL2,BIN1,COL6A1,DNM1L,ATP11A,NAXE	30/-		GO:0010639	4.77811
HSPB1	CLU		ACTG1	CALR		YWHAE	STMN1				R-HSA-109582	2.26687	8.04189		Hemostasis	-8.04189	-2.26687			5_Summary	Reactome Gene Sets	R-HSA-9634597	GPER1 signaling	-8.26626	-4.8756	2770,2771,2773,2778,3688,5566,5567,3674,10627,2810,7529,10971,11345,54407,4508,5688,5695,9817,6772,81,1452,4085,929,7168,5929,4436,8453,3606,8349,396,23633,2395,472	GNAI1,GNAI2,GNAI3,GNAS,ITGB1,PRKACA,PRKACB,ITGA2B,MYL12A,SFN,YWHAB,YWHAQ,GABARAPL2,SLC38A2,ATP6,PSMA7,PSMB7,KEAP1,STAT1,ACTN4,CSNK1A1,MAD2L1,CD14,TPM1,RBBP5,MSH2,CUL2,IL18,H2BC21,ARHGDIA,KPNA6,FXN,ATM	33/-			GO:0022613	4.74366	3.02638	ribonucleoprotein complex biogenesis	-3.02638	-4.74366		5_Summary	GO Biological Processes	GO:0033365	protein localization to organelle	-8.82945	-5.18352	142,811,3916,4851,5566,5903,6726,7295,9631,10059,10204,10542,11231,11345,23212,23633,26985,51024,55750,55802,58477,60559,4641,7529	PARP1,CALR,LAMP1,NOTCH1,PRKACA,RANBP2,SRP9,TXN,NUP155,DNM1L,NUTF2,LAMTOR5,SEC63,GABARAPL2,RRS1,KPNA6,AP3M1,FIS1,AGK,DCP1A,SRPRB,SPCS3,MYO1C,YWHAB	24/-		GO:1903829	2.25563
RPL13	HIST2H2BE		HSPB1	CAD		ILF3	SARNP				R-HSA-69620	4.18822	3.35167		Cell Cycle Checkpoints	-3.35167	-4.18822			6_Summary	Reactome Gene Sets	R-HSA-1640170	Cell Cycle	-7.18115	-3.95019	472,1460,2810,4085,4173,5566,5688,5695,6249,7529,8349,8607,8636,9126,10971,23636,25909,51143,396,667,2040,3688,4628,4646,9181,10226,10627,55968,1211,1452,2770,2771,2773,3070,8882,10190,54768,83473,165186,374407	ATM,CSNK2B,SFN,MAD2L1,MCM4,PRKACA,PSMA7,PSMB7,CLIP1,YWHAB,H2BC21,RUVBL1,SSNA1,SMC3,YWHAQ,NUP62,AHCTF1,DYNC1LI1,ARHGDIA,DST,STOM,ITGB1,MYH10,MYO6,ARHGEF2,PLIN3,MYL12A,NSFL1C,CLTA,CSNK1A1,GNAI1,GNAI2,GNAI3,HELLS,ZPR1,TXNDC9,HYDIN,KATNAL2,TOGARAM2,DNAJB13	40/-			GO:0009259	4.62287	3.47166	ribonucleotide metabolic process	-3.47166	-4.62287		6_Summary	WikiPathways	WP2806	Complement system	-8.13763	-4.58588	708,811,1369,1452,2161,3674,5566,7295,10747	C1QBP,CALR,CPN1,CSNK1A1,F12,ITGA2B,PRKACA,TXN,MASP2	9/-		GO:0010638	2.17917
NUDT5	LDHA		EEF1A1	TCEB1		RPL34	TWF1				R-HSA-1640170	4.61402	3.11704		Cell Cycle	-3.11704	-4.61402			7_Summary	Reactome Gene Sets	R-HSA-69620	Cell Cycle Checkpoints	-7.01992	-3.82115	472,2810,4085,4173,5688,5695,6249,7529,8349,10971,25909,51143,3315,1452,5566,4628,10627,3688,9126,396,6772,6632,9817,23636,51065,929,3606,5567,10542,1460,4436,23019	ATM,SFN,MAD2L1,MCM4,PSMA7,PSMB7,CLIP1,YWHAB,H2BC21,YWHAQ,AHCTF1,DYNC1LI1,HSPB1,CSNK1A1,PRKACA,MYH10,MYL12A,ITGB1,SMC3,ARHGDIA,STAT1,SNRPD1,KEAP1,NUP62,RPS27L,CD14,IL18,PRKACB,LAMTOR5,CSNK2B,MSH2,CNOT1	32/-			R-HSA-68877	3.86555	2.87994	Mitotic Prometaphase	-2.87994	-3.86555		7_Summary	Reactome Gene Sets	R-HSA-422475	Axon guidance	-8.06416	-4.58588	71,1211,1291,2107,3674,3688,4628,5217,5566,5567,5720,6138,6152,6157,6232,6921,7846,8453,142,811,5903,9631,6726,58477,60559,2058,51520,1915,51631,1968,9550,10542,55802,1738,5860,6182,51116,55759,10747	ACTG1,CLTA,COL6A1,ETF1,ITGA2B,ITGB1,MYH10,PFN2,PRKACA,PRKACB,PSME1,RPL15,RPL24,RPL27A,RPS27,ELOC,TUBA1A,CUL2,PARP1,CALR,RANBP2,NUP155,SRP9,SRPRB,SPCS3,EPRS1,LARS1,EEF1A1,LUC7L2,EIF2S3,ATP6V1G1,LAMTOR5,DCP1A,DLD,QDPR,MRPL12,MRPS2,WDR12,MASP2	39/-		R-HSA-6798695	2.26688
EWSR1	RANBP1		ESD	RPL27A		CFL2	LARS				GO:1903047	4.23516	3.08961		mitotic cell cycle process	-3.08961	-4.23516			8_Summary	KEGG Pathway	hsa05414	Dilated cardiomyopathy	-6.87327	-3.74882	2778,3674,3688,3694,5566,5567,7168,7273,830,1291,2026,4628,472,1452,6772,81,274,30008,667,11093,34,649,3818,4646,6249,8636,9181,83473,10627,8087,1211,1460,7529,10971	GNAS,ITGA2B,ITGB1,ITGB6,PRKACA,PRKACB,TPM1,TTN,CAPZA2,COL6A1,ENO2,MYH10,ATM,CSNK1A1,STAT1,ACTN4,BIN1,EFEMP2,DST,ADAMTS13,ACADM,BMP1,KLKB1,MYO6,CLIP1,SSNA1,ARHGEF2,KATNAL2,MYL12A,FXR1,CLTA,CSNK2B,YWHAB,YWHAQ	34/-			R-HSA-1280218	3.77188	3.4099	Adaptive Immune System	-3.4099	-3.77188		8_Summary	GO Biological Processes	GO:0009259	ribonucleotide metabolic process	-7.51936	-4.25364	142,203,226,471,790,1291,1738,2597,4508,4704,8801,55229,57103,80221,84833,128240,2107,3184,5073,5860,6921,23019,55802,231,2548,3420,2098,1666,8453,11052	PARP1,AK1,ALDOA,ATIC,CAD,COL6A1,DLD,GAPDH,ATP6,NDUFA9,SUCLG2,PANK4,TIGAR,ACSF2,ATP5MK,NAXE,ETF1,HNRNPD,PARN,QDPR,ELOC,CNOT1,DCP1A,AKR1B1,GAA,IDH3B,ESD,DECR1,CUL2,CPSF6	30/-		R-HSA-69278	3.46324
FBL	SMCHD1		NUTF2	SRSF5		NUTF2	CLINT1				R-HSA-422475	6.42583	3.72317		Axon guidance	-3.72317	-6.42583			9_Summary	CORUM	CORUM:2852	Brg1-based SWI/SNF complex	-6.81694	-3.17101	86,6599,6601,472,1191,7178,7913,8607,8634,9097,9181,10987,11235,23347,54407,2810,5566,5567,6772,5929,4085,5073,51143,92345,2091,3070,8349,8545,11164,23451,274,2770,4436,5902,23636,25909,26058,51065,55968,10589,2778,1460,3606,2107,2935,11345,4508,1291,10226,79876,3376,4141,23019,1452,9817,3688	ACTL6A,SMARCC1,SMARCC2,ATM,CLU,TPT1,DEK,RUVBL1,RTCA,USP14,ARHGEF2,COPS5,PDCD10,SMCHD1,SLC38A2,SFN,PRKACA,PRKACB,STAT1,RBBP5,MAD2L1,PARN,DYNC1LI1,NAF1,FBL,HELLS,H2BC21,CGGBP1,NUDT5,SF3B1,BIN1,GNAI1,MSH2,RANBP1,NUP62,AHCTF1,GIGYF2,RPS27L,NSFL1C,DRAP1,GNAS,CSNK2B,IL18,ETF1,GSPT1,GABARAPL2,ATP6,COL6A1,PLIN3,UBA5,IARS1,MARS1,CNOT1,CSNK1A1,KEAP1,ITGB1	56/-			GO:0006886	5.79188	4.33735	intracellular protein transport	-4.33735	-5.79188		9_Summary	Reactome Gene Sets	R-HSA-392517	Rap1 signalling	-7.4773	-4.24634	5566,5567,5906,5908,7529,71,471,1452,3674,4851,5720,5777,5903,6249,6772,11052,55750,5217,134957,274,396,811,1265,3916,4043,6845,51143,231,4301,57103,3688,11235,54407,4485,3315,6414,4628,4646,10059,6921,51024,1291,1475,10427,54768,790	PRKACA,PRKACB,RAP1A,RAP1B,YWHAB,ACTG1,ATIC,CSNK1A1,ITGA2B,NOTCH1,PSME1,PTPN6,RANBP2,CLIP1,STAT1,CPSF6,AGK,PFN2,STXBP5,BIN1,ARHGDIA,CALR,CNN2,LAMP1,LRPAP1,VAMP7,DYNC1LI1,AKR1B1,AFDN,TIGAR,ITGB1,PDCD10,SLC38A2,MST1,HSPB1,SELENOP,MYH10,MYO6,DNM1L,ELOC,FIS1,COL6A1,CSTA,SEC24B,HYDIN,CAD	46/-		R-HSA-69620	3.20524
YWHAQ	PLIN3		LRRC59	EPRS		TUBB6	DDB1				hsa05414	4.51686	2.80103		Dilated cardiomyopathy	-2.80103	-4.51686			10_Summary	GO Biological Processes	GO:1903047	mitotic cell cycle process	-6.78874	-3.69911	472,2935,3688,4085,4173,4436,4628,7273,8453,9126,23212,23636,26058,51065,55968,6249,86,8607,23347,81,10987,11235,26985,274,51182	ATM,GSPT1,ITGB1,MAD2L1,MCM4,MSH2,MYH10,TTN,CUL2,SMC3,RRS1,NUP62,GIGYF2,RPS27L,NSFL1C,CLIP1,ACTL6A,RUVBL1,SMCHD1,ACTN4,COPS5,PDCD10,AP3M1,BIN1,HSPA14	25/-			GO:0033365	4.52206	5.06133	protein localization to organelle	-5.06133	-4.52206		10_Summary	KEGG Pathway	hsa05130	Pathogenic Escherichia coli infection	-7.37493	-4.18385	71,2597,3606,3688,4628,4641,4646,5777,7846,9181,10427,4301,5566,5567,5906,7168,9948,3916,9550,51143,830,1291,3674,274,811,4851,84717,1211,708,6772,667,1265,2161,3315,11235,6249,2548,128240,10059,7529,7295,6152,8636,8634,26058	ACTG1,GAPDH,IL18,ITGB1,MYH10,MYO1C,MYO6,PTPN6,TUBA1A,ARHGEF2,SEC24B,AFDN,PRKACA,PRKACB,RAP1A,TPM1,WDR1,LAMP1,ATP6V1G1,DYNC1LI1,CAPZA2,COL6A1,ITGA2B,BIN1,CALR,NOTCH1,HDGFL2,CLTA,C1QBP,STAT1,DST,CNN2,F12,HSPB1,PDCD10,CLIP1,GAA,NAXE,DNM1L,YWHAB,TXN,RPL24,SSNA1,RTCA,GIGYF2	45/-		GO:0034248	4.51844
COPS5	KATNAL2		C1QBP	ANXA6		RPS2	S100A13				GO:0019439	4.20796	2.77105		aromatic compound catabolic process	-2.77105	-4.20796			11_Summary	GO Biological Processes	GO:0042060	wound healing	-6.62098	-3.6185	667,2161,2778,3315,3688,3694,3818,7168,8858,10627,11093,11235,1291,2771,5566,5567	DST,F12,GNAS,HSPB1,ITGB1,ITGB6,KLKB1,TPM1,PROZ,MYL12A,ADAMTS13,PDCD10,COL6A1,GNAI2,PRKACA,PRKACB	16/-			R-HSA-72766	4.78392	8.84845	Translation	-8.84845	-4.78392		11_Summary	Reactome Gene Sets	R-HSA-450531	Regulation of mRNA stability by proteins that bind AU-rich elements	-7.33156	-3.52922	3184,3315,5073,5720,7529,8570,55802,708,3606	HNRNPD,HSPB1,PARN,PSME1,YWHAB,KHSRP,DCP1A,C1QBP,IL18	9/-		GO:0051604	4.70767
CSE1L	RPL27A		HNRNPDL	MYO1C		CAPZB	EPRS				GO:0030162	5.18887	2.00239		regulation of proteolysis	-2.00239	-5.18887			12_Summary	GO Biological Processes	GO:0030162	regulation of proteolysis	-6.57723	-3.59405	274,1191,1452,1475,2161,2810,3818,5566,5567,6281,6599,9097,9817,10542,11345,51065,5073,92345,154791,4085	BIN1,CLU,CSNK1A1,CSTA,F12,SFN,KLKB1,PRKACA,PRKACB,S100A10,SMARCC1,USP14,KEAP1,LAMTOR5,GABARAPL2,RPS27L,PARN,NAF1,FMC1,MAD2L1	20/-			R-HSA-8953854	6.1561	7.9794	Metabolism of RNA	-7.9794	-6.1561		12_Summary	GO Biological Processes	GO:0022613	ribonucleoprotein complex biogenesis	-7.19779	-4.10816	708,1968,6232,6430,6632,10658,11052,23212,26121,29777,51018,51116,51631,55759,84365,92345,71,3688,4076,7168,9126,9948,2058,3035,5073,6921,8570,9631,51520	C1QBP,EIF2S3,RPS27,SRSF5,SNRPD1,CELF1,CPSF6,RRS1,PRPF31,ABT1,RRP15,MRPS2,LUC7L2,WDR12,NIFK,NAF1,ACTG1,ITGB1,CAPRIN1,TPM1,SMC3,WDR1,EPRS1,HARS1,PARN,ELOC,KHSRP,NUP155,LARS1	29/-		R-HSA-76002	4.44171
SARNP	ZPR1		RPL15	MASP2		WDR1	MYO1C				R-HSA-8953854	8.48565	2.99577		Metabolism of RNA	-2.99577	-8.48565			13_Summary	GO Biological Processes	GO:0006091	generation of precursor metabolites and energy	-6.26674	-3.35128	34,1291,2026,2109,2395,2548,3420,3939,4190,4199,4436,4508,5860,4507,55229,80221	ACADM,COL6A1,ENO2,ETFB,FXN,GAA,IDH3B,LDHA,MDH1,ME1,MSH2,ATP6,QDPR,MTAP,PANK4,ACSF2	16/-			WP3888	6.08358	7.23554	VEGFA VEGFR2 signaling	-7.23554	-6.08358		13_Summary	CORUM	CORUM:189	BAF complex	-6.86215	-3.36235	71,86,6599,6601,5566,5567,5929,142,3184,4171,4173,5073,9126,23595,55611,57103,84717,92345,1369,5906,5908,6772,51143,64151,10589,4508,2058,9550,51520,8634,9097,9181,11235,54407,3606,4851,2107,9948,11345,3674,5720,1291,26058,51024,1452,274,3688,4076,23019,811,5777,55968	ACTG1,ACTL6A,SMARCC1,SMARCC2,PRKACA,PRKACB,RBBP5,PARP1,HNRNPD,MCM2,MCM4,PARN,SMC3,ORC3,OTUB1,TIGAR,HDGFL2,NAF1,CPN1,RAP1A,RAP1B,STAT1,DYNC1LI1,NCAPG,DRAP1,ATP6,EPRS1,ATP6V1G1,LARS1,RTCA,USP14,ARHGEF2,PDCD10,SLC38A2,IL18,NOTCH1,ETF1,WDR1,GABARAPL2,ITGA2B,PSME1,COL6A1,GIGYF2,FIS1,CSNK1A1,BIN1,ITGB1,CAPRIN1,CNOT1,CALR,PTPN6,NSFL1C	52/-		GO:0051236	7.09091
PSMA7	CLN5		ATP6V1G1	DNM1L		IGF2BP3	MASP2				GO:0043414	3.58988	3.32731		macromolecule methylation	-3.32731	-3.58988			14_Summary	GO Biological Processes	GO:0006886	intracellular protein transport	-6.20088	-3.30822	1191,1211,1434,2810,3315,4646,5566,9181,10952,11231,23633,23636,26985,51025,55666,4436,6730,10542,11345,23212,55802,58477,7529,10971,6281,8087,8636,10627,128240	CLU,CLTA,CSE1L,SFN,HSPB1,MYO6,PRKACA,ARHGEF2,SEC61B,SEC63,KPNA6,NUP62,AP3M1,PAM16,NPLOC4,MSH2,SRP68,LAMTOR5,GABARAPL2,RRS1,DCP1A,SRPRB,YWHAB,YWHAQ,S100A10,FXR1,SSNA1,MYL12A,NAXE	29/-			R-HSA-9705683	2.11938	5.11198	SARS-CoV-2-host interactions	-5.11198	-2.11938		14_Summary	Reactome Gene Sets	R-HSA-1280218	Adaptive Immune System	-6.55087	-3.63733	811,830,1211,3688,5566,5567,5720,5777,5906,5908,6921,7529,7846,8453,10120,10121,10427,51128,51143,71,1291,3315,4485,6772,7073,9550	CALR,CAPZA2,CLTA,ITGB1,PRKACA,PRKACB,PSME1,PTPN6,RAP1A,RAP1B,ELOC,YWHAB,TUBA1A,CUL2,ACTR1B,ACTR1A,SEC24B,SAR1B,DYNC1LI1,ACTG1,COL6A1,HSPB1,MST1,STAT1,TIAL1,ATP6V1G1	26/-		R-HSA-72766	11.4011
SF3B1	EFEMP2		PPA2	NUP155		RPSA	DNM1L				WP2806	3.49932	2.92603		Complement system	-2.92603	-3.49932			15_Summary	GO Biological Processes	GO:0022613	ribonucleoprotein complex biogenesis	-6.04022	-2.80926	2091,6632,8607,11052,23212,23451,29777,51018,51116,84365,92345,3688,7168,7273,8087,9126,23636,51065,3376,4141,5073,7453,54931	FBL,SNRPD1,RUVBL1,CPSF6,RRS1,SF3B1,ABT1,RRP15,MRPS2,NIFK,NAF1,ITGB1,TPM1,TTN,FXR1,SMC3,NUP62,RPS27L,IARS1,MARS1,PARN,WARS1,TRMT10C	23/-			GO:0030162	6.30894	0	regulation of proteolysis	0	-6.30894		15_Summary	KEGG Pathway	hsa04814	Motor proteins	-6.47281	-3.60503	71,830,4628,4641,4646,7168,7846,10120,10121,51143,274,811,1211,6845,7529,10427,11345,51128,54732,90411,2597,3606,5217,7295,55466,1915,10542	ACTG1,CAPZA2,MYH10,MYO1C,MYO6,TPM1,TUBA1A,ACTR1B,ACTR1A,DYNC1LI1,BIN1,CALR,CLTA,VAMP7,YWHAB,SEC24B,GABARAPL2,SAR1B,TMED9,MCFD2,GAPDH,IL18,PFN2,TXN,DNAJA4,EEF1A1,LAMTOR5	27/-		R-HSA-3371497	3.52758
GSPT1	KLKB1		HNRNPD	CYB5R3		PGAM1	NUP155				GO:0022613	6.04022	0		ribonucleoprotein complex biogenesis	0	-6.04022			16_Summary	WikiPathways	WP2806	Complement system	-5.98072	-3.1673	1452,2161,2771,2773,3674,3818,5566,2810,5567,7273,396,2778,51143,7529,5688,5695,81,929,3315,3688,6281,9126,10971,274,5902,8349,472,10542,1211,6772,1291,649,34,1460,8607,55466,10916	CSNK1A1,F12,GNAI2,GNAI3,ITGA2B,KLKB1,PRKACA,SFN,PRKACB,TTN,ARHGDIA,GNAS,DYNC1LI1,YWHAB,PSMA7,PSMB7,ACTN4,CD14,HSPB1,ITGB1,S100A10,SMC3,YWHAQ,BIN1,RANBP1,H2BC21,ATM,LAMTOR5,CLTA,STAT1,COL6A1,BMP1,ACADM,CSNK2B,RUVBL1,DNAJA4,MAGED2	37/-			CORUM:189	6.86215	0	BAF complex	0	-6.86215		16_Summary	GO Biological Processes	GO:0030162	regulation of proteolysis	-6.30894	-3.06917	274,871,1452,1475,2161,2597,5566,5567,5720,6599,9097,10542,11345,3315	BIN1,SERPINH1,CSNK1A1,CSTA,F12,GAPDH,PRKACA,PRKACB,PSME1,SMARCC1,USP14,LAMTOR5,GABARAPL2,HSPB1	14/-		GO:0000278	5.02618
TPT1	GNAI2		YWHAB	AK1		MAP4	CYB5R3				CORUM:2852	6.81694	0		Brg1-based SWI/SNF complex	0	-6.81694			17_Summary	GO Biological Processes	GO:0051604	protein maturation	-5.93059	-2.78981	649,1191,1203,2395,3818,8882,11093,51182,552900,929,2937,7273	BMP1,CLU,CLN5,FXN,KLKB1,ZPR1,ADAMTS13,HSPA14,BOLA2,CD14,GSS,TTN	12/-			hsa05130	7.15267	0	Pathogenic Escherichia coli infection	0	-7.15267		17_Summary	Reactome Gene Sets	R-HSA-194315	Signaling by Rho GTPases	-6.30013	-3.06917	71,396,667,708,2040,3688,4628,4646,6249,7529,7846,9181,51143,55968,1452	ACTG1,ARHGDIA,DST,C1QBP,STOM,ITGB1,MYH10,MYO6,CLIP1,YWHAB,TUBA1A,ARHGEF2,DYNC1LI1,NSFL1C,CSNK1A1	15/-		hsa05012	6.67731
CNOT1	CD14		TXN	PARP1		ATP11A	AK1				GO:0006886	5.45791	0		intracellular protein transport	0	-5.45791			18_Summary	WikiPathways	WP3925	Amino acid metabolism	-5.7709	-2.74627	34,2937,3939,4190,7453,4507,1291,2026,2773,4199,4508,11164,55229,80221,84833,128240,94081,2109,2395,2548	ACADM,GSS,LDHA,MDH1,WARS1,MTAP,COL6A1,ENO2,GNAI3,ME1,ATP6,NUDT5,PANK4,ACSF2,ATP5MK,NAXE,SFXN1,ETFB,FXN,GAA	20/-			R-HSA-194315	6.30013	0	Signaling by Rho GTPases	0	-6.30013		18_Summary	Reactome Gene Sets	R-HSA-9705683	SARS-CoV-2-host interactions	-6.27108	-3.43314	5777,5903,6232,6632,6772,7529,9631,10427,10747,51128,1452,1915,3688	PTPN6,RANBP2,RPS27,SNRPD1,STAT1,YWHAB,NUP155,SEC24B,MASP2,SAR1B,CSNK1A1,EEF1A1,ITGB1	13/-		R-HSA-109582	8.70038
RTCA	GNAI3		SEC24B	HARS		ZPR1	PARP1				WP3925	0	5.7709		Amino acid metabolism	-5.7709	0			19_Summary	GO Biological Processes	GO:0019439	aromatic compound catabolic process	-5.64366	-2.86929	472,1291,2026,2107,2935,3939,5073,5860,8882,11164,23019,55802,3315,5688,5695,7529,26058,79882,92345,2773,5566,8087,9817	ATM,COL6A1,ENO2,ETF1,GSPT1,LDHA,PARN,QDPR,ZPR1,NUDT5,CNOT1,DCP1A,HSPB1,PSMA7,PSMB7,YWHAB,GIGYF2,ZC3H14,NAF1,GNAI3,PRKACA,FXR1,KEAP1	23/-			R-HSA-450531	7.33156	0	Regulation of mRNA stability by proteins that bind AU-rich elements	0	-7.33156		19_Summary	GO Biological Processes	GO:0010638	positive regulation of organelle organization	-6.25739	-3.43314	86,274,3184,4076,5073,5217,6249,7168,9948,10059,23019,51024,54732,64151,92345,1915,2597,3315,5566,8570,9550,26058,55802,79882,708,2107,142,6632,8731,1452	ACTL6A,BIN1,HNRNPD,CAPRIN1,PARN,PFN2,CLIP1,TPM1,WDR1,DNM1L,CNOT1,FIS1,TMED9,NCAPG,NAF1,EEF1A1,GAPDH,HSPB1,PRKACA,KHSRP,ATP6V1G1,GIGYF2,DCP1A,ZC3H14,C1QBP,ETF1,PARP1,SNRPD1,RNMT,CSNK1A1	30/-		GO:0062012	0
BIN1	ENO2		TUBA1A	AKR1B1		CLN5	HARS				GO:0051604	0	5.93059		protein maturation	-5.93059	0			20_Summary	GO Biological Processes	GO:0043414	macromolecule methylation	-5.38126	-2.73696	2091,2107,2935,3070,6632,8731,23347,54931,4507,5073,92345,11052	FBL,ETF1,GSPT1,HELLS,SNRPD1,RNMT,SMCHD1,TRMT10C,MTAP,PARN,NAF1,CPSF6	12/-			hsa04814	5.02765	0	Motor proteins	0	-5.02765		20_Summary	Reactome Gene Sets	R-HSA-68877	Mitotic Prometaphase	-6.23209	-3.43125	5566,5903,6232,6249,7846,8636,9126,10121,51143,64151,4171,4173,5720,9631,23595,71,3688,5217,7529,2597,10190,54768,55968,374407,4628	PRKACA,RANBP2,RPS27,CLIP1,TUBA1A,SSNA1,SMC3,ACTR1A,DYNC1LI1,NCAPG,MCM2,MCM4,PSME1,NUP155,ORC3,ACTG1,ITGB1,PFN2,YWHAB,GAPDH,TXNDC9,HYDIN,NSFL1C,DNAJB13,MYH10	25/-		R-HSA-379716	0
TXNDC9	ACADM		CAPZA2	CPN1		EFEMP2	AKR1B1				GO:0006091	0	5.51589		generation of precursor metabolites and energy	-5.51589	0														R-HSA-392517	4.54048	0	Rap1 signalling	0	-4.54048												WP3888	0
RNMT	BMP1		PSME1	MST1		KLKB1	CPN1
LAMTOR5	ITGB6		WDR1	PTPN6		GNAI2	MST1
SSNA1	PROZ		SERPINH1	LRPAP1		CD14	PTPN6				REDUCED																				REDUCED																	REDUCED
IDH3B	WARS		DLD	PFN2		GNAI3	LRPAP1				group	A-B.UP	A-B.DO		Description	_LogP_A-BpreDO	_LogP_A-BpreUP														group	A-C.UP	A-C.DO	Description	_LogP_A-C.do	_LogP_A-C.up												group	B-C.DO
KPNA6	DEK		GAPDH	EIF2S3		ENO2	PFN2				sample	PHLF	noPHLF																		sample	PHLF	ALPPS															Sample	ALPPS
PARN	NUP62		ALDOA	ACTR1B		ACADM	EIF2S3				GO:0042060	3.10868	4.16495		wound healing	-4.16495	-3.10868														WP2806	5.7608	2.85214	Complement system	-2.85214	-5.7608												GO:0009205	3.03025
ACTL6A	ETFB		KHSRP	RPS27		BMP1	ACTR1B				R-HSA-9634597	3.31104	5.5429		GPER1 signaling	-5.5429	-3.31104														R-HSA-422475	6.75493	2.05628	Axon guidance	-2.05628	-6.75493												GO:1903829	2.25563
F12	MSH2		ATP11A	SRP9		ITGB6	RPS27				R-HSA-72766	5.13646	9.10794		Translation	-9.10794	-5.13646														GO:0022613	4.74366	3.02638	ribonucleoprotein complex biogenesis	-3.02638	-4.74366												R-HSA-6798695	2.26688
MT-ATP6	CAPZA2		CNOT1	MCM2		PROZ	SRP9				R-HSA-109582	2.26687	8.04189		Hemostasis	-8.04189	-2.26687														R-HSA-68877	3.86555	2.87994	Mitotic Prometaphase	-2.87994	-3.86555												R-HSA-69620	3.20524
CSTA	ME1		RTCA	RANBP2		WARS	MCM2				R-HSA-69620	4.18822	3.35167		Cell Cycle Checkpoints	-3.35167	-4.18822														R-HSA-1280218	3.77188	3.4099	Adaptive Immune System	-3.4099	-3.77188												GO:0034248	4.51844
ITGB1	GSS		BIN1	SEPP1		DEK	RANBP2				R-HSA-422475	6.42583	3.72317		Axon guidance	-3.72317	-6.42583														GO:0006886	5.79188	4.33735	intracellular protein transport	-4.33735	-5.79188												GO:0051604	4.70767
ITGA2B	FXR1		TXNDC9	MLLT4		NUP62	SEPP1				GO:0019439	4.20796	2.77105		aromatic compound catabolic process	-2.77105	-4.20796														GO:0033365	4.52206	5.06133	protein localization to organelle	-5.06133	-4.52206												R-HSA-76002	4.44171
QDPR	MARS		RNMT	GMFB		ETFB	MLLT4				GO:0030162	5.18887	2.00239		regulation of proteolysis	-2.00239	-5.18887														R-HSA-72766	4.78392	8.84845	Translation	-8.84845	-4.78392												GO:0051236	7.09091
TPM1	SEC61B		LAMTOR5	SPCS3		MSH2	GMFB				R-HSA-8953854	8.48565	2.99577		Metabolism of RNA	-2.99577	-8.48565														R-HSA-8953854	6.1561	7.9794	Metabolism of RNA	-7.9794	-6.1561												R-HSA-72766	11.4011
CLTA	S100A10		SSNA1	ACTR1A		CAPZA2	SPCS3				WP2806	3.49932	2.92603		Complement system	-2.92603	-3.49932														WP3888	6.08358	7.23554	VEGFA VEGFR2 signaling	-7.23554	-6.08358												R-HSA-3371497	3.52758
GAA	RPL32		IDH3B	RAP1B		ME1	ACTR1A				GO:0022613	6.04022	0		ribonucleoprotein complex biogenesis	0	-6.04022														R-HSA-9705683	2.11938	5.11198	SARS-CoV-2-host interactions	-5.11198	-2.11938												GO:0000278	5.02618
COL6A1	GNAS		KPNA6	RAP1A		GSS	RAP1B				CORUM:2852	6.81694	0		Brg1-based SWI/SNF complex	0	-6.81694														GO:0030162	6.30894	0	regulation of proteolysis	0	-6.30894												hsa05012	6.67731
PRKACA	GNAI1		PARN	TMSB10		FXR1	RAP1A				GO:0006886	5.45791	0		intracellular protein transport	0	-5.45791														R-HSA-194315	6.30013	0	Signaling by Rho GTPases	0	-6.30013												R-HSA-109582	8.70038
PTMS	CSNK2B		ACTL6A	RPL24		MARS	TMSB10				WP3925	0	5.7709		Amino acid metabolism	-5.7709	0														R-HSA-450531	7.33156	0	Regulation of mRNA stability by proteins that bind AU-rich elements	0	-7.33156												GO:0062012	0
PRKACB	MRPS34		F12	SKOR1		SEC61B	RPL24				GO:0051604	0	5.93059		protein maturation	-5.93059	0														hsa04814	5.02765	0	Motor proteins	0	-5.02765												R-HSA-379716	0
AZGP1	ATP11A		MT-ATP6	TIAL1		S100A10	SKOR1				GO:0006091	0	5.51589		generation of precursor metabolites and energy	-5.51589	0														R-HSA-392517	4.54048	0	Rap1 signalling	0	-4.54048												WP3888	0
STOM	HSPA14		CSTA	SRSF2		RPL32	TIAL1
CLIP1	PTP4A2		ITGB1	DECR1		GNAS	SRSF2
MCM4	SPP2		ITGA2B	NDUFA9		GNAI1	DECR1
MYH10	MTAP		QDPR	QRICH1		CSNK2B	NDUFA9
STAT1	MAD2L1		TPM1	AGK		MRPS34	QRICH1
CSNK1A1	ATM		CLTA	STXBP5		ATP11A	AGK
VAMP7	KEAP1		GAA	ECM29		HSPA14	STXBP5
ARHGDIA	RSU1		COL6A1	HDGFRP2		PTP4A2	ECM29
MRPL12	FXN		PRKACA	PRPF31		SPP2	HDGFRP2
USP14	FAM179A		PTMS	CELF1		MTAP	PRPF31
DNAJB13	RPS27L		PRKACB	OTUB1		MAD2L1	CELF1
GABARAPL2	ADAMTS13		AZGP1	SUCLG2		ATM	OTUB1
SNRPD1	TRMT10C		STOM	TBCB		KEAP1	SUCLG2
ETF1	AHCTF1		CLIP1	CNN2		RSU1	TBCB
DST	TTN		MCM4	NCAPG		FXN	CNN2
CUL2	PSMB7		MYH10	SRSF8		FAM179A	NCAPG
IL18	LSM14B		STAT1	DHRS4		RPS27L	SRSF8
DRAP1	UBA5		CSNK1A1	TMED9		ADAMTS13	DHRS4
RRS1	BOLA2		VAMP7	WDR12		TRMT10C	TMED9
RBBP5	SFXN1		ARHGDIA	HN1L		AHCTF1	WDR12
PPP1R7	MRPL44		MRPL12	TIGAR		TTN	HN1L
CPSF6	HELLS		USP14	SAR1A		PSMB7	TIGAR
HYDIN	SRP68		DNAJB13	RBM12		LSM14B	SAR1A
NXN	PAM16		GABARAPL2	ORC3		UBA5	RBM12
ZC3H14			SNRPD1	HN1		BOLA2	ORC3
GIGYF2			ETF1	VDAC3		SFXN1	HN1
APOA1BP			DST	MRPS28		MRPL44	VDAC3
MCFD2			CUL2	FIS1		HELLS	MRPS28
SMARCC2			IL18	SAR1B		SRP68	FIS1
NPLOC4			DRAP1			PAM16	SAR1B
DNAJA4			RRS1
SMARCC1			RBBP5
ARHGEF2			PPP1R7
PPWD1			CPSF6
ACSF2			HYDIN
C7orf55			NXN
NAF1			ZC3H14
USMG5			GIGYF2
SLC38A2			APOA1BP
ERGIC2			MCFD2
MRPL57			SMARCC2
HNRNPUL1			NPLOC4
PDCD10			DNAJA4
NIFK			SMARCC1
NLN			ARHGEF2
API5			PPWD1
DCP1A			ACSF2
PANK4			C7orf55
CGGBP1			NAF1
SEC63			USMG5
CYB5R1			SLC38A2
ABT1			ERGIC2
MYO6			MRPL57
MAGED2			HNRNPUL1
NSFL1C			PDCD10
SMC3			NIFK
AP3M1			NLN
MRPS2			API5
RRP15			DCP1A
SRPRB			PANK4
DYNC1LI1			CGGBP1
			SEC63
			CYB5R1
			ABT1
			MYO6
			MAGED2
			NSFL1C
			SMC3
			AP3M1
			MRPS2
			RRP15
			SRPRB
			DYNC1LI1
[truncated: 13 more columns]

## Sheet: 05_Venn diagram regulated
A: PHLF		A-B.UP (17)	A-C.UP (29)									2 common elements in "PRE-A-B UP" and "PRE_A-C UP":						A-B.DO (12)	A-C.DO (11)										1 common element in "PRE. A-B DO" and "PRE. A-C.DO":
B: noPHLF		YWHAB	LUC7L2									P31946	14-3-3 protein beta/alpha	YWHAB				MDH1	HNRNPR										P46776	60S ribosomal protein L27a	RPL27A
C: ALPPS		RUVBL1	ATIC									P04792	Heat shock protein beta-1	HSPB1				MYL12A	HARS
		IARS	LAMP1															ACTN4	SARNP
		SFN	CAPRIN1															ETF1	LARS
		HSPB1	ACTG1															CLU	CALR
		RPL13	HSPB1															HIST2H2BE	CAD
		NUDT5	EEF1A1															LDHA	TCEB1
		EWSR1	ESD															RANBP1	RPL27A
		FBL	NUTF2															SMCHD1	SRSF5
		YWHAQ	LRRC59															PLIN3	EPRS
		COPS5	C1QBP															KATNAL2	ANXA6
		CSE1L	HNRNPDL															RPL27A
		SARNP	RPL15
		PSMA7	ATP6V1G1
		SF3B1	PPA2
		GSPT1	HNRNPD
		TPT1	YWHAB
			TXN
			SEC24B
			TUBA1A
			CAPZA2
			PSME1
			WDR1
			SERPINH1
			DLD
			GAPDH
			ALDOA
			KHSRP
			ATP11A
